# Supplementary material for: The Transcriptional and Epigenomic Foundations of Ground State Pluripotency
Source: Cell. 2012 Apr 27;149(3):590–604. doi: 10.1016/j.cell.2012.03.026 (PMC3398752; doi:10.1016/j.cell.2012.03.026)
Supplement: Table S1. Statistics of Sequencing, Related to Figure 1 [file mmc1.xls]

## Sheet: Sheet1
Table S1: Statistics of sequencing. Related to Figure 1.
Protein/ RNA	Cells	Total sequenced tags passed QC	Total mapped tags at unique positions	(%)	Unique tags (0 or 1 mm)**	(%)	Submitted to GEO; used for analysis***
RNA	TNGA_2i*	30846373	20784636	67.3811	20385127	98.0779	17428827
(polyA+)	TNGA_serum	30403271	20499440	67.4251	19855504	96.8588	17428827
	E14_serum*	31287728	20109323	64.2722	19405012	96.4976	17428827
	E14-2i	32518514	18023068	55.424	17428827	96.7029	17428827
	NOD-male_2i*	31795166	20257081	63.7112	19766822	97.5798	17428827
	NOD-female_2i*	30587579	19261794	62.9726	18901249	98.1282	17428827
	XT67E1_serum*	36742551	16289048	44.3329	12925230	79.3492	12925230
	RGD2_serum*	30315076	18914740	62.3938	18636989	98.5316	18636989
	Rex-GFP-positive_serum	31639527	19992846	63.1895	19450542	97.2875	19450542
	Rex-GFP-negative_serum	28925243	16364647	56.5757	16082508	98.2759	16082508
RNA	TNGA-2i	32519485	22458599	69.062	21500342	95.7332	21500342
(rRNA depleted)	TNGA-serum	32721707	25007189	76.4239	24237553	96.9223	24237553
(strand specific)	E14-serum	30747641	20482675	66.6154	19069505	93.1007	19069505
	E14-2i	32472986	20019716	61.6504	17961008	89.7166	17961008
H3K4me3	TNGA_2i	24548928	15774542	64.2576	8852725	56.1203	7084947
	TNGA_serum	25642443	19326616	75.3696	8762161	45.3373	7084947
	E14-serum	17416136	13130226	75.3912	11789264	89.7872	7084947
	E14-2i	23115063	18467434	79.8935	11303327	61.2068	7084947
H3K27me3	TNGA_2i	31300102	23110600	73.8355	20307035	87.8689	19439524
	TNGA-serum	31115060	24375748	78.3407	20488791	84.054	19439524
	E14_serum	31969356	24108444	75.4111	19439524	80.6337	19439524
	E14-2i	32338920	23887380	73.8657	20171213	84.443	19439524
	Rex-GFP-positive_serum	30594853	23413308	76.527	20128390	85.9699	20128390
	Rex-GFP-negative_serum	28607953	19090192	66.7304	16006366	83.846	16006366
H3K36me3	TNGA-2i	25271945	20722897	81.9996	12537693	60.5016	12129693
	TNGA-serum	24667010	20409874	82.7416	12129693	59.4305	12129693
	E14-serum	26168045	22056937	84.2896	17400157	78.8875	12129693
	E14-2i	29227276	24105669	82.4766	18994527	78.7969	12129693
H3K9me3	TNGA-2i	35198237	16676170	47.3779	14313260	85.8306	14152172
	TNGA-serum	35342503	16979801	48.0436	14152172	83.3471	14152172
	E14-serum	38769908	18235192	47.0344	16450041	90.2104	14152172
	E14-2i	34670206	17020600	49.0929	14756820	86.6998	14152172
Ezh2	TNGA-2i	29696864	21672284	72.9784	21517185	99.2843	15863531
	TNGA-serum	27197805	20234277	74.3967	20136970	99.5191	15863531
	E14-serum	21482498	15930710	74.1567	15863531	99.5783	15863531
	E14-2i	27618398	20203994	73.1541	20083764	99.4049	15863531
Suz12	TNGA-2i	29882278	22212387	74.333	16844882	75.8355	16844882
	TNGA-serum	29269643	21860038	74.685	17185232	78.6148	16844882
RNA Pol II	TNGA_2i	32701986	24543024	75.0506	7299593	29.742	7171703
	TNGA_serum	35134967	25980502	73.9449	7171703	27.6042	7171703
Genomic DNA	TNGA_2i	30427668	21413443	70.3749	18676355	87.2179	18676355
*RNA-Seq profiles (three 2i and three serum) used for the comparison in Fig 1a
**For RNA-Seq also non-uniq are included
***For RNA-Seq RPKM values were used, for ChIP-Seq mostly tag densities per million mapped reads. These values are independent of sequencing depth
