# Supplementary material for: The Transcriptional and Epigenomic Foundations of Ground State Pluripotency
Source: Cell. 2012 Apr 27;149(3):590–604. doi: 10.1016/j.cell.2012.03.026 (PMC3398752; doi:10.1016/j.cell.2012.03.026)
Supplement: Table S2. Detailed Gene Expression Values, Related to Figure 1 [file mmc2.xls]

## Sheet: genes similar 2i and serum
Table S2: Detailed gene expression values. Related to Figure 1
The similar genes, 1489 genes specific for 2i, and 1947 specific for serum are in separate tabs
								TNGA_2i	NOD_male_2i	NOD_female_2i	E14_serum	XT67E1_serum	RGD2_serum	2i_Average	Serum_average
Accn	Symbol	Chromosome	Strand	Start	End	Transcript-length	#exons	RPKM	RPKM	RPKM	RPKM	RPKM	RPKM	RPKM	RPKM	Log2-up-2i	Student-t-test
NM_007412	Gpr182	chr10	-	127186658	127188854	1694	2	0.55	1.792	1.749	0.213	1.25	0.195	1.36367	0.552667	1.30301	0.204794
NM_008779	Cntn3	chr6	-	102113300	102414661	5183	22	0.066	1.484	1.011	0.259	0.058	0.3225	0.853667	0.213167	2.00169	0.205742
NM_175460	Nmnat2	chr1	+	154802231	154966391	4523	11	5.759	33.443	22.47	6.836	4.08	12.5993	20.5573	7.83842	1.39102	0.205898
NR_028299	1700084E18Rik	chr2	-	30092717	30093151	435	1	2.594	2.326	0.486	1.303	0.348	0.46425	1.802	0.705083	1.35373	0.206162
NM_178620	Mfsd11	chr11	+	116715329	116736974	3128	13	20.042	6.922	8.558	6.096	6.262	4.3065	11.8407	5.55483	1.09194	0.206629
NM_153076	Crygn	chr5	-	24256820	24263661	604	4	2.437	1.424	0.263	0.427	0.501	0.35725	1.37467	0.428417	1.682	0.207182
NM_001081156	Trnp1	chr4	-	133047015	133054465	1654	2	6.525	2.172	1.695	0.685	1.92	0.649	3.464	1.08467	1.67518	0.20945
NM_057173	Lmo1	chr7	-	116282086	116313822	1071	4	0.595	7.605	3.754	0.481	1.342	1.00125	3.98467	0.941417	2.08155	0.210445
NM_015783	Isg15	chr4	-	155573533	155574927	756	2	0	0	0	2.999	0	0.952	0	1.317	#NUM!	0.210837
NM_009204	Slc2a4	chr11	-	69755788	69761692	2822	11	5.632	1.685	0.919	0.438	0.536	0.7465	2.74533	0.5735	2.25911	0.211845
NM_032397	Kcnn1	chr8	-	73365948	73380907	4042	9	3.544	1.715	1.741	0.497	2.245	0.59525	2.33333	1.11242	1.06869	0.215005
NM_145499	Cyp2c70	chr19	-	40227851	40261776	1710	9	0	0.74	0.34	0.06	0.044	0.031	0.36	0.045	3	0.215039
NM_007806	Cyba	chr8	-	124948671	124956840	759	6	268.609	69.053	35.341	8.419	27.6	14.737	124.334	16.9187	2.87753	0.215186
NM_013769	Tjp3	chr10	-	80735945	80754012	3030	21	9.503	4.608	3.562	1.259	2.945	4.441	5.891	2.88167	1.03161	0.215806
NR_029853	Mir363	chrX	-	50094870	50094944	75	1	15.044	5.396	19.752	10.307	3.025	6.07875	13.3973	6.47025	1.05005	0.216382
NM_001033043	Rnf17	chr14	+	57021534	57143869	5148	37	34.6	19.35	11.572	10.471	3.144	17.2325	21.8407	10.2825	1.08683	0.216924
NM_027992	Tmem106b	chr6	+	13019759	13039269	6082	9	38.901	13.691	9.099	8.524	3.73	8.2005	20.5637	6.81817	1.59264	0.217171
NM_027749	Cpvl	chr6	-	53823373	53928656	1597	13	0.645	0.348	0.033	0.097	0.095	0.05625	0.342	0.08275	2.04717	0.217271
NR_003372	Gm7904	chr9	-	21411521	21412773	1253	1	1.135	2.988	2.449	0.576	2.112	0.5965	2.19067	1.09483	1.00067	0.217452
NM_175628	A2m	chr6	+	121586191	121629256	4671	36	0.336	1.809	2.152	0.739	0.356	0.702	1.43233	0.599	1.25774	0.217712
NM_018794	Atp6ap1	chrX	+	71542436	71550060	2189	10	208.256	66.097	64.314	40.398	48.47	40.5185	112.889	43.1288	1.38818	0.217913
NM_198601	Trim52	chr14	+	106505415	106508497	3083	1	3.851	2.822	1.27	0.334	2.477	0.77275	2.64767	1.19458	1.14822	0.21795
NM_007421	Adssl1	chr12	+	113858258	113879566	1791	13	35.169	7.853	3.072	0.691	0.549	1.05275	15.3647	0.76425	4.32943	0.218022
NR_028091	Snord72	chr15	+	5068421	5068480	60	1	12.264	8.432	29.099	13.742	1.26	1.7735	16.5983	5.59183	1.56964	0.218356
NM_009570	Zfy1	chrY	-	61650	133852	2785	9	0.088	3.342	2.508	0.333	0	1.10325	1.97933	0.47875	2.04767	0.218536
NM_028238	Rab38	chr7	+	95578783	95640082	1577	3	0.809	6.641	5.77	2.647	0.623	1.6065	4.40667	1.6255	1.43881	0.218682
NM_008978	Ptpn20	chr14	+	34402456	34453940	3090	12	0.302	0.327	0.582	0.067	0.098	0.41825	0.403667	0.194417	1.05401	0.218683
NM_029489	Samd7	chr3	+	30645215	30666096	3191	8	0.538	0.317	0.116	0.097	0.213	0.1045	0.323667	0.138167	1.2281	0.219386
NM_008417	Kcna2	chr3	+	106904485	106909797	3456	3	0.979	0.307	0	0	0.022	0.009	0.428667	0.0103333	5.37448	0.221516
NM_010398	H2-T23	chr17	-	36166922	36169646	1317	7	0.074	0.691	0.924	0.117	0.345	0.0655	0.563	0.175833	1.67893	0.221681
NM_133887	Stx12	chr4	-	132409979	132440373	2320	9	151.332	48.148	40.068	32.075	21.579	29.9352	79.8493	27.8631	1.51892	0.221798
NR_030701	D430050G20	chr13	-	72760914	72766012	5099	1	0.51	0.139	0.093	0.061	0.059	0.052	0.247333	0.0573333	2.10901	0.223537
NM_173052	Serpinb1b	chr13	+	33175972	33186249	1718	7	0.171	0.589	1.571	0.3	0.044	0.169	0.777	0.171	2.18392	0.223857
NM_028773	Sash3	chrX	+	45499704	45514740	2584	8	1.329	0.431	0	0.02	0.029	0.026	0.586667	0.025	4.55254	0.224678
NM_001101484	Gm4984	chrX	+	12229009	12229947	939	1	5.224	1.562	1.409	0.439	1.45	0.7975	2.73167	0.8955	1.60902	0.225214
NM_010417	Heph	chrX	+	93650775	93769824	4666	22	0.305	0.575	0.386	0.453	0.016	0.145	0.422	0.204667	1.04396	0.226808
NM_001163337	Atp2a3	chr11	+	72774671	72806545	4606	22	1.693	7.271	7.03	1.667	3.957	2.03725	5.33133	2.55375	1.06188	0.228218
NR_033563	Gpx2-ps1	chr7	+	107413054	107414071	1018	1	2.072	1.193	0.416	0.607	0.743	0.15475	1.227	0.501583	1.29057	0.228231
NM_007474	Aqp8	chr7	+	130605808	130611517	1486	6	15.383	3.2	0.89	0	0.305	0	6.491	0.101667	5.99652	0.228404
NM_009713	Arsa	chr15	-	89302907	89307855	3491	9	31.448	8.014	9.002	6.377	5.177	4.21275	16.1547	5.25558	1.62003	0.228737
NM_010176	Fah	chr7	-	91733669	91754452	1585	14	5.88	25.981	24.634	12.745	5.535	9.36425	18.8317	9.21475	1.03115	0.230959
NM_029011	Pyroxd2	chr19	-	42800348	42827265	3119	16	1.054	0.195	0.136	0.033	0.048	0.048	0.461667	0.043	3.42444	0.231052
NM_008075	Gabrr1	chr4	+	33219531	33250563	2251	10	0.087	0.472	0.541	0.114	0.202	0.17625	0.366667	0.164083	1.16004	0.231252
NM_025851	1700010I14Rik	chr17	+	9181198	9201184	1878	10	0.679	0.781	1.916	0.686	0.644	0.29325	1.12533	0.541083	1.05643	0.232428
NM_178804	Slit2	chr5	+	48374394	48697017	7988	36	5.895	1.735	1.205	1.316	0.483	0.7055	2.945	0.834833	1.81871	0.233178
NM_001081651	Rab42-ps	chr4	-	131858109	131859271	735	2	2.136	0.895	0.648	0.28	1.029	0.09075	1.22633	0.466583	1.39414	0.233785
NM_031870	Msh4	chr3	-	153520111	153569102	3327	20	1.755	0.502	0.286	0.124	0.341	0.13275	0.847667	0.19925	2.08892	0.234298
NM_001159632	Atp6v1c2	chr12	-	17291527	17331536	1597	15	0.307	1.521	0.795	0.516	0.189	0.39175	0.874333	0.365583	1.25798	0.236172
NM_175362	Card11	chr5	-	141348953	141476550	4112	25	6.478	1.107	0.605	0.063	0.147	0.13775	2.73	0.115917	4.55774	0.236708
NM_009603	Chrne	chr11	-	70428385	70432696	1591	12	0.617	0.541	0.033	0.032	0.285	0.03225	0.397	0.116417	1.76984	0.23671
NM_013697	Ttr	chr18	+	20823751	20832827	1221	4	0.603	0.787	0	0	0.31	0	0.463333	0.103333	2.16475	0.237149
NM_016717	Scly	chr1	+	93194915	93217657	2207	12	36.23	11.232	8.438	5.137	6.511	7.375	18.6333	6.341	1.5551	0.23758
NM_183139	Pld6	chr11	-	59597395	59601159	1769	2	16.694	6.606	4.725	2.36	6.583	2.615	9.34167	3.85267	1.27782	0.237933
NM_175481	Grik4	chr9	-	42328519	42752454	3464	21	4.362	1.022	0.229	0.045	0.218	0.106	1.871	0.123	3.92708	0.23992
NM_001110222	Dcx	chrX	-	140290385	140367667	9060	7	0	0	0	0.188	0.901	0.024	0	0.371	#NUM!	0.240217
NM_175446	Zmat1	chrX	-	131505911	131543748	3504	7	1.33	0.433	0.302	0.088	0.388	0.20825	0.688333	0.228083	1.59355	0.240982
NM_173753	Fnip1	chr11	+	54251681	54331743	6281	18	45.275	14.337	14.261	8.705	7.525	14.3008	24.6243	10.1769	1.27478	0.242148
NM_010924	Nnmt	chr9	-	48399995	48413182	954	3	0.771	0.265	0.776	0.108	0.634	0.01325	0.604	0.25175	1.26256	0.242254
NM_007774	Cryga	chr1	-	65146963	65149937	615	3	1.037	4.607	0.86	0.084	0.738	0.6015	2.168	0.4745	2.19188	0.242737
NM_021459	Isl1	chr13	-	117088478	117099896	2526	6	0.155	0.681	0.712	0.388	0.06	0.262	0.516	0.236667	1.12451	0.243559
NM_027285	1700029I01Rik	chr4	+	145371431	145421881	4764	6	1.596	0.308	0.566	0.206	0.302	0.34075	0.823333	0.282917	1.5411	0.243561
NM_013487	Cd3d	chr9	+	44789869	44795135	1330	5	0.775	8.178	1.193	0.077	0.227	0	3.382	0.101333	5.0607	0.243749
NM_021375	Rhbg	chr3	-	88046796	88058606	1912	10	8.005	2.646	1.494	0.431	2.452	0.636	4.04833	1.173	1.78712	0.243972
NM_028894	Lonrf3	chrX	+	33868404	33906851	7370	11	5.119	1.805	1.945	0.727	2.042	1.40675	2.95633	1.39192	1.08673	0.244219
NM_001166251	Mgll	chr6	+	88674698	88778354	3991	8	0.258	3.511	1.922	0.62	0.777	0.4305	1.897	0.609167	1.63881	0.244407
NM_027974	Efhc1	chr1	+	20941707	20980922	2208	11	2	1.146	0.479	0.467	0.377	0.8755	1.20833	0.573167	1.07599	0.244677
NM_001177574	Gm2022	chr12	+	89131278	89135166	1822	2	0.081	1.222	1.858	0.028	0.291	0.61225	1.05367	0.310417	1.76314	0.245499
NM_146018	Flcn	chr11	-	59605252	59623275	2852	13	70.607	22.652	24.246	12.829	20.736	19.1715	39.1683	17.5788	1.15585	0.246332
NM_172119	Dio3	chr12	+	111517440	111519307	1868	1	0.21	3.358	4.05	1.269	0.526	0.93725	2.53933	0.91075	1.47932	0.246608
NM_007529	Bcan	chr3	-	87791453	87804278	3267	14	0.12	0.96	0.858	0.126	0.347	0.349	0.646	0.274	1.23736	0.247257
NM_001081032	Gm8909	chr17	-	36301918	36305467	1197	7	6.475	1.141	1.768	0	2.022	0	3.128	0.674	2.21442	0.24735
NM_008011	Fgfr4	chr13	+	55254179	55270120	3146	18	3.82	1.303	0.891	0.377	1.226	0.5495	2.00467	0.7175	1.48231	0.247489
NM_025473	Fam3a	chrX	-	71630059	71638478	1765	9	17.51	6.793	6.115	4.496	7.241	2.82525	10.1393	4.85408	1.06269	0.247701
NM_009878	Cdkn2d	chr9	-	21092907	21095653	1271	2	0.463	0.915	0.291	0.284	0.119	0.429	0.556333	0.277333	1.00433	0.248045
NM_026316	Aldh3b1	chr19	-	3913491	3929716	1832	10	4.713	1.298	1.819	0.169	1.981	0.876	2.61	1.00867	1.3716	0.248249
NM_001164108	Ripk3	chr14	-	56403832	56407694	1965	10	2.496	17.97	25.686	5.298	6.119	7.107	15.384	6.17467	1.317	0.249303
NM_001177373	Klk11	chr7	+	51029987	51034633	1299	6	1.02	2.921	5.05	1.269	1.921	0.9755	2.997	1.3885	1.10999	0.250199
NM_133977	Trf	chr9	-	103111206	103132616	2332	17	24.107	5.272	1.996	1.37	0.843	1.40325	10.4583	1.20542	3.11704	0.25054
NR_033214	B430212C06Rik	chr18	-	67480863	67503757	2623	4	0.86	0.675	2.199	0.747	0.461	0.5695	1.24467	0.5925	1.07088	0.251822
NR_015470	2610203C22Rik	chr1	-	9550913	9621173	1246	5	3.15	0.568	0.127	0	0	0.06225	1.28167	0.02075	5.94877	0.252167
NM_007427	Agrp	chr8	-	108090598	108092198	661	5	1.484	1.684	0.64	0.156	1.373	0.25625	1.26933	0.595083	1.0929	0.252315
NM_027409	Mospd1	chrX	-	50698198	50723669	1753	6	12.621	4.704	3.29	2.616	2.243	3.958	6.87167	2.939	1.22534	0.253333
NM_178676	Entpd3	chr9	+	120448936	120477444	3453	11	0.085	0.996	0.536	0.149	0.263	0.14325	0.539	0.185083	1.54211	0.253926
NM_001007579	BC080695	chr4	+	143157370	143163701	2103	4	0.07	0.674	1.308	0.025	0.36	0.19	0.684	0.191667	1.83539	0.254387
NM_080436	Rdh16	chr10	+	127196819	127205355	3890	4	0	0	0	0.013	0.875	0.1685	0	0.352167	#NUM!	0.254974
NM_015814	Dkk3	chr7	-	119259533	119302571	3357	8	9.688	3.391	1.734	1.673	2.388	0.97225	4.93767	1.67775	1.5573	0.255267
NM_001025156	Ccdc93	chr1	+	123327644	123403037	7256	24	24.697	7.614	5.25	4.567	4.492	4.1185	12.5203	4.3925	1.51115	0.255389
NM_027439	Atp6ap2	chrX	+	12164885	12194177	2368	9	200.448	59.434	61.821	35.799	59.305	39.1827	107.234	44.7622	1.26041	0.256107
NM_019949	Ube2l6	chr2	+	84638985	84650160	1387	4	13.122	4.34	2.479	2.155	3.162	1.4525	6.647	2.2565	1.55862	0.256453
NM_054103	Stk33	chr7	-	116422730	116582567	2394	14	0.143	3.106	0.707	0.108	0.221	0.022	1.31867	0.117	3.4945	0.25724
NM_023184	Klf15	chr6	+	90412620	90425203	2294	3	28.591	11.379	7.911	2.179	12.395	5.4185	15.9603	6.66417	1.25999	0.258812
NM_009519	Wnt11	chr7	+	105987355	106003257	2788	5	4.258	0.671	0.38	0.111	0.217	0.06425	1.76967	0.13075	3.7586	0.259311
NM_021447	Trim54	chr5	+	31418985	31439999	1531	9	7.337	2.115	0.864	0.438	1.087	0.9625	3.43867	0.829167	2.05212	0.260423
NM_001025250	Vegfa	chr17	-	46153942	46169326	3531	8	41.984	23.425	11.223	2.175	22.638	9.5385	25.544	11.4505	1.15757	0.260433
NR_028432	2210013O21Rik	chrX	+	150158097	150175839	856	4	84.472	24.054	35.23	27.392	25.974	16.2295	47.9187	23.1985	1.04656	0.260737
NM_153106	Padi6	chr4	-	140283270	140298558	2333	16	0.82	0.26	0.113	0.044	0.13	0.16225	0.397667	0.112083	1.82699	0.260838
NM_001163733	Ush1c	chr7	-	53450721	53493860	3073	27	27.569	3.507	1.618	0.067	0	0.04575	10.898	0.0375833	8.17976	0.263412
NM_172729	Nod1	chr6	-	54873936	54922606	4322	12	5.789	0.854	0.845	0.441	0.14	0.481	2.496	0.354	2.8178	0.264021
NM_032003	Enpp5	chr17	+	44215795	44223516	2541	4	23.476	5.216	2.436	2.129	1.071	2.2025	10.376	1.80083	2.52652	0.264236
NM_008242	Foxd1	chr13	+	99124200	99126660	2461	1	0.199	0.493	1.419	0.188	0.399	0.03925	0.703667	0.20875	1.75312	0.264959
NM_028639	Ttc7	chr17	+	87682226	87781110	4615	20	4.231	2.313	1.169	0.48	0.868	2.29925	2.571	1.21575	1.08048	0.266628
NM_022411	Slc13a2	chr11	-	78210778	78235687	2191	12	2.955	0.647	0.338	0.047	0.587	0.0465	1.31333	0.226833	2.53353	0.267937
NM_053110	Gpnmb	chr6	+	48986517	49008181	3798	11	24.618	4.356	0.989	0.326	0.657	0.57225	9.98767	0.518417	4.26796	0.268763
NM_001081037	Srgap1	chr10	-	121222298	121484249	3414	22	2.328	1.363	0.744	0.619	0.199	1.39175	1.47833	0.736583	1.00505	0.268897
NM_007436	Aldh3a1	chr11	+	61022244	61031920	1729	11	1.305	1.083	3.366	0.745	0.787	1.334	1.918	0.955333	1.00553	0.269251
NM_001038999	Atp8a1	chr5	-	68009379	68238670	8175	37	11.587	4.852	2.453	2.849	1.489	3.74725	6.29733	2.69508	1.22441	0.269368
NM_011510	Abcc8	chr7	-	53359893	53435403	4952	39	0.168	0.501	1.09	0.291	0	0.3555	0.586333	0.2155	1.44403	0.27139
NM_008825	C4bp-ps1	chr1	-	132588832	132612398	7308	15	45.061	8.702	6.183	4.598	4.429	2.95	19.982	3.99233	2.3234	0.272325
NM_177450	Cndp1	chr18	-	84779901	84819487	2829	12	0.035	0.501	0.206	0.036	0.134	0.041	0.247333	0.0703333	1.81417	0.27414
NM_028735	Ttc21a	chr9	+	119846724	119876911	4183	29	0.692	0.23	0.202	0.185	0.163	0.17225	0.374667	0.173417	1.11136	0.274315
NM_008008	Fgf7	chr2	+	125860394	125916921	2672	4	0.092	0.208	0.752	0.135	0.028	0.10775	0.350667	0.09025	1.9581	0.274739
NM_030218	9130017N09Rik	chr10	+	79283766	79293197	2427	5	0.182	1.501	2.006	0.51	0.654	0.45475	1.22967	0.539583	1.18835	0.275637
NR_028540	Snord12	chr2	+	166890793	166890858	66	1	15.609	18.396	42.486	24.205	4.583	8.231	25.497	12.3397	1.04702	0.276295
NM_133862	Fgg	chr3	+	82811818	82818971	1523	10	8.052	1.561	0.139	0.203	0.05	0.3135	3.25067	0.188833	4.10555	0.277295
NM_144882	Spats2l	chr1	+	57831705	58005241	3932	14	1.248	3.667	4.494	1.245	0.288	3.08125	3.13633	1.53808	1.02795	0.277583
NM_023774	4930550L24Rik	chrX	+	56164638	56173481	1572	2	0.468	0.933	0.236	0	0.577	0.008	0.545667	0.195	1.48455	0.278863
NM_013711	Txnrd2	chr16	+	18426510	18479166	1905	18	12.335	3.665	2.999	1.785	1.628	3.949	6.333	2.454	1.36775	0.278882
NM_013610	Ninj1	chr13	+	49282916	49291620	1132	4	49.185	13.363	6.216	4.507	7.148	7.294	22.9213	6.31633	1.85953	0.280668
NM_175148	2300002M23Rik	chr17	+	35704430	35705890	1248	2	10.888	1.216	0.805	0.083	0.303	0.2255	4.303	0.203833	4.39988	0.281434
NM_007763	Crip1	chr12	+	114390223	114392090	447	5	25.022	146.677	185.942	82.891	12.35	65.278	119.214	53.5063	1.15577	0.281856
NM_027872	Slc46a3	chr5	-	148690017	148706378	2421	6	12.421	2.215	1.399	1.256	0.312	1.20775	5.345	0.92525	2.53027	0.282143
NM_030189	4930555I21Rik	chr4	+	135051902	135093718	2380	9	0.433	1.19	0.333	0.195	0.54	0.09825	0.652	0.27775	1.23109	0.282919
NM_177791	Kctd19	chr8	-	107906712	107937387	3028	17	18.274	2.84	0.454	0.051	0.25	0.5055	7.18933	0.268833	4.74108	0.283151
NM_012040	Pnck	chrX	-	70901333	70905167	1536	12	7.154	2.24	1.309	0.336	2.413	0.83725	3.56767	1.19542	1.57746	0.28383
NM_029197	4930528F23Rik	chr17	+	24941327	24976732	1703	14	4.119	0.743	0.186	0.061	0.133	0.28875	1.68267	0.160917	3.38636	0.283872
NM_001004154	Rragb	chrX	+	149574501	149606486	2281	11	70.863	17.211	31.382	16.605	15.781	26.3545	39.8187	19.5802	1.02405	0.284917
NM_010387	H2-DMb1	chr17	+	34290136	34297174	1284	6	4.241	2.719	1.648	0.161	3.298	0.5835	2.86933	1.3475	1.09043	0.286243
NM_001177437	1700016M24Rik	chr15	-	74436458	74466748	3549	27	2.695	0.47	0.343	0.145	0.32	0.22	1.16933	0.228333	2.35647	0.286283
NM_011704	Vnn1	chr10	+	23614494	23625149	2416	7	0.365	1.235	0.526	0.661	0.157	0.137	0.708667	0.318333	1.15457	0.286292
NM_001167994	Trmt2b	chrX	-	130757494	130811523	3338	14	9.597	2.713	2.108	1.343	2.764	1.30725	4.806	1.80475	1.41304	0.287659
NM_001039373	Mtcp1	chrX	-	72655781	72661882	1594	5	11.695	4.443	3.385	3.168	4.555	1.80825	6.50767	3.17708	1.03444	0.289371
NM_028523	Dcbld2	chr16	+	58408648	58469858	6487	16	40.722	21.86	8.58	17.469	7.263	10.5762	23.7207	11.7694	1.01111	0.289538
NM_001033226	Calr4	chr4	+	108908237	108926853	1603	8	23.931	2.84	1.32	0.257	0.66	0.516	9.36367	0.477667	4.293	0.290283
NM_133256	Gsx2	chr5	+	75471626	75473918	1665	2	1.149	2.492	0.222	0	1.09	0.04	1.28767	0.376667	1.7734	0.290945
NM_026247	Alg13	chrX	+	140752509	140759740	1640	4	106.995	28.842	29.002	25.201	21.673	23.4913	54.9463	23.4551	1.22812	0.293189
NM_009723	Atp2b2	chr6	-	113695662	113992020	7040	22	0.732	0.187	0.158	0.037	0.183	0.16075	0.359	0.126917	1.5001	0.293604
NM_009936	Col9a3	chr2	+	180332927	180356890	2846	32	20.425	4.284	3.476	2.263	1.196	4.483	9.395	2.64733	1.82736	0.29495
NM_024264	Cyp27a1	chr1	+	74760148	74784464	1890	9	6.982	2.57	0.896	0.518	1.841	1.401	3.48267	1.25333	1.47443	0.296039
NM_198292	Tex2	chr11	-	106363453	106474244	4942	12	32.091	11.127	7.601	7.675	6.993	8.6155	16.9397	7.76117	1.12606	0.296867
NM_001142728	Lrrc9	chr12	+	73542853	73611552	4739	32	1.594	0.48	0.424	0.522	0.128	0.4195	0.832667	0.3565	1.22384	0.298518
NM_011027	P2rx7	chr5	+	123093920	123134293	4931	13	13.5	3.129	2.757	1.097	3.389	2.08525	6.462	2.19042	1.56077	0.299042
NM_021483	Pex5l	chr3	-	32848553	32981958	3174	15	0.124	0.351	0.567	0.114	0	0.34525	0.347333	0.153083	1.18201	0.300057
NM_008879	Lcp1	chr14	+	75536232	75630615	3715	17	2.628	0.504	0.399	0.416	0.061	0.43	1.177	0.302333	1.9609	0.300466
NM_133226	Pdzd3	chr9	-	44055395	44059547	2180	11	0.248	0.557	0.631	0.047	0.59	0.019	0.478667	0.218667	1.13029	0.302284
NM_010576	Itga4	chr2	+	79095583	79173271	9832	28	5.189	0.607	0.43	0.314	0.146	0.2425	2.07533	0.234167	3.14773	0.302877
NM_198627	Vstm2l	chr2	+	157740389	157770455	1363	4	0.216	0.705	0.349	0.076	0.444	0.0835	0.423333	0.201167	1.0734	0.306945
NM_130886	Card14	chr11	+	119176101	119206689	3958	22	10.411	1.01	0.588	0.299	0.191	0.26775	4.003	0.252583	3.98625	0.307086
NM_013515	Stom	chr2	-	35169510	35192529	2816	7	14.511	4.635	3.401	3.971	2.202	3.8745	7.51567	3.34917	1.1661	0.307103
NM_001161767	Galnt6	chr15	-	100520346	100559807	5699	12	16.036	5.948	3.834	0.968	7.949	1.55	8.606	3.489	1.30253	0.307475
NM_012011	Eif2s3y	chrY	+	347055	365037	1767	12	5.386	167.373	217.555	68.215	0	81.0752	130.105	49.7634	1.38652	0.307676
NM_001170913	Trim66	chr7	-	116592515	116637252	9255	20	0.276	1.41	0.675	0.117	0.654	0.303	0.787	0.358	1.1364	0.307957
NM_033648	Fxyd4	chr6	-	117883577	117887353	554	9	0.089	2.192	2.196	0.465	1.092	0.352	1.49233	0.636333	1.22971	0.310866
NM_026489	Hormad1	chr3	+	95363599	95391593	1511	16	29.868	6.629	4.132	1.773	6.556	3.54925	13.543	3.95942	1.77419	0.313144
NR_028427	5830416P10Rik	chr19	-	53515702	53539286	5292	10	0.704	0.363	0.2	0.058	0.472	0.02175	0.422333	0.183917	1.19933	0.313851
NM_018873	Srcin1	chr11	-	97370654	97436440	6965	20	4.972	1.278	0.904	0.769	0.89	1.01275	2.38467	0.890583	1.42097	0.314503
NM_174960	Gimap9	chr6	+	48626134	48628703	1383	2	0.532	9.584	12.624	3.689	3.554	3.01325	7.58	3.41875	1.14873	0.316436
NM_177328	Grm7	chr6	+	110595592	111517224	4181	10	0	1.295	0.721	0	0.579	0	0.672	0.193	1.79986	0.319174
NM_026674	Aph1c	chr9	-	66662801	66682513	5185	6	6.547	0.595	0.194	0.119	0.058	0.16	2.44533	0.112333	4.44418	0.319528
NM_001126315	Gm13109	chr4	-	143538483	143540919	1684	3	0.117	0.36	0.723	0	0.314	0.21	0.4	0.174667	1.19539	0.320401
NM_023043	Prnp	chr2	+	131776597	131781866	3177	2	55.309	5.637	1.682	2.076	1.428	0.566	20.876	1.35667	3.9437	0.321305
NM_028710	Arsg	chr11	+	109334688	109434644	3279	14	1.691	0.602	0.484	0.33	0.138	0.8305	0.925667	0.432833	1.09668	0.321631
NM_008090	Gata2	chr6	+	88148658	88157026	3243	6	66.103	5.288	2.105	0.985	1.446	0.778	24.4987	1.06967	4.51747	0.323478
NM_001024141	Nxf3	chrX	-	132606638	132619794	2978	19	41.165	4.621	4.157	0.952	6.399	0.78875	16.6477	2.71325	2.61723	0.323906
NM_029884	Hgsnat	chr8	-	27054931	27087216	2679	18	20.911	8.989	2.903	3.77	5.335	5.80575	10.9343	4.97025	1.13747	0.32536
NM_053253	Zmynd10	chr9	+	107449641	107453650	1752	12	16.464	1.271	0.272	0.147	0.173	0.123	6.00233	0.147667	5.3451	0.326345
NM_010951	Gpr143	chrX	+	149216464	149243189	1651	9	58.95	3.83	1.154	0.062	0.55	0.2175	21.3113	0.2765	6.2682	0.326652
NM_021882	Si	chr10	+	128143314	128157294	2130	11	70.382	11.614	13.487	9.436	12.427	9.11625	31.8277	10.3264	1.62395	0.327978
NM_173370	Cds1	chr5	+	102194149	102252871	3918	13	32.253	4.261	5.996	2.262	1.621	7.84575	14.17	3.90958	1.85775	0.330379
NM_008528	Blnk	chr19	-	41003417	41069025	2097	17	2.503	0.772	0.656	0.664	0.541	0.7345	1.31033	0.6465	1.01921	0.330577
NR_029470	Gm10863	chr15	+	78996496	79046831	681	5	13.614	6.612	4.195	0.908	9.55	0.3685	8.14033	3.60883	1.17356	0.331257
NM_023738	Uba7	chr9	+	107877898	107886387	3162	24	9.324	0.64	0.151	0.196	0	0.05675	3.37167	0.08425	5.32264	0.331873
NM_178404	Zc3h6	chr2	+	128793138	128844299	4916	12	4.68	1.338	0.398	0.252	0.769	1.035	2.13867	0.685333	1.64184	0.33253
NM_010762	Mal	chr2	-	127458962	127482431	2778	4	2.349	1.493	0.495	1.521	0.272	0.34575	1.44567	0.712917	1.01993	0.336405
NM_177583	Aph1b	chr9	-	66623294	66643230	4558	6	2.368	0.3	0.244	0.215	0.249	0.175	0.970667	0.213	2.18812	0.339472
NM_153177	Eif2c4	chr4	-	126166785	126210702	6523	18	0.985	0.434	0.178	0.134	0.394	0.258	0.532333	0.262	1.02276	0.339789
NM_133229	Ripply3	chr16	+	94550029	94558542	1529	4	12.833	1.555	1.211	0.303	2.374	0.3545	5.19967	1.0105	2.36335	0.34086
NM_177130	Glt28d2	chr3	-	85673768	85691440	2737	2	2.778	0.555	0.599	0.584	0.497	0.4775	1.31067	0.5195	1.33511	0.342046
NM_027960	Dpep3	chr8	-	108497420	108503319	1681	10	0.263	4.514	0.755	0.245	0.72	0.1965	1.844	0.387167	2.25181	0.342166
NM_172670	Gyltl1b	chr2	-	92205203	92211193	2426	15	28.552	9.551	5.648	4.737	8.884	7.01825	14.5837	6.87975	1.08393	0.343429
NM_145419	Hkdc1	chr10	-	61845885	61885205	3483	18	9.746	0.32	0.167	0.03	0.022	0.0235	3.411	0.0251667	7.08253	0.34536
NM_177366	Gpr157	chr4	+	149461612	149480036	4762	4	3.152	0.372	0.167	0.206	0.175	0.26125	1.23033	0.214083	2.5228	0.350805
NM_144538	Rab3il1	chr19	+	10092718	10110076	2320	10	20.616	4.187	1.642	0.533	4.661	2.15125	8.815	2.44842	1.84811	0.353159
NM_178149	Pik3ip1	chr11	+	3230734	3242974	2243	6	12.138	3.767	2.477	2.275	2.326	4.0815	6.12733	2.89417	1.08211	0.353911
NM_172883	Mfsd7a	chr5	-	108870073	108877910	2508	10	3.325	0.726	0.359	0.452	0.633	0.389	1.47	0.491333	1.58104	0.354953
NM_178663	Bend7	chr2	+	4638877	4723192	3837	9	5.996	1.424	0.455	0.537	0.631	1.31375	2.625	0.82725	1.66592	0.356422
NM_001190409	Magt1	chrX	-	103163423	103207238	4524	10	64.518	17.691	13.472	18.841	14.543	10.6593	31.8937	14.6811	1.11931	0.356468
NM_001128625	Gm364	chrX	+	54662331	54741944	2156	17	77.155	7.133	2.233	0.598	8.629	1.53775	28.8403	3.58825	3.00673	0.357956
NM_145451	Gpx6	chr13	+	21404072	21411493	1262	5	162.792	4.129	1.425	0.898	1.498	0.41575	56.1153	0.93725	5.90382	0.3594
NM_001004174	Spata5l1	chr2	+	122463623	122466812	640	5	49.132	1.66	1.984	0.886	0.945	2.0275	17.592	1.28617	3.77377	0.359686
NM_027292	Tspo2	chr17	-	48587760	48590826	935	5	49.842	0.974	0.34	0	0.324	0.02725	17.052	0.117083	7.18627	0.36003
NR_028499	Fxyd2	chr9	+	45207792	45218361	764	6	9.824	0.795	0.415	0.067	1.188	0.188	3.678	0.481	2.93481	0.36004
NR_033626	1810010D01Rik	chr7	-	152391723	152394024	935	3	1.417	0.595	0.283	0	0.89	0.01675	0.765	0.30225	1.33972	0.360072
NM_001159569	Meis2	chr2	-	115687000	115890357	5010	13	5.659	0.929	0.296	0.494	0.694	0.4755	2.29467	0.5545	2.04903	0.362235
NM_013762	Rpl3	chr15	-	79908211	79913836	1361	10	10.128	0.632	0.194	0.151	0.445	0.43	3.65133	0.342	3.41635	0.365104
NM_008963	Ptgds	chr2	-	25322232	25325269	805	7	28.093	1.194	0.329	0.448	0.564	0.721	9.872	0.577667	4.09503	0.365502
NM_018819	Brp44l	chr17	+	8476678	8490526	907	4	5.3	1.06	0.875	0.739	0.25	1.6605	2.41167	0.883167	1.44927	0.366721
NM_145628	Usp11	chrX	+	20281035	20297665	3464	21	66.276	17.248	10.019	8.019	19.212	11.6245	31.181	12.9518	1.26751	0.367906
NM_028075	Tnfrsf13c	chr15	-	82052174	82054766	1906	3	1.235	0.345	0.139	0.27	0.079	0.32575	0.573	0.224917	1.34914	0.369457
NM_001168615	Tifab	chr13	-	56275064	56280246	3498	3	0.645	0.333	0.045	0	0.368	0.022	0.341	0.13	1.39126	0.372432
NM_008509	Lpl	chr8	+	71404454	71430831	4049	10	32.009	4.785	1.359	3.233	0.99	4.64125	12.7177	2.95475	2.10573	0.373524
NM_152801	Arhgef6	chrX	-	54484662	54591906	4569	22	1.331	0.21	0.197	0.135	0.149	0.31425	0.579333	0.199417	1.5386	0.374259
NR_028555	Snord89	chr1	-	39605592	39605685	94	1	34.443	10.226	5.628	8.772	12.068	0.9785	16.7657	7.27283	1.20492	0.375278
NM_001033793	Ubtfl1	chr9	+	18208862	18215946	2639	3	0.019	0.613	0.441	0.059	0.229	0.231	0.357667	0.173	1.04784	0.375698
NM_010326	Gp1ba	chr11	+	70452624	70455560	2732	2	1.867	0.37	0.407	0.207	0.498	0.44575	0.881333	0.383583	1.20015	0.376713
NM_029932	Spns3	chr11	-	72311658	72363748	1819	12	0.243	0.501	0.116	0	0.333	0.0795	0.286667	0.1375	1.05994	0.380174
NM_021791	Doc2g	chr19	+	4003385	4007005	1397	11	8.112	1.159	2.045	1.586	1.841	1.4705	3.772	1.6325	1.20825	0.383476
NM_144547	Amhr2	chr15	+	102275798	102285070	1947	11	13.379	2.676	0.951	1.191	2.525	1.845	5.66867	1.85367	1.61263	0.384045
NR_015469	2810442I21Rik	chr11	-	16836726	16851096	3137	2	0.985	0.355	0.152	0.378	0.265	0.0855	0.497333	0.242833	1.03425	0.390995
NM_001033289	Slc9a2	chr1	+	40738557	40825730	3493	12	0	0.174	0.682	0.177	0.043	0.0315	0.285333	0.0838333	1.76705	0.391341
NM_013743	Pdk4	chr6	-	5433351	5446278	3453	11	13.809	1.919	1.256	1.522	0.854	2.76325	5.66133	1.71308	1.72455	0.39181
NM_024469	Bhlhe41	chr6	-	145811257	145813860	1421	5	5.593	0.534	0.186	0.145	0.106	0.975	2.10433	0.408667	2.36436	0.392325
NM_011520	Sdc3	chr4	+	130348452	130382233	4972	5	14.395	2.757	1.224	2.778	1.749	1.879	6.12533	2.13533	1.52033	0.392939
NM_001101471	Akap5	chr12	+	77425878	77435138	6685	2	3.831	1.15	0.396	1.295	0.498	0.49975	1.79233	0.76425	1.22972	0.393275
NM_175510	Unc80	chr1	+	66515021	66745722	13534	65	0.696	0.078	0.098	0.076	0.061	0.15	0.290667	0.0956667	1.60328	0.394535
NM_001163557	Ppfibp2	chr7	+	114750358	114892097	3827	26	10.96	2.908	1.687	1.535	3.3	2.40225	5.185	2.41242	1.10386	0.400971
NM_009729	Atp6v0c	chr17	-	24300833	24306374	1151	3	10.058	0.835	0.644	0.537	0.526	1.66925	3.84567	0.91075	2.07811	0.401462
NM_016854	Ppp1r3c	chr19	-	36806221	36811094	2676	2	5.005	0.416	0.158	0.347	0.622	0.173	1.85967	0.380667	2.28845	0.402187
NM_023476	Tinagl1	chr4	-	129842844	129852366	2095	12	11.005	3.984	0.808	4.329	0.794	1.73325	5.26567	2.28542	1.20416	0.403424
NM_013792	Naglu	chr11	+	100931408	100938986	2478	6	6.434	1.368	0.619	0.832	1.434	1.02675	2.807	1.09758	1.3547	0.404282
NM_001004366	Scube3	chr17	+	28279471	28308290	2981	22	12.704	3.207	1.242	2.213	3.171	1.90425	5.71767	2.42942	1.23482	0.407865
NM_175341	Mbnl2	chr14	+	120674891	120830920	4553	9	61.467	10.6	5.984	12.937	5.896	9.82075	26.017	9.55125	1.44569	0.409486
NM_028478	Rassf6	chr5	-	91032102	91069513	1958	11	14.456	1.059	0.378	0.763	0.154	2.3175	5.29767	1.07817	2.29677	0.413526
NM_172821	Map3k13	chr16	+	21892042	21931950	6709	13	1.155	0.362	0.158	0.223	0.237	0.3755	0.558333	0.2785	1.00345	0.414922
NM_001033347	D430041D05Rik	chr2	-	103983230	104250491	10124	21	1.1	0.065	0.047	0.092	0.097	0.07575	0.404	0.08825	2.19469	0.415671
NM_007656	Cd82	chr2	-	93259269	93302653	1817	10	3.132	0.613	0.437	0.624	0.666	0.52775	1.394	0.605917	1.20204	0.416957
NM_001013385	Grm4	chr17	-	27559332	27640249	2976	9	1.681	0.102	0.284	0.121	0.483	0.0645	0.689	0.222833	1.62854	0.417155
NM_008663	Myo7a	chr7	-	105199570	105268003	7361	49	1.3	0.234	0.115	0.196	0.205	0.22625	0.549667	0.209083	1.39448	0.41722
NM_015730	Chrna4	chr2	-	180757016	180773882	4437	6	1.891	0.41	0.227	0.314	0.324	0.4725	0.842667	0.370167	1.18679	0.422483
NM_001081333	Plekhg4	chr8	+	107899281	107906762	4167	21	1.413	0.291	0.216	0.223	0.181	0.455	0.64	0.286333	1.16038	0.422679
NM_011123	Plp1	chrX	+	133357375	133372282	2544	7	10.085	2.048	1.165	2.208	1.1	2.34225	4.43267	1.88342	1.23482	0.423829
NM_027918	1300017J02Rik	chr9	-	103152860	103190627	2275	17	1.725	0.423	0.047	0.181	0.532	0.093	0.731667	0.268667	1.44537	0.428263
NM_025522	Dhrs7	chr12	-	73751340	73765815	1304	7	18.396	2.599	2.313	2.411	3.016	3.93575	7.76933	3.12092	1.31582	0.432556
NM_023894	Rhox9	chrX	-	35252274	35254947	882	4	26.474	2.18	2.159	1.87	4.544	3.244	10.271	3.21933	1.67374	0.435105
NM_029464	4930588N13Rik	chr5	+	150242281	150273195	1094	7	3.811	0.601	0.532	0.801	0.622	0.74675	1.648	0.72325	1.18815	0.441285
NM_178936	Tmem56	chr3	-	120904926	120966234	6224	8	4.895	0.504	0.765	0.273	1.75	0.2895	2.05467	0.770833	1.41442	0.441447
NM_183284	Spink2	chr5	-	77634133	77640478	612	4	0	1.819	3.804	0.926	0.247	1.49775	1.87433	0.89025	1.07409	0.442729
NM_008955	Rhox6	chrX	+	35180232	35183034	865	4	22.401	2.398	4.71	3.277	6.907	3.31175	9.83633	4.49858	1.12865	0.45323
NM_020621	P2ry4	chrX	-	97785493	97790208	4434	3	0.697	0.034	0	0.023	0.136	0.00275	0.243667	0.0539167	2.17611	0.456881
NM_031259	Nxf2	chrX	-	131479070	131499293	2372	22	1.489	0.384	0.178	0.022	0.638	0.2965	0.683667	0.318833	1.10049	0.457707
NM_011169	Prlr	chr15	+	10106993	10266775	10328	10	2.46	0.313	0.353	0.429	0.103	0.782	1.042	0.438	1.25035	0.457765
NM_001033408	Rbm44	chr1	+	93041680	93067372	3851	16	7.146	0.683	0.646	0.656	0.432	1.95725	2.825	1.01508	1.47666	0.459213
NM_010244	Fv1	chr4	+	147243088	147244467	1380	1	4.621	0.55	0.652	1.046	0.877	0.6125	1.941	0.845167	1.19949	0.46133
NR_033736	E330020D12Rik	chr1	-	155251316	155261363	2827	4	11.643	0.304	0.206	0.911	1.632	0.53175	4.051	1.02492	1.98277	0.471489
NM_016968	Olig1	chr16	+	91270014	91272184	2171	1	2.802	0.256	0.049	0.142	0.732	0.07825	1.03567	0.317417	1.70611	0.473789
NM_007575	Ciita	chr16	+	10488372	10527657	5153	19	0.724	0.02	0.041	0.03	0.176	0.0305	0.261667	0.0788333	1.73085	0.482264
NM_001110784	Xlr3a	chrX	-	70331632	70342434	1647	9	22.815	2.887	0.128	0.282	7.76	0.448	8.61	2.83	1.60521	0.48717
NM_152915	Dner	chr1	-	84366414	84692796	3632	13	6.888	0.223	0.233	1.149	0.187	0.8765	2.448	0.7375	1.73089	0.487357
NM_001024645	Lrrc16b	chr14	+	56109930	56127101	4597	40	1.814	0.209	0.069	0.258	0.181	0.3775	0.697333	0.272167	1.35736	0.491957
NM_030709	Tmprss5	chr9	+	48910884	48925692	2049	13	10.869	0.173	0.026	0.629	1.698	0.6215	3.68933	0.982833	1.90834	0.494868
NM_001002268	Gpr126	chr10	-	14122391	14264842	6505	25	4.57	0.568	0.325	0.277	1.674	0.28275	1.821	0.744583	1.29023	0.499828
NM_178405	Atp1a2	chr1	-	174201840	174228195	6227	23	1.127	0	0.025	0.141	0.109	0.0915	0.384	0.113833	1.75419	0.507743
NM_011923	Angptl2	chr2	+	33071481	33103234	3444	5	2.35	0.235	0.2	0.703	0.264	0.29675	0.928333	0.42125	1.13997	0.522709
NM_181545	Slfn10-ps	chr11	-	82815660	82834312	4011	6	1.052	0.05	0.013	0	0.302	0.09875	0.371667	0.133583	1.47627	0.535626
NM_029338	Rsph9	chr17	-	46266226	46281147	942	5	3.333	0.483	0.225	0.766	0.723	0.53225	1.347	0.67375	0.999465	0.537057
NM_024237	Fbln7	chr2	+	128689668	128722770	2909	8	1.197	0.157	0.036	0.071	0.416	0.14375	0.463333	0.21025	1.13994	0.545022
NM_177677	Dnajc5g	chr5	+	31410692	31414897	1563	6	27.399	6.117	1.523	0.099	16.983	0.18075	11.6797	5.75425	1.0213	0.576162
NM_013806	Abcc2	chr19	+	43856798	43912708	5389	32	2.367	0.028	0.029	0.172	0.617	0.22775	0.808	0.338917	1.25342	0.585508
NR_033472	Gm10768	chr19	+	43913293	43915335	2043	1	3.698	0	0.026	0.353	0.925	0.3165	1.24133	0.5315	1.22375	0.598809
NM_021365	Xlr4b	chrX	+	70459704	70467792	1288	9	3.732	0.157	0	0	1.644	0.0105	1.29633	0.5515	1.233	0.606775
NM_028347	Neil1	chr9	-	56991063	56994841	1170	9	6.163	7.74	5.969	1.85	5.171	2.95275	6.624	3.32458	0.994531	0.0428185
NM_021888	Qtrt1	chr9	+	21216281	21224723	1321	10	38.286	46.033	39.85	18.647	22.327	21.4032	41.3897	20.7924	0.993215	0.00139574
NM_029852	Ccdc41	chr10	+	94151535	94253081	2986	16	28.339	30.293	28.881	12.944	10.738	20.2833	29.171	14.6551	0.993132	0.00786387
NM_013897	Timm8b	chr9	+	50412006	50413425	527	2	186.634	161.945	120.37	63.267	84.952	87.4065	156.316	78.5418	0.992933	0.0201375
NM_146126	Sord	chr2	+	122060575	122091073	2259	9	25.364	11.466	6.909	4.22	5.39	12.373	14.5797	7.32767	0.992535	0.300667
NM_153131	Unc5a	chr13	+	55050793	55107379	3974	16	0.309	0.713	0.399	0.091	0.4	0.22375	0.473667	0.23825	0.991397	0.195579
NM_029025	Tmem81	chr1	+	134402807	134405216	1742	2	2.506	5.634	6.803	2.13	2.344	3.04375	4.981	2.50592	0.991095	0.132291
NM_145125	Brwd1	chr16	-	96213699	96304035	8546	42	19.23	13.556	11.967	7.085	9.946	5.5025	14.9177	7.51117	0.989916	0.0443887
NM_010887	Ndufs4	chr13	-	115078003	115178302	1534	5	96.576	94.386	104.606	55.531	36.678	56.6238	98.5227	49.6109	0.989799	0.00242808
NM_027740	Poc1b	chr10	+	98569805	98660622	2727	12	8.455	8.589	7.896	4.044	1.997	6.53175	8.31333	4.19092	0.988159	0.0360887
NM_001163753	Rab37	chr11	+	114952745	115023554	2581	9	0.57	0.725	0.799	0.28	0.498	0.278	0.698	0.352	0.987652	0.0253369
NM_001122683	Bdh1	chr16	+	31428839	31458987	3117	7	6.594	15.451	13.46	5.505	7.934	4.47925	11.835	5.97275	0.986592	0.110769
NM_198630	1810024B03Rik	chr2	-	127012091	127034016	1266	2	1.085	0.999	1.337	0.733	0.239	0.7555	1.14033	0.575833	0.985729	0.0454775
NM_018824	Slc23a2	chr2	-	131878232	131970844	6364	16	42.426	23.26	21.656	16.179	14.913	13.022	29.114	14.7047	0.985436	0.0991413
NM_001168290	Srsf14	chr8	+	72758125	72784944	4102	10	16.061	19.128	14.652	5.98	11.301	7.8975	16.6137	8.39283	0.985144	0.0157679
NM_144855	Cbs	chr17	-	31749589	31774086	2418	17	13.593	16.926	11.334	6.287	5.567	9.324	13.951	7.05933	0.982765	0.0257765
NM_001081678	Zfp800	chr6	-	28189931	28211601	3895	6	7.091	4.793	4.36	3.585	1.612	3.02675	5.41467	2.74125	0.98204	0.060487
NM_172756	Ankle1	chr8	+	73929911	73933803	2134	9	12.275	12.375	12.917	4.83	9.994	4.19925	12.5223	6.34108	0.981699	0.028625
NM_029705	Atxn3	chr12	-	103157111	103196453	5360	11	31.557	31.958	36.965	18.681	13.559	18.6627	33.4933	16.9676	0.98109	0.00246251
NM_007714	Clk4	chr11	+	51076673	51095266	1892	13	65.883	39.627	51.788	37.097	21.664	20.9507	52.4327	26.5706	0.980636	0.0487982
NM_183220	Accs	chr2	-	93675610	93689933	1998	15	1.645	2.456	2.277	0.774	1.476	0.98225	2.126	1.07742	0.980561	0.0312574
NM_023061	Mcam	chr9	+	43942741	43950809	2892	16	18.489	37.523	37.887	24.448	10.381	12.7613	31.2997	15.8634	0.980447	0.11693
NM_018775	Tbc1d8	chr1	-	39428340	39535592	4440	20	13.037	12.465	10.379	5.977	5.808	6.40425	11.9603	6.06308	0.980131	0.00204476
NM_026944	Alkbh3	chr2	-	93820791	93850887	1232	10	13.219	16.795	19.024	8.24	7.243	9.37675	16.346	8.28658	0.980089	0.0110027
NM_018879	Nprl2	chr9	+	107444540	107448037	1458	11	15.174	15.892	14.841	8.165	7.728	7.39425	15.3023	7.76242	0.97917	3.8887e-05
NM_008725	Nppa	chr4	+	147374855	147376176	829	3	1.243	0.427	1.468	0.435	0.821	0.3375	1.046	0.531167	0.977645	0.214196
NR_015574	4930513N10Rik	chr8	+	98330730	98345628	2803	4	11.096	12.381	10.513	3.64	11.008	2.6185	11.33	5.7555	0.977135	0.107861
NM_001008550	Zfyve26	chr12	-	80333334	80397269	9368	42	9.049	7.452	6.997	3.279	5.013	3.64475	7.83267	3.97892	0.977127	0.00914691
NM_001190161	Psrc1	chr3	+	108186722	108191149	1742	8	128.749	143.87	147.027	60.26	72.803	80.2953	139.882	71.1194	0.975895	0.00106699
NM_001005247	Hps5	chr7	-	54015836	54051251	4807	23	8.991	10.24	9.168	5.886	3.666	4.8955	9.46633	4.81583	0.975021	0.0034634
NM_011930	Clcn7	chr17	+	25270339	25299044	4063	25	24.968	17.793	19.024	9.601	11.987	9.846	20.595	10.478	0.974931	0.0124352
NM_011748	Zfp14	chr7	-	30821378	30836415	3491	6	1.124	2.348	2.395	1.078	1.126	0.78125	1.95567	0.995083	0.974774	0.0891174
NM_001081218	Hcfc2	chr10	+	82161752	82204137	2386	15	5.304	5.195	3.88	1.857	3.962	1.50175	4.793	2.44025	0.9739	0.0580413
NM_025651	Aste1	chr9	+	105297722	105308088	2755	5	4.362	6.831	9.237	3.778	3.568	3.0555	6.81	3.46717	0.973896	0.078673
NM_013600	Msh5	chr17	-	35165550	35183551	2870	24	1.06	0.617	0.737	0.215	0.422	0.59225	0.804667	0.40975	0.973648	0.0826337
NM_025683	Rpe	chr1	+	66747467	66766379	2630	6	47.358	55.899	53.208	28.627	25.218	25.8453	52.155	26.5634	0.973366	0.000721517
NM_133798	Exd2	chr12	+	81564082	81599122	3323	9	16.962	17.843	16.526	8.064	10.332	7.753	17.1103	8.71633	0.973072	0.000736872
NM_177137	Gnal	chr18	+	67247990	67386446	5616	12	2.586	4.009	3.439	1.496	1.912	1.70775	3.34467	1.70525	0.971881	0.0189802
NM_008278	Hpgd	chr8	+	58773349	58799843	1719	7	5.936	0.471	0.123	0.63	2.112	0.58825	2.17667	1.11008	0.971459	0.613117
NM_011416	Smarca2	chr19	+	26679650	26852811	5810	33	1.191	0.879	0.792	0.532	0.625	0.304	0.954	0.487	0.970067	0.0388081
NR_004443	Nphs1as	chr7	-	31247183	31250610	1339	3	2.784	8.539	6.164	1.693	4.462	2.77325	5.829	2.97608	0.969835	0.198685
NM_134007	Cisd1	chr10	-	70793242	70807597	965	3	110.362	92.582	78.126	62	40.046	41.5098	93.69	47.8519	0.969319	0.0173288
NM_011249	Rbl1	chr2	-	156971629	157030270	4884	22	9.683	11.985	12.111	5.096	5.961	6.19675	11.2597	5.75125	0.969221	0.00301501
NM_001081341	Scaper	chr9	-	55397690	55785922	5259	33	6.278	4.983	3.923	2.205	2.401	3.151	5.06133	2.58567	0.968978	0.0286239
NM_001110778	Adam11	chr11	+	102622753	102641576	5102	26	1.038	1.269	0.995	0.535	0.356	0.79625	1.10067	0.562417	0.96867	0.0247755
NM_009763	Bst1	chr5	+	44210132	44234707	2336	9	0.861	0.845	0.091	0.353	0.097	0.4685	0.599	0.306167	0.968237	0.349659
NM_021461	Mknk1	chr4	+	115511851	115551853	2493	13	12.318	13.596	13.985	4.362	10.101	5.9325	13.2997	6.7985	0.968105	0.0219178
NM_025286	Slc31a2	chr4	+	61947479	61959445	1824	4	13.77	14.811	15.315	7.317	9.163	5.9605	14.632	7.48017	0.967984	0.00228906
NM_008917	Ppt1	chr4	+	122513485	122536418	2478	9	34.861	34.992	38.004	21.129	11.811	22.244	35.9523	18.3947	0.966794	0.00713128
NM_033602	Peli2	chr14	+	48740544	48880558	5849	6	1.367	3.538	3.374	1.436	0.569	2.23325	2.75967	1.41275	0.96599	0.187152
NM_001042719	Ddhd1	chr14	-	46212849	46277818	5198	14	6.634	7.718	6.097	3.232	3.695	3.542	6.81633	3.48967	0.965905	0.00256838
NM_144844	Pcca	chr14	+	122933550	123289166	2603	24	13.87	12.244	8.293	4.514	5.462	7.64225	11.469	5.87275	0.965631	0.0419865
NM_175403	Mlec	chr5	-	115592990	115608185	5952	5	103.13	99.862	93.209	58.165	46.351	47.1698	98.7337	50.5619	0.965492	0.000553726
NM_029022	Scrn3	chr2	+	73150709	73175864	3247	8	14.292	12.605	8.131	6.92	5.31	5.70825	11.676	5.97942	0.965469	0.0400672
NM_198424	Orai3	chr7	+	134913329	134918664	1996	2	31.335	16.018	14.817	6.893	11.329	13.626	20.7233	10.616	0.965013	0.149367
NM_001113209	Nfib	chr4	-	81936077	82151212	8770	12	2.03	3.438	4.325	1.686	2.742	0.58925	3.26433	1.67242	0.96485	0.156012
NM_145376	Lpcat1	chr13	+	73604831	73651986	1605	14	12.44	54.435	37.117	20.677	12.156	20.4475	34.664	17.7602	0.96479	0.247771
NM_001075213	Polr3gl	chr3	-	96376621	96382513	3218	2	1.296	0.99	1.348	0.352	1.34	0.17	1.21133	0.620667	0.964701	0.195301
NM_144888	Mavs	chr2	+	131059874	131073761	3024	7	18.785	23.839	21.799	7.174	18.631	7.213	21.4743	11.006	0.964321	0.0624792
NM_027678	Zranb3	chr1	-	129850763	129998985	4154	21	18.647	21.069	19.104	10.843	7.428	11.8778	19.6067	10.0496	0.964209	0.00339742
NM_011250	Rbl2	chr8	+	93593993	93647743	4888	22	10.166	5.972	5.066	2.688	6.653	1.53725	7.068	3.62608	0.962891	0.1938
NM_019783	Lepre1	chr4	+	118905520	118921582	3193	15	12.414	13.974	11.996	6.972	6.632	6.0895	12.7947	6.5645	0.962789	0.000679784
NM_053216	1700102P08Rik	chr9	+	108295165	108300101	1101	4	0.802	2.022	2.066	0.234	0.893	1.38225	1.63	0.836417	0.962578	0.209531
NM_018882	Gpr56	chr8	+	97508503	97538091	3334	14	5.282	9.317	7.331	3.617	5.172	2.47525	7.31	3.75475	0.961155	0.0643549
NR_002848	6430411K18Rik	chr12	+	110829747	110831063	1317	1	1.49	9.987	20.849	6.417	6.029	4.16	10.7753	5.53533	0.960987	0.405856
NM_001163945	Rpl3l	chr17	+	24864774	24873094	1372	10	1.394	1.254	1.273	0.188	1.488	0.33925	1.307	0.67175	0.960263	0.198655
NM_001025371	Ell3	chr2	-	121276913	121282500	2534	12	8.866	10.781	11.859	6.731	2.895	6.5675	10.502	5.39783	0.960213	0.0288139
NM_133689	4930579J09Rik	chr19	-	10548747	10557387	1458	14	0.269	0.382	0.508	0.212	0.156	0.228	0.386333	0.198667	0.959493	0.0605425
NM_144807	Chpt1	chr10	-	87936221	87966715	3239	8	8.315	3.358	2.973	2.084	2.382	3.066	4.882	2.51067	0.9594	0.245628
NM_022018	Fam129a	chr1	+	153418503	153566477	3939	14	11.532	20.305	12.317	3.349	11.155	8.20475	14.718	7.56958	0.959296	0.118794
NM_001177843	Frmd4a	chr2	+	4322022	4535089	6760	24	8.106	8.382	9.141	2.92	6.265	3.99675	8.543	4.39392	0.959234	0.0159228
NM_027914	Bbs10	chr10	+	110735735	110738792	2753	2	4.775	5.936	6.207	3.482	2.198	3.02175	5.63933	2.90058	0.959182	0.00904188
NM_007755	Cpeb1	chr7	-	88492329	88599562	2612	12	6.198	7.011	4.578	2.407	1.477	5.26475	5.929	3.04958	0.959178	0.0990725
NM_001025261	Tpd52	chr3	-	8929436	8964054	2432	8	58.758	65.026	59.563	22.228	16.916	55.2552	61.1157	31.4664	0.957731	0.07124
NM_008816	Pecam1	chr11	-	106515532	106576595	3305	15	43.296	33.063	19.162	8.03	23.774	17.3825	31.8403	16.3955	0.957554	0.138228
NM_177262	Ptger1	chr8	-	86193995	86223025	3049	22	14.239	14.966	11.209	2.299	12.625	5.89075	13.4713	6.93825	0.957245	0.113789
NM_198095	Bst2	chr8	-	74058158	74061336	769	5	98.493	153.48	114.688	57.095	50.154	81.7007	122.22	62.9832	0.956441	0.0351216
NM_001037741	Gpx4	chr10	+	79516782	79519184	995	7	34.018	63.809	24.353	16.625	20.369	25.9735	40.7267	20.9892	0.956328	0.180455
NR_027008	Gt(ROSA)26Sor	chr6	-	113020392	113027238	1215	2	25.153	20.236	42.978	31.853	7.469	6.23075	29.4557	15.1843	0.955966	0.258035
NM_146226	Apeh	chr9	-	107987745	107996811	2391	22	16.311	23.867	21.419	9.182	10.627	11.9537	20.5323	10.5876	0.95552	0.013648
NM_025790	Acot13	chr13	-	24909824	24923358	686	3	88.815	36.799	21.826	25.767	20.174	30.0913	49.1467	25.3441	0.955445	0.310204
NM_177776	Smtnl2	chr11	-	72203616	72225215	2624	8	19.536	24.003	17.683	7.286	14.122	10.1995	20.4073	10.5358	0.953785	0.0223799
NR_028531	Snord69	chr14	-	31827479	31827537	59	1	47.392	28.296	45.733	20.963	3.845	37.8833	40.4737	20.8971	0.953682	0.165889
NR_024078	Btbd19	chr4	-	116791823	116798330	2579	7	27.923	29.149	35.367	14.487	23.312	9.93425	30.813	15.9111	0.953506	0.0307046
NM_144517	Tbc1d19	chr5	+	54200866	54295619	2688	21	10.512	9.203	10.707	5.751	3.601	6.36325	10.1407	5.23842	0.952954	0.00698985
NM_001159883	Dnajb2	chr1	+	75232998	75242267	3053	9	12.71	7.076	7.486	2.971	8.422	2.6985	9.09067	4.69717	0.952595	0.16642
NM_029002	Nkx6-3	chr8	+	24263743	24269420	2236	3	4.585	2.195	2.697	0.415	4.397	0.08725	3.159	1.63308	0.951872	0.384661
NM_001033419	Ceacam16	chr7	-	20437446	20446648	1635	6	0.39	1.021	0.518	0.189	0.509	0.2995	0.643	0.3325	0.951464	0.220815
NM_199301	Mtg1	chr7	+	147323463	147336685	1597	11	16.434	22.84	18.685	8.132	8.808	13.0425	19.3197	9.99417	0.950914	0.018377
NM_009903	Cldn4	chr5	-	135420993	135422804	1812	1	288.485	90.989	78.922	48.376	100.123	88.6327	152.799	79.0439	0.950909	0.349772
NM_026949	Cnot8	chr11	+	57917655	57932096	2035	7	78.754	64.81	74.927	30.388	29.395	53.3182	72.8303	37.7004	0.949959	0.01656
NM_001101560	Cldn20	chr17	+	3532554	3533213	660	1	2.23	1.61	1.363	1.015	1.375	0.3045	1.73433	0.898167	0.949323	0.108957
NM_144908	Galnt11	chr5	+	24728711	24771736	2541	12	10.56	26.221	22.758	8.579	14.405	7.8515	19.8463	10.2785	0.94924	0.138608
NR_028261	Rian	chr12	+	110842155	110899926	3584	21	51.793	162.074	246.154	94.87	34.774	108.714	153.34	79.4525	0.94857	0.290272
NM_027425	Rufy2	chr10	+	62442971	62481490	8936	18	24.204	19.135	20.527	12.105	10.392	10.602	21.2887	11.033	0.948263	0.00308171
NM_153196	Rbks	chr5	-	31926812	31999983	1025	8	2.68	1.234	1.703	0.855	0.664	1.3925	1.87233	0.9705	0.948035	0.132564
NM_016794	Vamp8	chr6	-	72335215	72340661	786	3	45.748	26.968	24.501	12.392	19.916	18.0915	32.4057	16.7998	0.947804	0.0922635
NM_008520	Ltbp3	chr19	+	5740904	5758532	5190	28	2.079	0.546	0.51	0.516	0.35	0.7595	1.045	0.541833	0.947583	0.396677
NM_010889	Neb	chr2	-	51992167	52194318	22489	157	0.578	0.533	0.816	0.532	0.289	0.17875	0.642333	0.33325	0.946717	0.0860611
NM_178939	Pdrg1	chr2	-	152834626	152841119	1229	5	40.314	35.606	42.231	23.02	24.06	14.222	39.3837	20.434	0.946627	0.00680863
NM_026428	Dcxr	chr11	-	120586687	120588595	918	8	35.482	23.807	9.509	10.722	8.65	16.3315	22.9327	11.9012	0.946299	0.232798
NM_174847	C2cd2	chr16	-	98076816	98144243	6556	14	2.447	2.408	1.259	0.66	1.327	1.18625	2.038	1.05775	0.946155	0.089504
NR_015618	A930015D03Rik	chr17	+	36131449	36175119	799	2	2.824	6.078	10.065	5.031	2.839	1.97925	6.32233	3.28308	0.945406	0.253818
NM_009945	Cox7a2	chr9	-	79603048	79607660	754	4	228.752	291.529	327.544	166.218	124.971	149.277	282.608	146.822	0.944734	0.012202
NM_001142647	Tmem194b	chr1	+	52687549	52708763	3394	9	19.122	7.065	7.934	6.969	2.852	7.90675	11.3737	5.90925	0.944655	0.261311
NM_011612	Tnfrsf9	chr4	+	150294264	150320211	2134	8	0.115	0.569	0.372	0.193	0.213	0.143	0.352	0.183	0.943732	0.272956
NM_030750	Sgpp1	chr12	-	76815235	76836716	3324	3	9.563	3.729	2.451	2.713	2.184	3.28925	5.24767	2.72875	0.943437	0.318402
NM_022563	Ddr2	chr1	-	171902438	172019075	8290	17	0.195	3.051	1.251	0.615	1.067	0.6575	1.499	0.779833	0.942763	0.443216
NM_177411	Rab5b	chr10	-	128114235	128133324	3180	6	11.199	11.216	11.613	5.072	6.73	5.90375	11.3427	5.90192	0.942508	0.000396655
NM_033541	Oas1c	chr5	-	121250208	121262523	2286	7	2.747	2.7	2.268	0.451	2.415	1.149	2.57167	1.33833	0.942272	0.106751
NM_018768	Stx8	chr11	+	67779985	68020650	4104	8	5.104	5.276	5.698	2.788	2.027	3.55425	5.35933	2.78975	0.941917	0.00565078
NM_009633	Adra2b	chr2	+	127189022	127192957	3936	1	0.798	0.308	0.148	0.301	0.038	0.31425	0.418	0.21775	0.94083	0.404838
NM_133247	Usp33	chr3	+	152009445	152056581	4191	24	32.516	30.129	37.493	18.137	14.815	19.2248	33.3793	17.3923	0.940505	0.0032678
NM_173775	Ccdc37	chr6	-	90353730	90378474	2141	17	0.527	0.284	0.321	0.193	0.247	0.15	0.377333	0.196667	0.940083	0.0885604
NM_145611	Kank2	chr9	-	21571217	21602990	4853	12	44.638	46.055	47.336	13.815	34.033	24.1097	46.0097	23.9859	0.939751	0.0201192
NR_002928	Gm1943	chr8	-	111863687	111864808	1122	1	2.536	13.121	14.948	3.077	10.38	2.50475	10.2017	5.32058	0.939154	0.350831
NM_013832	Rasal1	chr5	+	121098831	121129602	3208	22	1.713	3.422	2.474	0.884	1.367	1.7175	2.53633	1.32283	0.939115	0.0920886
NM_197991	2310044H10Rik	chr7	-	51745308	51751883	1855	7	54.82	46.744	37.248	24.058	18.142	30.22	46.2707	24.14	0.938673	0.0229077
NM_011354	Serf2	chr2	+	121274964	121279162	3029	3	17.216	22.464	25.204	14.138	6.966	12.7573	21.628	11.2871	0.938225	0.0323065
NM_183177	Zfp811	chr17	-	32933934	32946864	2211	4	4.482	4.874	4.475	3.123	2.121	1.97425	4.61033	2.40608	0.938185	0.00457566
NM_013907	Fbxw4	chr19	-	45652747	45734683	1946	9	4.26	6.655	4.703	1.112	1.632	5.408	5.206	2.71733	0.937986	0.181549
NM_009413	Tpd52l1	chr10	-	31052186	31165727	1267	7	25.98	30.066	15.116	14.683	11.042	11.4388	23.7207	12.3879	0.937215	0.0697291
NM_001080926	Lrp8	chr4	+	107474864	107549445	7296	19	8.304	2.24	1.385	3.327	1.109	1.79625	3.97633	2.07742	0.936645	0.45073
NM_145486	Hnrnpm	chr17	-	33822657	33855615	3425	6	2.02	2.747	2.95	1.128	1.303	1.6015	2.57233	1.34417	0.93636	0.017436
NM_013909	Fbxl6	chr15	-	76366153	76369176	1719	9	23.144	39.76	41.981	19.936	13.33	21.55	34.9617	18.272	0.936141	0.0609326
NM_027816	Cyp2u1	chr3	-	130993409	131006145	2331	5	0.442	0.586	0.25	0.111	0.26	0.297	0.426	0.222667	0.935966	0.145551
NM_153513	BC028528	chr3	-	95688896	95695853	447	5	7.243	3.735	8.285	2.075	5.245	2.74925	6.421	3.35642	0.935875	0.142258
NM_206924	Jtb	chr3	+	90035519	90039762	1103	5	42.34	38.94	46.911	28.266	15.838	22.9267	42.7303	22.3436	0.935398	0.00885905
NM_178674	Fbxl21	chr13	+	56623869	56639147	1965	7	0.15	1.39	0.754	0.446	0.385	0.369	0.764667	0.4	0.934832	0.366896
NM_001034097	Tnfsf12	chr11	-	69496079	69509499	2135	13	7.927	5.758	3.965	1.255	6.305	1.67375	5.88333	3.07792	0.934677	0.229955
NM_178639	Sfxn5	chr6	-	85163045	85283416	3654	14	3.37	2.769	2.722	1.044	1.118	2.476	2.95367	1.546	0.933968	0.0508701
NM_026331	Slc25a37	chr14	-	69859908	69903160	4162	4	13.625	12.581	14.097	7.157	7.323	6.628	13.4343	7.036	0.933094	0.000205789
NM_153543	Aldh1l2	chr10	-	82950192	82996885	6030	23	3.758	1.393	1.228	0.47	1.768	1.103	2.12633	1.11367	0.933044	0.323006
NM_025400	Nat9	chr11	-	115044146	115048630	1130	7	10.636	6.939	5.946	3.557	3.079	5.6835	7.84033	4.1065	0.933005	0.0845876
NM_178378	Iqcg	chr16	-	33014356	33056272	4027	11	12.937	7.412	11.167	6.155	4.808	5.5475	10.5053	5.5035	0.932696	0.0404765
NM_199011	Dgkq	chr5	-	109076063	109089788	4545	23	14.064	8.582	9.615	5.125	7.571	4.21725	10.7537	5.63775	0.931642	0.0591964
NM_145530	Rhov	chr2	-	119094937	119096962	1657	3	5.358	3.542	3.257	0.84	4.701	0.83475	4.05233	2.12525	0.931119	0.253542
NM_013902	Fkbp3	chr12	-	66163419	66174925	945	7	521.492	456.058	422.357	186.446	252.642	295.133	466.636	244.74	0.931048	0.00668325
NM_029391	Mia1	chr7	-	27953452	27963902	1169	8	19.891	26.658	23.353	6.392	16.238	14.0425	23.3007	12.2242	0.930633	0.0360299
NM_024239	Stambp	chr6	-	83493200	83522498	2157	10	4.594	3.776	4.023	2.58	1.332	2.59025	4.131	2.16742	0.930512	0.0152672
NM_009541	Zbtb17	chr4	+	141000588	141023852	3415	16	5.473	15.318	11.774	5.161	5.625	6.3005	10.855	5.6955	0.930465	0.149605
NM_025414	Myo19	chr11	+	84693722	84724633	3924	25	9.976	18.075	14.143	9.679	4.876	7.5945	14.0647	7.38317	0.929766	0.0699948
NM_001105557	B230315N10Rik	chr10	-	81687601	81704020	2031	4	14.854	12.305	15.578	9.54	6.479	6.4175	14.2457	7.47883	0.929642	0.00911163
NM_021534	Pxmp4	chr2	-	154412780	154429409	1468	4	6.951	6.375	4.649	2.071	3.915	3.45275	5.99167	3.14625	0.929325	0.0325533
NM_133885	Osbpl9	chr4	-	108733750	108874877	3342	23	23.911	26.067	22.559	12.583	12.31	13.232	24.179	12.7083	0.927984	0.000409868
NM_019429	Prss16	chr13	-	22094045	22101610	2152	12	1.527	3.761	3.294	1.245	1.406	1.86225	2.86067	1.50442	0.927146	0.126718
NM_144816	Rhbdl1	chr17	-	25971410	25974072	1543	8	1.335	1.049	1.406	0.902	0.294	0.798	1.26333	0.664667	0.926528	0.0510109
NM_011503	Stxbp2	chr8	+	3631160	3643644	2703	19	23.702	34.4	27.931	10.753	17.71	16.889	28.6777	15.1173	0.923729	0.0235486
NM_001013786	Zfp187	chr13	-	21534044	21545596	3990	4	26.851	27.539	31.651	19.515	10.292	15.552	28.6803	15.1197	0.923631	0.0114444
NM_027547	Prdm5	chr6	+	65728956	65886371	2182	15	8.678	26.315	21.943	7.321	6.342	16.3825	18.9787	10.0152	0.92219	0.22126
NM_145502	Erlin1	chr19	-	44109433	44144176	3333	11	16.367	19.96	17.953	11.642	8.577	8.4255	18.0933	9.54817	0.922159	0.00442439
NM_146122	Dennd1a	chr2	-	37654510	38142904	4352	22	6.346	5.01	3.623	1.208	3.163	3.5345	4.993	2.63517	0.922011	0.0916665
NM_026321	Fam174a	chr1	+	97210205	97231861	2107	3	6.775	5.21	4.444	3.302	2.154	3.2235	5.47633	2.89317	0.920558	0.0295483
NM_001033261	Zfc3h1	chr10	+	114822015	114869827	6956	35	24.027	18.953	22.224	15.847	10.176	8.43775	21.7347	11.4869	0.920011	0.0188341
NM_144919	Hdac11	chr6	+	91106809	91124677	2494	10	4.74	4.645	5.261	1.405	2.911	3.42575	4.882	2.58058	0.919777	0.0223628
NM_025523	Ndufc1	chr3	-	51209401	51212877	414	4	95.03	96.781	101.468	58.504	45.667	50.8942	97.7597	51.6884	0.919399	0.000389968
NM_029377	Lin37	chr7	-	31340460	31344665	998	9	7.422	14.7	18.66	8.83	5.683	7.0565	13.594	7.18983	0.91894	0.133978
NM_001037722	Adam15	chr3	-	89143562	89153932	2989	23	10.619	7.413	7.363	5.31	4.326	3.80525	8.465	4.48042	0.917876	0.0266987
NM_011303	Dhrs3	chr4	+	144483040	144517548	1713	6	0.859	1.654	0.957	0.722	0.265	0.85025	1.15667	0.612417	0.917391	0.150833
NM_001142642	Fbrsl1	chr5	-	110790770	110877522	4723	19	6.253	11.622	10.463	3.426	4.724	6.86625	9.446	5.00542	0.916212	0.0812286
NM_008651	Mybl1	chr1	-	9658912	9690290	3565	16	9.591	10.359	8.192	7.517	4.115	3.2805	9.38067	4.97083	0.916204	0.0377757
NM_001081329	Zkscan2	chr7	-	130622145	130643963	4584	7	2.172	1.082	0.773	0.472	1.336	0.327	1.34233	0.711667	0.915465	0.298633
NM_001081199	Mamdc4	chr2	-	25418635	25426836	3989	29	0.578	1.091	1.247	0.517	0.474	0.555	0.972	0.515333	0.915451	0.08815
NM_001081266	Mrpl53	chr6	+	83051510	83059115	3129	9	1.536	1.924	2.249	0.939	1.378	0.7105	1.903	1.00917	0.915106	0.0347199
NM_025626	Fam107b	chr2	+	3630730	3699406	3148	4	19.9	23.945	25.613	15.486	4.685	16.6695	23.1527	12.2802	0.914846	0.0597113
NM_053119	Echs1	chr7	-	147291622	147302322	1491	8	77.942	88.592	76.397	36.844	37.381	54.6447	80.977	42.9566	0.914632	0.00554841
NM_183204	Rnf182	chr13	+	43711166	43766313	3456	2	0.752	0.527	0.276	0.358	0.197	0.27	0.518333	0.275	0.914448	0.168945
NM_146222	BC024479	chr9	+	37296906	37331750	2306	4	49.949	53.508	69.104	39.153	22.366	30.1262	57.5203	30.5484	0.912974	0.0240641
NM_028481	Ccdc18	chr5	+	108561933	108661970	4660	29	14.317	9.293	9.105	6.834	3.424	7.12275	10.905	5.79358	0.912463	0.0698357
NM_001039115	Zkscan4	chr13	+	21570776	21577376	2400	3	1.288	0.906	0.573	0.537	0.504	0.43	0.922333	0.490333	0.911526	0.107564
NM_133913	Chpf2	chr5	+	24092568	24098305	3718	4	5.832	3.592	3.757	2.592	1.912	2.504	4.39367	2.336	0.911386	0.052048
NM_175123	1110051M20Rik	chr2	-	91117985	91284799	1979	9	6.519	6.135	4.999	2.916	0.879	5.592	5.88433	3.129	0.911176	0.128035
NM_177088	Ccdc45	chr11	+	106650566	106680175	2727	20	10.326	11.112	13.581	9.241	4.409	4.97525	11.673	6.20842	0.910877	0.0393994
NR_015476	1500011K16Rik	chr2	-	127617113	127618224	811	2	28.611	30.254	22.898	11.565	19.955	11.9695	27.2543	14.4965	0.910779	0.0223901
NM_027335	2210016F16Rik	chr13	-	58481407	58486586	2822	4	5.893	13.589	10.893	4.328	4.984	6.8465	10.125	5.38617	0.91059	0.117014
NM_001111076	Zfp182	chrX	-	20603310	20639164	5944	5	7.411	3.643	4.94	3.208	2.952	2.34875	5.33133	2.83625	0.910511	0.0926584
NR_028428	1810015C11Rik	chr8	-	19981360	20020392	4009	6	2.423	1.388	0.845	0.733	1.49	0.256	1.552	0.826333	0.909333	0.283245
NR_030716	5430417L22Rik	chr2	+	118571498	118574543	3046	1	1.82	3.073	2.605	0.541	2.756	0.6955	2.49933	1.33083	0.909215	0.218903
NM_145145	Pomt1	chr2	+	32092203	32110525	2825	20	14.274	12.339	10.694	6.239	6.478	7.153	12.4357	6.62333	0.908859	0.00557537
NM_027007	Zfp397	chr18	+	24113189	24123172	5487	4	16.575	12.917	14.184	12.707	5.113	5.45425	14.5587	7.75808	0.90811	0.0653585
NM_022722	Dpys	chr15	-	39600031	39689016	2471	10	6.79	3.951	0.835	1.606	2.938	1.62525	3.85867	2.05642	0.907969	0.367429
NM_001113355	Vps26a	chr10	-	61917591	61949346	3104	9	62.599	63.286	71.98	25.717	36.18	43.5945	65.955	35.1638	0.907391	0.00683184
NM_026307	Cuta	chr17	-	27074917	27076413	640	7	74.503	60.945	68.613	31.161	25.405	52.2588	68.0203	36.2749	0.906994	0.0247864
NM_016781	Prkag1	chr15	-	98643228	98661939	1639	12	28.134	37.873	37.412	18.551	16.334	20.2715	34.473	18.3855	0.906898	0.00882318
NM_026493	Cspp1	chr1	+	10028299	10126849	4354	30	16.562	18.126	20.426	12.463	7.503	9.43275	18.3713	9.79958	0.906662	0.0093908
NR_027618	Vps39	chr2	-	120142197	120178869	4417	26	14.316	11.419	9.283	4.503	8.492	5.68875	11.6727	6.22792	0.906316	0.0441305
NM_134006	Bloc1s1	chr10	-	128350646	128356353	1261	5	0.661	0.923	1.51	0.654	0.36	0.637	1.03133	0.550333	0.906129	0.147681
NM_008860	Prkcz	chr4	-	154634229	154735500	4272	18	3.468	3.73	3.158	1.411	1.947	2.16825	3.452	1.84208	0.906097	0.00448029
NM_001164598	Irf2bp2	chr8	-	129112196	129117336	4530	2	22.286	18.684	12.742	7.997	9.165	11.501	17.904	9.55433	0.906055	0.0481178
NR_029468	Snhg12	chr4	+	131864593	131866939	606	5	111.791	97.506	163.172	111.315	53.162	34.3407	124.156	66.2726	0.90567	0.131185
NM_029609	Lhpp	chr7	+	139802326	139898102	1607	7	10.226	9.728	9.811	6.67	3.106	6.12	9.92167	5.29867	0.904953	0.014453
NM_145953	Cth	chr3	-	157557212	157588027	1801	12	65.834	110.309	78.317	43.55	33.718	58.638	84.82	45.302	0.90483	0.0589495
NM_134076	Abhd4	chr14	+	54878972	54888840	2337	7	36.188	38.532	25.899	17.553	12.329	23.8768	33.5397	17.9196	0.904331	0.0379655
NM_013669	Snap91	chr9	-	86668353	86775207	2757	27	1.53	0.954	0.787	0.336	0.905	0.50675	1.09033	0.582583	0.904229	0.14527
NM_001037709	Rusc2	chr4	+	43394854	43439958	5295	12	3.761	4.127	2.408	1.148	3.256	1.1015	3.432	1.83517	0.903136	0.144518
NM_028707	Psd2	chr18	+	36124489	36174369	4605	15	3.356	1.022	0.483	0.302	1.905	0.393	1.62033	0.866667	0.902738	0.502365
NM_146855	Olfr985	chr9	-	39934509	39935624	1116	1	4.176	6.981	9.292	3.74	3.456	3.745	6.81633	3.647	0.902285	0.0992871
NM_001145433	1810013D10Rik	chr5	+	53658345	53669779	954	3	26.225	26.621	26.01	14.531	10.939	16.7287	26.2853	14.0662	0.902024	0.0019712
NM_198102	Tra2a	chr6	-	49193920	49214051	1828	8	210.74	231.722	297.353	141.97	80.258	173.778	246.605	132.002	0.901642	0.0389272
NM_013671	Sod2	chr17	+	13200705	13210985	3824	5	28.209	98.613	98.702	24.567	60.674	35.5187	75.1747	40.2533	0.90114	0.247329
NM_139305	Car9	chr4	+	43519898	43526597	1959	11	0.275	0.852	0.513	0.184	0.347	0.3475	0.546667	0.292833	0.900584	0.222775
NR_003564	Gm15698	chr11	-	88825979	88828231	812	2	1.994	4.735	3.453	0.571	4.284	0.59925	3.394	1.81808	0.900571	0.342712
NM_001080810	Zfp397os	chr18	-	24129476	24140056	673	3	0.875	2.105	1.887	1.072	1.011	0.528	1.62233	0.870333	0.898428	0.145058
NM_001033162	1700012A16Rik	chr1	+	155272339	155299704	2045	10	2.159	0.099	0.155	0.353	0.37	0.5725	0.804333	0.431833	0.897319	0.613563
NM_145924	Cenpi	chrX	+	130842702	130897178	3148	23	37.181	15.894	18.369	12.605	13.621	12.1513	23.8147	12.7924	0.896565	0.177077
NM_001162538	Odf2l	chr3	+	144781553	144816879	2584	17	10.688	11.688	12.715	7.698	2.575	8.58225	11.697	6.28508	0.896136	0.0509219
NM_027162	Mif4gd	chr11	-	115469232	115473817	1656	5	33.178	35.193	41.373	17.115	22.834	19.0237	36.5813	19.6576	0.896019	0.00476786
NM_009674	Anxa7	chr14	-	21274483	21299355	2965	13	41.23	61.578	62.328	34.518	16.298	37.9245	55.0453	29.5802	0.895988	0.0574013
NM_008377	Lrig1	chr6	-	94554523	94650139	4966	19	10.204	4.523	5.231	2.013	5.787	2.9295	6.65267	3.5765	0.895385	0.220057
NM_177056	Tmem198	chr1	+	75476107	75482268	2185	5	0.471	1.088	0.63	0.472	0.381	0.3245	0.729667	0.3925	0.894546	0.150436
NM_017478	Copg2	chr6	-	30698411	30846760	3125	24	34.566	37.347	32.37	14.248	15.44	26.409	34.761	18.699	0.894508	0.0176976
NM_026837	Tmem53	chr4	+	116924594	116941185	953	3	1.184	0.796	0.611	0.433	0.476	0.4855	0.863667	0.464833	0.893763	0.0783848
NM_001037916	Ccdc17	chr4	+	116269335	116272871	2003	13	0.612	0.884	0.872	0.772	0.227	0.2765	0.789333	0.425167	0.892604	0.135703
NM_018815	Nup210	chr6	-	90963061	91066820	7035	40	18.346	22.925	18.237	10.519	8.073	13.472	19.836	10.688	0.892129	0.0140809
NM_146030	Plekhh3	chr11	-	101023993	101032616	3007	13	1.533	1.211	1.584	0.514	0.905	0.91325	1.44267	0.777417	0.891981	0.0194498
NM_001122738	1110028C15Rik	chr1	-	66765817	66864169	4656	15	4.204	3.368	2.364	2.169	0.942	2.24425	3.312	1.78508	0.891714	0.0877752
NM_001002787	Ccin	chr4	+	43996376	43998405	2030	1	0.217	0.648	0.443	0.254	0.149	0.3025	0.436	0.235167	0.890643	0.20405
NM_130796	Snx18	chr13	-	114382387	114408772	4447	2	12.41	41.523	36.834	17.104	13.707	18.1857	30.2557	16.3322	0.889488	0.201752
NM_133655	Cd81	chr7	+	150238655	150253835	1518	8	330.946	319.269	308.168	186.918	185.724	144.834	319.461	172.492	0.88911	0.000659348
NM_026512	Bphl	chr13	+	34129510	34165943	1209	7	15.459	9.08	6.214	3.879	4.691	8.0455	10.251	5.5385	0.888197	0.193111
NM_177034	Apba1	chr19	+	23833366	24024087	6632	13	0.769	0.175	0.16	0.124	0.228	0.2445	0.368	0.198833	0.888149	0.453711
NM_026991	Sat2	chr11	+	69435611	69437371	882	6	3.337	1.09	0.48	0.876	0.943	0.83275	1.63567	0.883917	0.887899	0.435938
NM_017376	Tef	chr15	+	81641844	81657293	4244	4	14.668	13.029	11.606	6.144	6.165	8.943	13.101	7.084	0.887041	0.00938451
NM_018828	Fnbp4	chr2	+	90585527	90621178	4691	17	66.655	54.677	63.125	45.205	21.216	33.333	61.4857	33.2513	0.88684	0.0222114
NM_001166480	Ssr4	chrX	+	71032367	71036167	804	6	199.76	88.092	96.14	56.725	89.922	61.0328	127.997	69.2266	0.886712	0.19153
NM_144939	Frs3	chr17	+	47832156	47841235	2136	7	7.418	8.574	8.694	2.244	7.754	3.37425	8.22867	4.45742	0.88445	0.0945961
NM_019865	Rpl36a	chrX	+	131120193	131122601	489	5	44.942	13.242	14.714	6.85	6.805	25.835	24.2993	13.1633	0.884394	0.410126
NM_015797	Fbxo6	chr4	-	147519825	147526034	1955	6	12.747	22.668	17.915	5.008	12.572	11.3188	17.7767	9.63292	0.883942	0.0925099
NM_019455	Hpgds	chr6	-	65067287	65094724	3298	6	0.744	0.138	0.176	0.125	0.252	0.1965	0.352667	0.191167	0.883473	0.463393
NM_019834	Git2	chr5	-	115177417	115223500	5028	19	10.176	12.064	12.511	6.129	5.565	7.1465	11.5837	6.28017	0.883221	0.0033939
NR_002896	Snhg1	chr19	+	8797977	8800816	476	10	226.108	178.34	309.77	137.71	85.793	163.767	238.073	129.09	0.883027	0.071469
NM_024188	Oxct1	chr15	+	3976428	4105344	3482	17	55.804	44.066	30.1	27.276	21.154	22.0535	43.3233	23.4945	0.88282	0.0610021
NM_024214	Tomm20	chr8	-	129458450	129469730	1009	5	52.361	52.144	29.573	26.814	20.311	25.6495	44.6927	24.2582	0.881567	0.0592405
NM_133708	Gmppa	chr1	+	75432518	75439751	1528	13	21.831	24.5	21.433	9.78	13.314	13.691	22.588	12.2617	0.881398	0.00279463
NM_029578	Tgds	chr14	-	118511133	118531987	2265	12	11.349	18.047	20.392	8.191	12.754	6.0825	16.596	9.00917	0.881369	0.0861799
NM_025822	Rsrc1	chr3	+	66789594	67162325	3232	10	14.966	15.825	14.242	6.155	7.441	10.8528	15.011	8.14958	0.881222	0.00963573
NM_001105561	Gm11545	chr11	-	94616450	94622496	2693	5	0.291	1.54	1.552	0.134	1.208	0.49475	1.12767	0.61225	0.881152	0.381002
NM_029916	Stk31	chr6	+	49345603	49419501	3238	24	3.742	6.968	7.598	2.435	2.359	5.1465	6.10267	3.3135	0.881085	0.137578
NM_153594	Pcmtd2	chr2	+	181572608	181592155	3509	7	16.888	15.282	19.405	9.854	8.211	9.94	17.1917	9.335	0.88099	0.00405615
NM_028875	Xrcc3	chr12	-	113041404	113052052	2422	8	17.398	12.094	13.063	7.766	8.555	6.796	14.185	7.70567	0.880374	0.0192167
NM_177215	Ocrl	chrX	+	45265633	45319045	5176	24	19.325	14.983	12.951	8.652	6.736	10.2865	15.753	8.55817	0.880252	0.0283177
NM_009163	Sgpl1	chr10	-	60561390	60610413	4123	15	70.674	32.528	24.176	24.435	20.855	23.9295	42.4593	23.0732	0.879862	0.248224
NM_001111320	Idh1	chr1	-	65205190	65233053	2285	9	60.67	125.534	88.517	39.445	49.115	60.7293	91.5737	49.7631	0.879857	0.101917
NM_172887	Fry	chr5	+	151062505	151300328	10732	61	1.815	3.682	2.943	1.33	1.677	1.5825	2.81333	1.52983	0.878907	0.0809135
NM_026005	2610301B20Rik	chr4	+	10801645	10826572	2120	6	19.9	15.654	17.444	11.692	4.744	12.3852	17.666	9.60708	0.878806	0.0420035
NM_009863	Cdc7	chr5	+	107393341	107413450	2960	12	42.029	32.73	31.226	25.732	12.672	19.266	35.3283	19.2233	0.877968	0.0334925
NM_028906	Dpp8	chr9	+	64880265	64930458	4764	21	15.219	16.332	15.559	8.827	5.334	11.4745	15.7033	8.54517	0.877887	0.0167027
NM_007530	Bcap29	chr12	-	32280219	32319462	1954	7	23.046	17.89	19.711	12.87	11.456	8.68275	20.2157	11.0029	0.877592	0.00909488
NM_176902	Fam100b	chr11	+	116295408	116300391	1482	3	26.017	17.409	19.92	6.19	15.002	13.2985	21.1153	11.4968	0.877056	0.0608211
NM_001164581	BC049349	chr8	+	74474965	74494232	2718	4	21.604	109.183	106.047	45.618	35.113	48.2362	78.9447	42.9891	0.876872	0.282279
NM_001037756	Brms1l	chr12	+	56937353	56970722	2566	10	18.544	24.191	26.268	12.351	11.347	13.882	23.001	12.5267	0.87669	0.012412
NM_198957	C430048L16Rik	chr4	+	12016517	12023418	3426	4	8.462	9.052	15.288	8.694	4.503	4.67525	10.934	5.95742	0.876062	0.125693
NM_145433	Mrm1	chr11	-	84626563	84633017	2478	5	7.641	13.107	13.771	5.49	7.538	5.7825	11.5063	6.27017	0.875848	0.0625843
NM_175562	Rab39	chr9	-	53492215	53514337	2971	2	0.594	1.073	0.997	0.659	0.255	0.53775	0.888	0.483917	0.8758	0.101628
NM_028922	Ppapdc2	chr19	+	29038410	29041291	2882	1	3.557	2.879	2.166	1.305	1.863	1.5205	2.86733	1.56283	0.875547	0.0395015
NM_011116	Pld3	chr7	-	28317037	28338131	2164	14	39.013	19.965	11.393	13.788	12.965	11.603	23.457	12.7853	0.875533	0.262368
NM_023172	Ndufb9	chr15	+	58765365	58771044	651	4	213.478	226.372	210.651	113.832	76.438	164.334	216.834	118.201	0.875349	0.0190242
NM_028754	0610037L13Rik	chr4	+	107562504	107570407	1551	7	23.563	32.976	38.648	15.683	18.772	17.4555	31.729	17.3035	0.874738	0.032484
NM_010010	Cyp46a1	chr12	+	109572591	109600444	2118	15	1.251	0.263	0.25	0.122	0.607	0.23325	0.588	0.32075	0.874367	0.501907
NM_001081429	Ccdc15	chr9	-	37083420	37155977	3525	16	3.897	2.698	0.991	1.184	1.716	1.23975	2.52867	1.37992	0.873794	0.252511
NM_181344	C1rl	chr6	+	124443131	124460661	3010	6	1.076	0.706	0.703	0.24	0.779	0.338	0.828333	0.452333	0.872826	0.143347
NM_173744	2610019F03Rik	chr8	-	13952008	13974777	2463	3	16.81	20.91	19.655	5.293	19.958	6.094	19.125	10.4483	0.872192	0.152107
NM_019392	Tyro3	chr2	+	119625250	119643840	3989	19	24.694	23.792	25.041	9.457	16.911	13.8095	24.509	13.3925	0.871886	0.00714278
NM_010877	Ncf2	chr1	+	154655020	154684120	2596	15	0.926	1.656	0.958	0.119	1.486	0.3305	1.18	0.645167	0.871042	0.333808
NM_146051	3830406C13Rik	chr14	+	13116723	13135745	2477	6	5.624	4.8	5.404	3.911	2.168	2.5795	5.276	2.88617	0.870288	0.0146776
NM_009066	Ring1	chr17	-	34157737	34161625	2034	7	4.727	5.845	4.396	2.154	2.677	3.35825	4.98933	2.72975	0.870077	0.0156789
NM_029341	Capsl	chr15	+	9365783	9395790	946	5	11.512	21.605	18.344	8.226	11.751	8.18	17.1537	9.38567	0.869988	0.0721955
NM_026798	Tmem216	chr19	-	10624956	10630728	1096	5	11.234	15.602	30.267	16.457	7.659	7.14675	19.0343	10.4209	0.869122	0.255814
NM_008369	Il3ra	chr14	+	15179009	15188004	1394	12	6.018	3.23	3.036	1.922	1.845	2.95975	4.09467	2.24225	0.8688	0.145956
NM_009886	Celsr1	chr15	-	85729188	85864207	11050	35	2.841	2.307	1.369	1.021	1.595	0.95325	2.17233	1.18975	0.868585	0.10791
NM_001163662	Nucb1	chr7	-	52748044	52765778	2639	13	35.709	27.337	17.903	19.84	8.998	15.518	26.983	14.7853	0.867887	0.11321
NR_003368	Pvt1	chr15	+	61869542	62082530	3074	9	11.426	8.755	10.843	6.287	6.298	4.415	10.3413	5.66667	0.867844	0.0103081
NM_145156	Slc25a28	chr19	-	43738291	43749371	1535	4	30.68	25.443	27.298	10.038	20.84	14.8382	27.807	15.2388	0.867699	0.0225359
NM_009101	Rras	chr7	+	52273377	52277014	946	6	11.771	28.183	26.509	11.385	5.916	19.141	22.1543	12.1473	0.866951	0.197044
NM_009441	Ttc3	chr16	+	94592346	94690828	7296	46	42.486	21.571	21.82	20.928	11.661	14.501	28.6257	15.6967	0.86685	0.157803
NM_001024622	Pcnp	chr16	-	56015621	56029830	2271	5	6.567	12.608	14.304	6.444	2.464	9.45375	11.1597	6.12058	0.866558	0.179387
NM_022887	Tsc1	chr2	+	28496763	28546687	7697	23	13.811	8.742	7.224	4.091	6.858	5.394	9.92567	5.44767	0.865525	0.10521
NM_027491	Rragd	chr4	+	33069973	33109155	5047	7	46.635	19.897	19.425	18.206	9.919	19.0667	28.6523	15.7306	0.865077	0.243446
NM_013642	Dusp1	chr17	-	26642536	26645417	1942	4	93.387	20.163	22.176	13.746	18.731	42.0733	45.242	24.8501	0.864411	0.470529
NM_025423	1110059E24Rik	chr19	-	21671803	21727281	1428	4	32.497	48.464	72.172	31.252	28.809	24.0605	51.0443	28.0405	0.864238	0.121107
NM_013931	Mapk8ip3	chr17	-	25034451	25073922	5579	32	11.774	13.974	11.721	7.076	6.656	6.85475	12.4897	6.86225	0.863985	0.00170665
NM_172543	Fam117a	chr11	+	95198332	95243186	2317	8	19.393	14.607	13.084	8.897	5.092	11.8882	15.6947	8.62575	0.863556	0.0610282
NM_198026	Iqcc	chr4	-	129292861	129296337	2142	5	5.382	7.983	5.409	3.224	3.248	3.84925	6.258	3.44042	0.863117	0.0335838
NM_177640	D030056L22Rik	chr19	+	18787726	18792918	1631	2	38.198	39.765	54.496	25.846	16.692	30.2993	44.153	24.2791	0.862797	0.0387426
NM_008594	Mfge8	chr7	-	86278654	86293946	2124	10	97.302	53.948	32.133	29.818	43.509	27.5282	61.1277	33.6184	0.862575	0.236894
NM_197996	Tspan15	chr10	-	61648144	61693966	3605	8	2.871	4.21	2.495	0.6	3.063	1.60425	3.192	1.75575	0.862373	0.179696
NM_029738	Cluap1	chr16	+	3909009	3941147	1595	12	13.533	14.844	15.789	8.013	7.444	8.84075	14.722	8.09925	0.862113	0.00100216
NM_023277	Jam3	chr9	-	26904969	26962965	1929	9	8.85	24.862	28.167	13.17	4.312	16.5665	20.6263	11.3495	0.861856	0.255402
NM_133240	Acot8	chr2	-	164618268	164630381	1151	6	15.556	17.889	18.984	10.208	10.315	8.33325	17.4763	9.61875	0.861478	0.00279738
NM_028360	Ttc19	chr11	+	62094975	62129926	3419	10	16.873	14.175	14.314	9.963	6.746	8.2615	15.1207	8.3235	0.861263	0.00600715
NM_008122	Gjc1	chr11	-	102660792	102666333	2533	3	31.335	41.323	45.304	21.871	27.288	15.78	39.3207	21.6463	0.861169	0.0293328
NM_026846	Zfand2b	chr1	+	75165309	75168200	1237	9	7.574	9.856	7.741	2.541	6.419	4.8995	8.39033	4.61983	0.860888	0.0487659
NR_027978	4930465K10Rik	chr18	+	77952923	77954184	1262	1	1.244	1.203	1.719	0.776	0.899	0.61925	1.38867	0.76475	0.860644	0.0276577
NM_029410	Bcl2l12	chr7	-	52246592	52252949	1075	7	9.263	15.059	12.107	6.615	6.331	7.123	12.143	6.68967	0.860118	0.0320266
NM_010900	Nfatc2ip	chr7	-	133526368	133540251	3388	8	55.687	109.138	101.612	32.733	75.625	38.4355	88.8123	48.9312	0.860005	0.13645
NM_029610	Lyrm1	chr7	+	127039806	127060264	1276	4	2.076	4.322	3.276	2.019	0.593	2.7185	3.22467	1.77683	0.859846	0.183429
NM_133982	Rpp25	chr9	+	57351909	57353254	1346	1	31.197	80.508	97.637	20.177	62.309	32.8837	69.7807	38.4566	0.859597	0.253429
NM_008685	Nfe2	chr15	-	103078648	103085847	1669	3	0.118	0.97	1.426	0.247	0.861	0.2775	0.838	0.461833	0.859579	0.433271
NM_207706	Elmo2	chr2	-	165113531	165151979	4626	22	10.244	9.646	9.081	4.233	5.297	6.438	9.657	5.32267	0.859425	0.0038313
NM_001081320	Cyb561d1	chr3	-	107998689	108003752	4191	3	3.266	2.595	2.727	1.623	1.335	1.7785	2.86267	1.57883	0.858506	0.00614739
NM_008409	Itm2a	chrX	-	104592534	104598699	1632	6	61.47	21.172	15.074	30.977	7.182	15.7427	32.572	17.9672	0.858267	0.416534
NM_026553	Yif1a	chr19	+	5088553	5092856	1455	8	18.914	23.435	17.599	10.271	10.811	11.996	19.9827	11.026	0.857842	0.00822311
NM_028759	Dcaf6	chr1	-	167259631	167390594	3306	19	9.304	9.273	9.97	3.429	6.291	6.03375	9.51567	5.25125	0.857644	0.0106014
NM_007635	Ccng2	chr5	+	93696599	93705257	2494	8	12.608	8.58	10.395	5.414	4.639	7.3765	10.5277	5.80983	0.857622	0.0293964
NM_001081155	Rap1gap	chr4	+	137237618	137285782	3218	25	4.436	6.446	6.165	1.778	3.784	3.8475	5.68233	3.1365	0.857327	0.0513411
NM_175098	Ccdc126	chr6	+	49269352	49291580	2271	3	4.018	4.634	3.867	2.473	1.499	2.93875	4.173	2.30358	0.857207	0.0181975
NR_015566	A330023F24Rik	chr1	+	196843593	196864102	5195	8	0.708	0.205	0.224	0.139	0.422	0.06675	0.379	0.20925	0.85697	0.437632
NM_010191	Fdft1	chr14	-	63763987	63796630	2863	8	25.462	24.562	24.393	13.41	11.517	16.178	24.8057	13.7017	0.856317	0.00134384
NM_007387	Acp2	chr2	+	91043069	91054255	4653	11	13.547	11.916	14.338	9.724	5.168	7.097	13.267	7.32967	0.856022	0.0167239
NM_144897	Apoa1bp	chr3	-	87860445	87862417	905	6	34.583	32.143	24.027	13.097	21.392	15.651	30.251	16.7133	0.855986	0.0282053
NM_017472	Snx3	chr10	+	42221860	42255175	1377	4	154.79	136.89	134.437	65.53	91.881	78.0155	142.039	78.4755	0.855973	0.00308542
NM_027622	Tex19.2	chr11	-	120977529	120979991	2046	3	0.647	1.088	0.879	0.353	0.296	0.79525	0.871333	0.481417	0.855937	0.126838
NM_181856	Tmc8	chr11	+	117644364	117654342	2465	15	2.507	6.28	7.061	1.777	5.308	1.67175	5.28267	2.91892	0.855833	0.269412
NM_173417	Kcns3	chr12	-	11097008	11157179	2933	3	0.92	3.588	4.474	1.546	1.495	1.92275	2.994	1.65458	0.855609	0.281365
NM_025506	2310007A19Rik	chr3	-	94268907	94277513	628	7	1.172	0.483	1.011	0.246	1.084	0.1435	0.888667	0.491167	0.855429	0.335447
NM_028018	2400003C14Rik	chr8	-	112195221	112217194	2342	10	59.884	59.922	58.102	28.847	33.292	36.2267	59.3027	32.7886	0.854903	0.000285384
NM_145940	Wipi1	chr11	-	109434835	109472703	1817	13	4.914	5.234	3.319	1.276	2.872	3.298	4.489	2.482	0.854891	0.0785294
NM_172702	Serinc2	chr4	-	129930741	129952830	1876	10	1.778	3.101	1.946	1.566	0.806	1.40225	2.275	1.25808	0.854643	0.09932
NM_145387	Athl1	chr7	+	148127480	148133557	2975	14	7.849	11.733	11.595	5.699	6.508	5.03625	10.3923	5.74775	0.854446	0.0257698
NM_024451	Sun1	chr5	+	139676624	139725749	4056	23	50.144	53.933	45.093	24.356	31.492	26.6578	49.7233	27.5019	0.854391	0.00257241
NR_033517	2410017I17Rik	chr17	+	36281963	36299319	1511	4	5.162	0.201	0.28	0	3.103	0.01925	1.881	1.04075	0.853876	0.68693
NM_001039194	Aifm2	chr10	+	61178011	61201401	3152	9	5.26	5.425	4.263	1.21	5.062	1.9995	4.98267	2.75717	0.853731	0.144542
NM_019837	Nudt3	chr17	-	27716336	27760397	2171	5	35.882	43.016	49.519	20.841	27.414	22.8292	42.8057	23.6947	0.853239	0.0121515
NM_175692	Snhg11	chr2	+	158201374	158211881	5864	5	54.928	17.367	18.478	13.709	24.529	12.0478	30.2577	16.7619	0.852117	0.356019
NM_001135567	1190007I07Rik	chr10	-	82082596	82085973	748	3	23.872	19.614	12.661	9.301	2.426	19.3885	18.7157	10.3718	0.851583	0.230916
NM_011790	Arih2	chr9	-	108505273	108551711	3924	16	24.378	46.619	54.538	17.545	32.185	19.902	41.845	23.2107	0.850265	0.138921
NM_001163518	2410075B13Rik	chr15	-	75810302	75812715	2414	1	2.723	3.521	4.844	2.54	1.754	1.8565	3.696	2.05017	0.850221	0.0688249
NM_177855	Med12l	chr3	+	58810900	59122338	10249	44	4.638	1.614	0.558	1.755	0.59	1.434	2.27	1.25967	0.849646	0.471171
NM_029372	1700011F14Rik	chr19	+	58586492	58627575	1088	9	0.631	1.674	0.146	0.237	0.556	0.56725	0.817	0.453417	0.849498	0.476736
NM_026341	Nudt13	chr14	+	21113912	21136797	2523	9	6.358	3.79	6.228	2.982	3.837	2.27425	5.45867	3.03108	0.848718	0.062866
NM_026386	Snx2	chr18	+	53336019	53380514	2013	15	79.834	66.624	80.083	31.642	46.622	47.6257	75.5137	41.9632	0.847614	0.00792225
NM_145591	BC003267	chr8	+	4613170	4630231	2361	4	6.877	19.52	22.677	12.419	6.534	8.318	16.358	9.09033	0.847592	0.229679
NM_009561	Zfp61	chr7	-	25076065	25084568	2347	7	4.515	7.738	9.197	4.413	5.349	2.16225	7.15	3.97475	0.847079	0.130986
NM_027885	Smug1	chr15	-	102983721	102992408	3601	5	9.441	9.342	9.506	5.223	5.67	4.83675	9.42967	5.24325	0.846746	6.92771e-05
NM_147778	Commd3	chr2	+	18594089	18597843	881	8	63.7	31.525	30.747	14.916	30.816	24.3142	41.9907	23.3487	0.846728	0.189214
NM_146238	Gemin8	chrX	+	162608412	162628444	1836	4	4.115	2.204	2.104	1.712	1.071	1.9015	2.80767	1.5615	0.846441	0.15004
NR_034038	5430416N02Rik	chr5	-	100849861	100858554	626	5	25.546	34.669	49.695	19.675	24.524	16.962	36.6367	20.387	0.84564	0.0924479
NM_024479	Wbscr27	chr5	+	135408243	135418507	2803	6	11.376	12.363	9.475	4.192	2.32	11.9733	11.0713	6.16175	0.845413	0.185555
NM_138749	Plxnb2	chr15	-	88985979	89011218	6497	38	27.212	22.402	19.609	13.667	12.21	12.6502	23.0743	12.8424	0.845372	0.0106294
NM_138309	Cd99l2	chrX	-	68673245	68745820	3317	9	8.947	5.216	4.929	3.9	3.693	3.03325	6.364	3.54208	0.845337	0.0993816
NM_001042779	Sema3b	chr9	-	107500446	107511572	3304	20	3.088	3.491	2.29	1.762	1.831	1.34575	2.95633	1.64625	0.844624	0.0270001
NM_028157	1700013B16Rik	chr13	-	59801444	59807558	4277	4	0.608	1.573	1.979	0.253	1.432	0.63225	1.38667	0.772417	0.844173	0.314791
NM_001008501	Zfp760	chr17	+	21844708	21862603	4225	6	17.741	16.512	19.986	17.381	6.784	6.054	18.0797	10.073	0.843877	0.102756
NM_011197	Ptgfrn	chr3	-	100844159	100914089	5786	9	16.075	28.268	20.501	12.095	10.744	13.3018	21.6147	12.0469	0.843351	0.0582496
NM_029646	Il34	chr8	-	113265729	113329803	1838	8	3.016	5.037	2.303	0.757	4.814	0.20275	3.452	1.92458	0.842889	0.411701
NM_009539	Zap70	chr1	+	36818706	36839661	2180	13	1.215	1.833	1.141	0.496	1.284	0.5555	1.39633	0.7785	0.842871	0.139011
NM_181315	Car5b	chrX	-	160414754	160465942	3449	8	1.081	0.279	0.123	0.12	0.482	0.2255	0.494333	0.275833	0.841688	0.526866
NM_026696	0610030E20Rik	chr6	+	72297311	72303156	4636	4	14.285	11.48	13.774	7.025	8.809	6.238	13.1797	7.35733	0.841063	0.00716524
NM_172687	Coq3	chr4	+	21806822	21839273	2613	7	10.401	17.328	13.586	7.001	7.872	8.19075	13.7717	7.68792	0.841041	0.0402469
NM_025958	Cand2	chr6	+	115724575	115755573	5453	15	53.994	40.746	56.904	38.047	6.269	40.3383	50.548	28.2181	0.841033	0.137902
NM_172133	Adap2	chr11	+	79967664	79992329	1597	11	2.15	2.629	1.921	0.549	1.705	1.487	2.23333	1.247	0.840735	0.0745691
NM_009156	Sepw1	chr7	-	16502557	16507720	705	6	122.047	109.575	94.631	84.865	54.171	43.163	108.751	60.733	0.840476	0.0314196
NM_172145	Fam176b	chr4	+	125825247	125827118	1363	3	3.743	7.832	6.094	4.272	1.886	3.7095	5.88967	3.28917	0.840463	0.133961
NM_024437	Nudt7	chr8	+	116657479	116676205	1087	4	1.58	2.886	3.115	1.517	0.557	2.1605	2.527	1.4115	0.840197	0.170034
NM_026071	Slc25a19	chr11	-	115476297	115489453	1496	7	22.298	14.71	14.5	7.578	13.447	7.74825	17.1693	9.59108	0.840066	0.0775428
NM_008691	Nefm	chr14	-	68737602	68743061	3230	3	17.42	0.407	0.541	5.807	3.044	1.40975	6.12267	3.42025	0.840059	0.665119
NM_028039	Esco2	chr14	-	66437864	66452806	2899	11	86.418	95.089	122.968	61.808	35.452	72.8498	101.492	56.7032	0.839864	0.0457656
NM_173765	Aasdh	chr5	-	77304960	77334539	3694	16	10.81	8.066	5.199	5.204	2.968	5.27875	8.025	4.48358	0.83985	0.118788
NM_028248	Tmem87b	chr2	+	128644039	128679997	4623	19	17.317	11.797	11.65	8.316	6.478	7.981	13.588	7.59167	0.839844	0.0370383
NM_026796	Smyd2	chr1	-	191704371	191746167	1605	12	28.669	24.586	16.581	13.421	9.329	16.293	23.2787	13.0143	0.838913	0.0658654
NM_025274	Dppa5a	chr9	-	78214859	78216006	641	3	667.796	1049.21	1386.05	284.437	565.71	884.93	1034.35	578.359	0.838687	0.167046
NM_029788	Rnft1	chr11	+	86298159	86312509	4433	9	14.264	12.439	13.749	8.3	6.38	7.93925	13.484	7.53975	0.83866	0.00176296
NM_011396	Slc22a5	chr11	-	53678044	53705205	3105	10	3.618	3.145	2.709	1.859	1.34	2.101	3.15733	1.76667	0.837672	0.0157792
NM_030035	Golgb1	chr16	+	36885097	36933171	11025	22	18.247	12.564	10.653	8.105	9.192	5.9095	13.8213	7.7355	0.837327	0.0698831
NM_181649	Ccdc75	chr17	+	79234856	79247648	4207	10	6.098	6.397	7.759	4.104	4.35	2.8845	6.75133	3.7795	0.836976	0.012151
NM_016849	Irf3	chr7	+	52253030	52258218	2019	8	11.784	19.845	20.885	9.444	11.799	8.168	17.5047	9.80367	0.836349	0.0659564
NM_027999	Rbm42	chr7	-	31438727	31450013	2195	19	9.007	7.998	8.508	4.132	5.34	4.81825	8.50433	4.76342	0.8362	0.00119488
NM_134159	Il17rc	chr6	+	113421449	113433132	2272	17	1.08	2.227	1.653	0.771	1.065	0.94325	1.65333	0.926417	0.835641	0.10066
NM_001165941	Nsun6	chr2	-	14916758	14976499	3042	12	9.208	7.134	5.478	4.777	3.48	3.9715	7.27333	4.07617	0.835402	0.0489918
NM_010315	Gng2	chr14	-	20691781	20796471	3826	4	66.954	20.641	10.98	21.012	2.728	31.5185	32.8583	18.4195	0.835024	0.494155
NM_030205	Coro7	chr16	-	4626884	4679720	3487	28	11.888	7.965	7.419	3.887	4.554	6.849	9.09067	5.09667	0.834832	0.0749295
NM_001081357	Map4k3	chr17	-	80979852	81127433	4231	34	21.38	26.437	39.227	18.818	8.687	21.3055	29.0147	16.2702	0.834552	0.124184
NM_026160	Map1lc3b	chr8	+	124114368	124121947	1712	4	29.542	42.7	43.388	19.957	15.107	29.7815	38.5433	21.6152	0.834434	0.0533613
NM_029366	Uba52	chr8	-	73037295	73047079	1216	5	29.046	51.297	35.59	19.198	18.844	26.9825	38.6443	21.6748	0.834237	0.0756157
NM_178724	Harbi1	chr2	+	91551107	91561723	2301	3	13.047	19.04	16.532	7.995	7.428	11.8517	16.2063	9.09158	0.833952	0.0329774
NM_001079695	Srsf5	chr12	+	82046491	82051494	1653	8	170.403	219.07	307.101	140.165	142.786	107.829	232.191	130.26	0.833918	0.0702119
NM_001013256	1500010J02Rik	chr11	+	68829413	68849975	4167	23	51.881	48.368	45.581	25.204	24.392	32.2278	48.61	27.2746	0.833695	0.00229072
NM_027129	2310035K24Rik	chr2	+	131036176	131039250	1432	4	7.16	6.253	5.32	2.591	5.175	2.7505	6.24433	3.5055	0.832927	0.0505835
NM_025654	Rdm1	chr11	+	101489263	101497395	1098	7	74.834	58.469	60.857	38.157	53.654	17.1975	64.72	36.3362	0.832804	0.0728098
NM_021480	Tdh	chr14	-	64111184	64127929	1881	9	145.575	222.558	249.682	133.586	96.33	116.983	205.938	115.633	0.832657	0.0520488
NM_009053	Rfng	chr11	-	120642059	120645518	2118	8	16.746	18.511	28.202	13.893	11.747	10.011	21.153	11.8837	0.831878	0.0680313
NM_001033490	Pusl1	chr4	-	155262966	155265871	1229	8	13.371	26.756	35.171	15.682	14.583	12.0587	25.0993	14.1079	0.831144	0.162929
NM_145070	Hip1r	chr5	+	124423637	124453224	4393	32	8.688	4.457	3.998	3.003	2.376	4.25825	5.71433	3.21242	0.830924	0.191149
NM_001085546	LOC635447	chr2	-	174887050	174893264	625	4	1.57	1.133	1.693	0.66	1.089	0.72325	1.46533	0.824083	0.830364	0.0413184
NM_020329	Dolpp1	chr2	+	30247936	30256047	2087	8	27.501	20.507	21.447	13.457	16.886	8.7205	23.1517	13.0212	0.830256	0.0348363
NM_080849	Nek8	chr11	-	77979608	77990168	2800	15	6.237	8.582	7.709	3.699	4.7	4.276	7.50933	4.225	0.829733	0.0115191
NM_009079	Rpl22	chr4	+	151699987	151708180	2040	4	384.652	398.792	430.021	198.908	305.316	178.626	404.488	227.617	0.829489	0.0130456
NM_194059	Nanos3	chr8	-	86697632	86700451	730	2	4.906	4.643	5.726	2.118	5.594	0.88375	5.09167	2.86525	0.829478	0.198808
NM_013908	Fbxw5	chr2	+	25356298	25360990	2359	9	13.35	16.341	14.892	6.379	10.13	8.584	14.861	8.36433	0.829209	0.00947569
NM_001081191	Eml5	chr12	-	100024814	100139694	10136	44	10.705	9.468	10.486	5.837	4.275	7.1445	10.2197	5.75217	0.829175	0.00807733
NM_024412	Clcnka	chr4	-	140940526	140954621	2434	19	0.161	0.956	0.435	0.127	0.435	0.31275	0.517333	0.291583	0.827187	0.417182
NM_145743	Lace1	chr10	-	42032391	42198371	2513	13	9.155	9.119	9.832	4.881	6.199	4.76825	9.36867	5.28275	0.826555	0.00136139
NM_026888	Phkg2	chr7	+	134716862	134726821	1626	10	22.386	19.632	22.288	13.089	9.814	13.36	21.4353	12.0877	0.826449	0.00300549
NM_028301	Anks3	chr16	-	4941420	4964330	2483	17	11.597	11.186	13.616	5.355	9.381	5.79175	12.133	6.84258	0.826324	0.0232845
NM_025571	Magmas	chr16	-	4616466	4624946	552	5	4.088	3.483	8.434	5.321	0.685	3.02425	5.335	3.01008	0.825686	0.321117
NM_178280	Sall3	chr18	-	81163098	81183317	6903	4	1.052	2.47	3.633	1.112	2.246	0.68175	2.385	1.34658	0.824689	0.30343
NM_133930	Creld1	chr6	+	113433563	113443332	2033	10	11.365	13.985	11.659	7.427	8.704	4.76775	12.3363	6.96625	0.824456	0.0196358
NM_008483	Lamb2	chr9	+	108382193	108392861	5623	33	8.663	8.745	5.118	3.666	3.82	5.2395	7.50867	4.24183	0.823871	0.0653379
NM_172296	Dmrta2	chr4	+	109650630	109656289	2947	3	0.316	0.566	0.574	0.21	0.308	0.30475	0.485333	0.27425	0.823483	0.0802453
NM_183201	Slfn5	chr11	+	82765604	82778352	5989	6	2.007	0.127	0.168	0.766	0.038	0.49725	0.767333	0.43375	0.822989	0.637544
NM_001146060	Als2cl	chr9	+	110782826	110803034	5167	27	11.165	5.865	7.014	2.394	6.498	4.70325	8.01467	4.53175	0.822575	0.156654
NM_025366	Chchd1	chr14	+	21522249	21523647	595	3	134.634	153.47	172.413	120.128	47.281	93.0877	153.506	86.8323	0.821991	0.0492953
NM_025566	Tnfaip8l1	chr17	+	56301914	56313378	2365	2	0.415	1.326	0.716	0.327	0.576	0.48775	0.819	0.463583	0.821036	0.269804
NM_130450	Elovl6	chr3	+	129235304	129341413	5953	5	48.421	53.998	50.187	31.354	21.164	33.8925	50.8687	28.8035	0.820534	0.00640672
NM_134029	Nt5m	chr11	+	59661575	59690035	1306	5	2.817	3.486	1.742	1.342	1.1	2.11575	2.68167	1.51925	0.819772	0.12161
NM_172760	Elmo3	chr8	+	107829501	107834523	3060	20	1.539	4.117	3.06	1.768	1.186	1.9845	2.90533	1.64617	0.819589	0.184097
NM_178608	Reep1	chr6	+	71657854	71760696	3617	7	1.736	8.42	6.377	2.65	4.37	2.348	5.511	3.12267	0.819534	0.313922
NM_011765	Zfp97	chr17	+	17258347	17283842	2763	4	1.491	3.204	2.623	2.313	0.301	1.534	2.43933	1.38267	0.819028	0.242929
NM_001034857	C330019L16Rik	chr7	-	49864896	49897958	4868	3	4.807	8.189	8.608	6.034	2.781	3.43175	7.20133	4.08225	0.818899	0.116296
NM_138646	Hps4	chr5	+	112772115	112807444	2846	14	12.6	8.23	7.25	4.654	5.474	5.79025	9.36	5.30608	0.818862	0.0731997
NM_025369	Mrps36	chr13	-	101505895	101514614	716	4	2.535	3.391	2.217	1.943	0.739	1.9355	2.71433	1.53917	0.818444	0.0917099
NM_007544	Bid	chr6	-	120843137	120866838	1891	6	27.109	43.367	50.221	27.933	13.557	26.973	40.2323	22.821	0.817992	0.103224
NM_001166364	2310046O06Rik	chr9	+	57385335	57390994	3055	5	13.825	10.847	10.928	6.292	6.09	7.83	11.8667	6.73733	0.81667	0.0102809
NM_001012325	Zfp708	chr13	-	67170334	67198912	2538	4	4.156	3.807	3.731	3.147	1.341	2.1525	3.898	2.2135	0.816405	0.0352254
NM_025671	Ogfod2	chr5	+	124562347	124565485	1548	7	3.803	5.033	5.913	2.563	3.42	2.402	4.91633	2.795	0.814733	0.0369151
NM_013705	Zfp30	chr7	+	30569809	30579559	2604	5	2.694	2.875	1.666	1.069	1.51	1.53425	2.41167	1.37108	0.81472	0.062316
NM_023755	Tcfcp2l1	chr1	+	120524522	120581745	9270	15	73.477	89.392	67.871	28.974	77.982	24.2387	76.9133	43.7316	0.814557	0.144823
NM_001037923	Lekr1	chr3	+	65470157	65490101	2454	3	3.578	0.247	0.453	0.84	0.832	0.76175	1.426	0.81125	0.813756	0.598977
NM_199145	3110062M04Rik	chr6	-	34821771	34828065	3725	4	2.16	1.548	1.719	1.217	0.995	0.876	1.809	1.02933	0.813487	0.0199431
NM_146201	Zfp553	chr7	+	134376957	134381375	2642	2	22.764	35.903	45.718	19.388	22.069	17.952	34.795	19.803	0.813161	0.0907705
NM_001025365	Miip	chr4	-	147234887	147242828	1813	10	18.02	5.302	5.253	3.752	2.127	10.3845	9.525	5.42117	0.813115	0.452974
NM_001033168	1700066B19Rik	chr18	+	35886643	35890523	2504	2	0.137	0.505	0.38	0.288	0.272	0.022	0.340667	0.194	0.812306	0.348288
NM_009133	Stmn3	chr2	-	181041164	181049205	1138	5	13.751	5.69	9.856	2.989	10.101	3.59875	9.76567	5.56292	0.811877	0.266239
NM_016671	Il27ra	chr8	-	86554185	86566474	2658	14	0.406	1.96	1.851	0.368	1.451	0.58525	1.40567	0.801417	0.810633	0.371017
NM_024434	Lap3	chr5	+	45884613	45903930	2267	13	136	187.698	200.938	74.833	145.011	79.3945	174.879	99.7462	0.810023	0.0670898
NM_024261	1700052N19Rik	chr10	-	5891401	5913936	2290	5	30.89	44.272	47.547	25.339	16.809	27.8488	40.903	23.3322	0.809884	0.0448387
NM_028076	Tmub2	chr11	+	102146275	102150738	2096	4	21.181	19.526	21.632	14.457	10.463	10.6472	20.7797	11.8558	0.809582	0.00354225
NM_029250	Etnk1	chr6	+	143115750	143157066	6433	8	107.078	73.467	74.479	44.58	47.775	53.1975	85.008	48.5175	0.809093	0.0321876
NM_010509	Ifnar2	chr16	+	91373028	91405832	3045	9	3.899	5.017	3.544	2.522	2.285	2.30475	4.15333	2.37058	0.809028	0.016688
NM_001025067	Lrig2	chr3	-	104257906	104315779	7112	18	8.636	7.59	5.758	5.072	3.137	4.34125	7.328	4.18342	0.808737	0.0360454
NM_007440	Alox12	chr11	-	70054957	70068843	2991	14	0.886	1.505	1.415	0.672	0.531	0.97075	1.26867	0.724583	0.808094	0.0794288
NR_029436	1700028J19Rik	chr7	-	51485299	51491492	1187	5	0.455	0.767	0.579	0.478	0.382	0.169	0.600333	0.343	0.807554	0.116178
NM_026147	Rps20	chr4	-	3761620	3762747	502	4	1166.97	1256.78	1325.4	737.477	375.864	1028.76	1249.72	714.034	0.80754	0.0510296
NM_026528	2700060E02Rik	chr14	-	20630624	20643045	1510	8	137.453	124.029	117.551	99.107	28.547	88.9365	126.344	72.1968	0.80735	0.0763093
NM_011873	Dazap2	chr15	+	100446093	100451192	1823	4	53.468	62.356	62.252	30.247	25.761	45.7602	59.3587	33.9228	0.807204	0.0195085
NM_026184	Ero1lb	chr13	+	12658150	12701795	4239	16	1.389	0.931	0.711	0.511	0.892	0.32925	1.01033	0.577417	0.807141	0.17067
NM_026431	1810043G02Rik	chr10	+	77441395	77448183	1696	7	4.628	4.176	3.931	3.008	2.14	2.13275	4.245	2.42692	0.806638	0.00688624
NM_199196	Suz12	chr11	+	79806608	79847625	4373	16	123.485	141.23	143.464	80.299	58.591	94.5135	136.06	77.8012	0.806379	0.00882677
NM_008323	Idh3g	chrX	-	71024302	71032236	1331	13	289.652	146.41	116.227	61.329	181.533	72.9848	184.096	105.282	0.806199	0.296962
NM_008097	Gcdh	chr8	-	87410286	87417820	2177	11	30.172	25.237	22.528	12.262	20.565	11.7538	25.979	14.8602	0.805892	0.0374947
NM_023363	Zfp788	chr7	+	48888901	48906904	3833	6	6.937	10.163	15.473	8.645	3.611	6.37975	10.8577	6.21192	0.805607	0.182371
NM_026533	Rps13	chr7	-	123475021	123477704	582	6	11.8	26.425	21.908	25.235	4.028	5.16275	20.0443	11.4753	0.80466	0.351451
NM_030714	Dtx3	chr10	-	126627434	126632765	1944	6	40.375	37.266	45.885	17.973	16.805	35.9438	41.1753	23.5739	0.804589	0.0580567
NM_025880	Gm15517	chr7	+	51502092	51507689	1982	6	21.978	36.653	47.061	25.013	20.833	14.6672	35.2307	20.1711	0.804543	0.128284
NM_198931	Ppm1m	chr9	-	106097284	106101270	1805	10	13.67	15.864	16.326	5.082	12.695	8.483	15.2867	8.75333	0.804373	0.0497699
NM_134420	Slc26a6	chr9	+	108756374	108763724	2665	17	1.841	2.639	2.223	1.025	1.873	0.9405	2.23433	1.2795	0.804262	0.0642496
NM_153781	Pygb	chr2	+	150612532	150657484	3838	20	6.276	11.428	9.443	4.713	3.744	7.093	9.049	5.18333	0.803879	0.0982718
NM_183025	A430033K04Rik	chr5	+	139064087	139090066	3154	4	3.157	2.342	1.946	1.389	1.702	1.17425	2.48167	1.42175	0.803643	0.052359
NM_001033175	Cln6	chr9	+	62686594	62699809	2136	7	41.04	13.903	6.638	8.541	6.267	20.473	20.527	11.7603	0.803598	0.48327
NM_007795	Ctf1	chr7	+	134856250	134861699	1345	3	5.544	3.31	4.524	2.835	2.305	2.52525	4.45933	2.55508	0.803459	0.0455191
NM_024200	Mfn1	chr3	+	32428404	32478147	4531	18	22.92	27.333	22.524	11.1	16.974	13.6283	24.259	13.9008	0.803352	0.0107203
NM_019986	Habp4	chr13	+	64263174	64287845	2567	8	4.434	6.287	4.411	1.666	2.563	4.44475	5.044	2.89125	0.802875	0.104334
NM_033146	Fam158a	chr14	-	56200361	56204091	805	5	4.814	3.205	2.366	1.408	2.724	1.82075	3.46167	1.98425	0.802874	0.144684
NM_001162970	Aim1l	chr4	+	133624367	133648419	4761	20	3.38	3.167	2.867	1.082	2.716	1.601	3.138	1.79967	0.802113	0.0568111
NM_007715	Clock	chr5	-	76641202	76733573	7478	23	8.699	9.119	8.773	6.161	5.147	3.943	8.86367	5.08367	0.802034	0.00445087
NM_001039556	Rad54b	chr4	+	11486119	11542954	2872	15	29.549	20.134	18.145	10.945	15.141	12.8163	22.6093	12.9674	0.802027	0.0605855
NM_025359	Tspan13	chr12	-	36741142	36769065	1923	6	38.01	26.571	20.222	14.069	13.686	20.8927	28.2677	16.2159	0.801745	0.10228
NM_010194	Fes	chr7	-	87522644	87532832	2762	19	0.48	1.062	0.919	0.317	0.657	0.43825	0.820333	0.47075	0.801249	0.157601
NM_008895	Pomc	chr12	+	3954951	3960618	1007	3	1.851	1.708	1.419	0.614	1.502	0.741	1.65933	0.952333	0.801063	0.0813082
NM_008064	Gaa	chr11	+	119129322	119147012	3756	20	40.279	21.012	14.325	11.58	15.342	16.482	25.2053	14.468	0.800862	0.246668
NM_027909	C2cd2l	chr9	-	44117320	44128365	4334	14	1.641	2.008	1.929	0.939	1.378	0.88525	1.85933	1.06742	0.800655	0.0145116
NM_027221	Krtcap3	chr5	+	31554079	31555570	904	7	6.132	9.514	7.959	4.275	3.681	5.59625	7.86833	4.51742	0.800558	0.0412694
NM_013790	Abcc5	chr16	-	20331376	20426467	5811	30	47.325	46.159	47.28	20.033	41.32	19.4657	46.9213	26.9396	0.800515	0.0501046
NM_025819	1200016B10Rik	chr1	-	153214829	153275565	3668	20	24.354	17.282	16.746	14.176	5.34	14.0098	19.4607	11.1753	0.80025	0.0953845
NM_028056	1600002H07Rik	chr17	-	24351999	24357714	2145	10	15.826	16.25	16.97	11.123	8.461	8.58275	16.3487	9.38892	0.800145	0.00170339
NM_173429	Zfp775	chr6	+	48563179	48573226	4083	2	2.343	4.101	2.928	0.669	3.241	1.47275	3.124	1.79425	0.800014	0.221391
NM_026998	Snx6	chr12	-	55847344	55896649	1879	14	45.923	57.159	60.593	38.945	20.405	34.663	54.5583	31.3377	0.799899	0.0313618
NM_153150	Slc25a1	chr16	-	17925304	17928312	1678	9	53.119	71.121	58.519	27.425	28.934	48.6357	60.9197	34.9982	0.799628	0.0403172
NM_145447	Mfsd7c	chr12	+	87087489	87154535	3435	10	4.17	1.797	1.663	1.725	1.431	1.22775	2.54333	1.46125	0.799516	0.260814
NM_011180	Cyth1	chr11	-	118025480	118109906	3179	13	4.197	1.798	1.198	0.665	2.189	1.27875	2.39767	1.37758	0.799497	0.37283
NM_177721	Ranbp6	chr19	-	29882598	29887464	4867	1	12.236	9.376	11.968	9.244	4.755	5.295	11.1933	6.43133	0.799446	0.0474003
NM_172450	4930539E08Rik	chr17	-	29033340	29052269	4594	12	4.891	4.559	7.117	0.796	7.556	1.16775	5.52233	3.17325	0.799316	0.371569
NM_027787	Rfx2	chr17	-	56915320	56970431	3353	18	9.29	13.458	11.818	4.734	5.954	9.17775	11.522	6.62192	0.79907	0.052558
NM_010299	Gm2a	chr11	+	54911619	54924400	1994	4	29.177	11.696	6.58	5.763	8.495	13.0198	15.8177	9.09258	0.798778	0.400825
NM_145135	Rnh1	chr7	-	148346225	148354835	1803	10	49.436	51.74	49.737	31.126	21.182	34.4507	50.3043	28.9196	0.798634	0.00617538
NM_153139	Slc36a1	chr11	+	55017842	55049832	5274	11	8.771	6.59	7.805	3.703	5.549	4.06725	7.722	4.43975	0.798496	0.0178893
NM_001001326	St5	chr7	-	116667425	116760661	4255	20	15.068	11.699	7.721	6.928	6.932	5.969	11.496	6.60967	0.798482	0.0852071
NM_021551	Slc22a17	chr14	-	55525564	55531969	2294	9	8.575	6.572	5.466	3.819	3.56	4.47325	6.871	3.95075	0.798394	0.0370994
NM_145528	Atg13	chr2	-	91514782	91550733	3543	16	20.021	44.122	48.277	17.018	19.979	27.649	37.4733	21.5487	0.798262	0.164112
NM_010769	Matn1	chr4	+	130500300	130511391	2003	8	5.461	2.021	1.057	0.36	4.304	0.249	2.84633	1.63767	0.797458	0.556903
NM_007507	Atp5k	chr5	-	108862272	108863397	292	4	178.75	117.465	151.835	111.008	87.538	59.257	149.35	85.9343	0.797391	0.0522734
NM_178628	Atl1	chr12	+	70994092	71065072	2818	15	1.654	2.011	1.708	0.859	0.671	1.56225	1.791	1.03075	0.797071	0.0604435
NM_030233	Saal1	chr7	-	53941478	53966021	4699	12	5.324	11.434	11.597	5.286	5.198	5.837	9.45167	5.44033	0.796875	0.125227
NM_013463	Gla	chrX	-	131122708	131135544	3032	7	19.189	8.476	7.294	5.388	9.428	5.30725	11.653	6.70775	0.796801	0.286093
NM_010639	Klk1	chr7	+	51480807	51484987	876	5	1.96	1.848	2.537	1.941	1.122	0.59025	2.115	1.21775	0.79644	0.115218
NM_146231	Zfp825	chr13	-	74617505	74631398	1383	4	6.739	9.401	13.236	7.9	3.117	5.905	9.792	5.64067	0.795737	0.150838
NM_172768	Gramd1b	chr9	-	40105492	40263349	2814	20	9.222	7.587	5.697	3.003	7.579	2.3845	7.502	4.32217	0.795519	0.174602
NM_211358	Slc35c1	chr2	-	92292921	92299951	3139	2	5.095	6.366	5.579	3.645	4.072	2.10075	5.68	3.27258	0.795462	0.0267933
NM_021450	Trpm7	chr2	-	126617294	126701997	7145	39	50.017	38.291	39.097	29.932	13.749	29.7403	42.4683	24.4737	0.795154	0.0517829
NM_029572	Erp44	chr4	-	48206203	48292461	2647	12	39.863	26.929	28.062	24.452	11.714	18.5012	31.618	18.2224	0.795033	0.0727707
NM_025665	Snrnp27	chr6	-	86625163	86634485	836	6	53.163	53.737	48.666	26.876	30.123	32.675	51.8553	29.8913	0.794766	0.000695372
NM_019826	Ivd	chr2	+	118687736	118707093	2067	12	29.357	20.779	15.537	9.997	15.586	12.282	21.891	12.6217	0.794432	0.0996939
NM_182996	Zfp692-ps	chr11	+	58120571	58128115	1949	12	22.98	25.931	25.381	14.04	10.864	17.938	24.764	14.2807	0.794178	0.00940758
NM_176963	Galm	chr17	+	80526811	80584372	2245	7	20.933	9.555	9.073	5.624	10.274	6.9175	13.187	7.60517	0.794064	0.246537
NM_001029935	Trim38	chr13	+	23874441	23883364	1416	6	0	0.393	0.523	0.109	0.32	0.0995	0.305333	0.176167	0.79344	0.496552
NM_001081162	Slc4a11	chr2	-	130509844	130523255	3201	21	25.118	15.852	12.528	16.26	7.962	6.66225	17.8327	10.2948	0.792609	0.192845
NM_054097	Pip4k2c	chr10	-	126634123	126648678	3374	10	29.108	42.298	38.339	17.687	25.059	20.6303	36.5817	21.1254	0.792143	0.0256242
NM_011973	Stk30	chr12	-	112046008	112079149	1693	12	11.185	16.315	13.781	5.449	8.13	10.2755	13.7603	7.9515	0.791213	0.046206
NM_025379	Cox7b	chrX	+	103211039	103217789	1001	3	382.936	215.55	251.531	136.014	209.271	146.118	283.339	163.801	0.790585	0.0988187
NR_003647	Gm5039	chr12	-	89558566	89560206	1641	1	1.345	1.511	3.579	0.251	1.244	2.22625	2.145	1.24042	0.790149	0.379915
NM_019570	Rev1	chr1	-	38109631	38186507	4262	23	39.548	38.387	39.475	21.789	16.786	29.3495	39.1367	22.6415	0.789553	0.0108775
NM_009565	Zbtb7b	chr3	-	89181568	89197125	3690	3	7.272	13.011	13.822	4.441	10.924	4.36775	11.3683	6.57758	0.789388	0.184999
NM_029272	Ndufs7	chr10	+	79712197	79719537	758	8	62.322	73.749	63.376	37.596	39.209	38.6122	66.4823	38.4724	0.789146	0.00159316
NM_007747	Cox5a	chr9	+	57369039	57380234	693	5	341.193	487.502	553.343	281.09	233.422	285.262	460.679	266.591	0.789134	0.0402446
NM_172148	B9d2	chr7	+	26466177	26471577	1021	3	3.748	6.739	5.026	2.12	4.148	2.7125	5.171	2.9935	0.78861	0.107988
NM_177602	Wdr25	chr12	+	110132482	110266662	2657	7	3.729	4.265	4.401	2.056	2.249	2.8715	4.13167	2.39217	0.788405	0.00557954
NM_029132	3110009E22Rik	chr10	-	41438652	41529436	2267	12	14.888	21.869	17.06	10.479	8.64	12.0638	17.939	10.3942	0.787321	0.0299859
NM_020295	Lmbr1	chr5	-	29556342	29704930	4932	17	4.347	4.831	6.318	2.372	3.987	2.62625	5.16533	2.99508	0.786266	0.0490759
NM_145484	Zfp758	chr17	+	22498420	22514248	2974	4	2.309	6.226	8.45	5.112	1.475	3.263	5.66167	3.28333	0.786068	0.31656
NM_023229	Fastk	chr5	-	23946858	23951053	1840	10	27.22	39.207	36.575	12.911	26.592	20.2345	34.334	19.9125	0.785964	0.0549526
NM_022999	Prrg2	chr7	-	52308974	52317022	1304	7	2.332	3.763	4.788	2.174	2.668	1.4705	3.62767	2.10417	0.785792	0.126899
NM_029682	Stambpl1	chr19	+	34266760	34314818	1978	11	3.15	1.611	1.204	1.224	0.535	1.7025	1.98833	1.15383	0.785127	0.288635
NM_133962	Arhgef18	chr8	+	3393008	3456600	5300	20	13.847	31.165	26.094	10.433	14.283	16.548	23.702	13.7547	0.785084	0.141543
NM_023464	Ssna1	chr2	-	25126559	25127938	864	3	27.991	49.302	52.845	23.679	25.908	25.9375	43.3793	25.1748	0.785026	0.0798516
NM_030564	Rnf34	chr5	+	123300197	123318954	1954	6	29.8	44.04	46.625	26.795	17.184	25.9343	40.155	23.3044	0.784977	0.0499149
NM_021537	Stk25	chr1	-	95517328	95532304	3254	12	32.216	32.089	28.892	13.54	17.802	22.7583	31.0657	18.0334	0.784651	0.0105795
NM_009121	Sat1	chrX	-	151647681	151650952	1116	6	61.803	47.326	59.307	28.537	49.671	19.5832	56.1453	32.5971	0.784422	0.0776257
NM_198105	Fam120c	chrX	+	147778766	147908679	7709	16	3.729	0.991	1.119	0.622	2.246	0.523	1.94633	1.13033	0.784012	0.481462
NR_027699	Serp2	chr14	-	76932619	76956696	900	5	1.744	3.26	0.941	1.031	1.26	1.16525	1.98167	1.15208	0.782476	0.291396
NM_007712	Clk2	chr3	+	88968727	88981009	2310	13	32.937	33.661	40.333	15.861	24.488	21.8212	35.6437	20.7234	0.782386	0.0126542
NM_008688	Nfic	chr10	-	80858936	80889918	6295	10	7.255	4.991	3.975	1.203	6.655	1.574	5.407	3.144	0.782227	0.322828
NM_021793	Tmem8	chr17	+	26250261	26260199	3464	13	11.768	27.223	33.907	11.529	11.898	18.9627	24.2993	14.1299	0.782163	0.219291
NM_001177403	1110001A16Rik	chr17	+	79315839	79320388	1513	5	43.414	38.486	33.15	16.758	27.841	22.3068	38.35	22.3019	0.78206	0.0212085
NR_028574	Snhg8	chr3	-	123210470	123211254	785	1	138.542	78.688	137.692	76.282	82.272	47.859	118.307	68.8043	0.781965	0.092392
NM_172738	5730403M16Rik	chr7	-	7067394	7074187	2037	5	7.249	8.37	9.402	5.566	3.972	5.01425	8.34033	4.85075	0.781897	0.0109338
NM_019800	Acp6	chr3	+	96962700	96980499	1756	10	44.781	82.28	77.432	22.098	66.495	30.3463	68.1643	39.6464	0.781826	0.188584
NM_145927	Fntb	chr12	+	77938454	78022399	2560	12	36.312	50.708	51.543	23.472	25.966	31.1565	46.1877	26.8648	0.781792	0.0237172
NM_145838	St8sia6	chr2	-	13576561	13715147	3161	8	1.086	1.488	1.523	0.554	1.077	0.7525	1.36567	0.7945	0.78149	0.0509581
NM_026813	Ppp6r2	chr15	+	89041990	89116692	3491	25	3.176	3.188	3.016	0.768	1.473	3.21675	3.12667	1.81925	0.781283	0.147737
NM_025449	Nicn1	chr9	+	108192788	108198827	2103	6	17.448	13.495	13.837	9.361	8.091	8.6055	14.9267	8.68583	0.78116	0.00905114
NM_199025	Zbtb6	chr2	-	37287688	37298641	5267	2	13.468	9.682	10.346	10.234	5.14	4.1195	11.1653	6.49783	0.780992	0.103623
NM_177128	Iqcb1	chr16	+	36828486	36872805	2271	15	20.348	17.91	20.687	8.736	13.054	12.516	19.6483	11.4353	0.78091	0.00706595
NM_147219	Abca5	chr11	-	110130683	110199030	8269	39	2.45	1.676	1.664	1.82	0.631	0.92225	1.93	1.12442	0.77942	0.142661
NM_028500	Calr3	chr8	-	74948082	74967677	1670	9	2.526	1.696	1.204	0.525	1.54	1.0965	1.80867	1.05383	0.779287	0.19453
NM_019920	Mapksp1	chr3	+	137581519	137591726	1263	7	22.256	14.901	17.761	8.772	7.784	15.4435	18.306	10.6665	0.77923	0.0766121
NM_026503	1110058L19Rik	chr1	-	24002778	24012479	667	3	24.638	29.884	39.977	25.033	11.225	18.808	31.4997	18.3553	0.779141	0.09425
NM_001163131	Elf3	chr1	-	137150151	137155049	2000	9	34.363	33.339	33.172	11.028	33.918	13.8712	33.6247	19.6058	0.778241	0.123856
NM_030237	Spz1	chr13	-	93344586	93346187	1602	1	0.031	0.758	0.429	0.064	0.425	0.22125	0.406	0.23675	0.778115	0.51077
NM_023644	Mccc1	chr3	-	35858218	35899600	2992	19	16.576	14.71	12.272	6.373	12.511	6.527	14.5193	8.47033	0.777482	0.0634482
NM_027978	Coq2	chr5	-	101083745	101103275	1712	7	19.628	20.715	18.078	10.656	5.654	17.796	19.4737	11.3687	0.77646	0.087831
NM_009984	Ctsl	chr13	-	64464522	64471614	1971	8	263.421	121.919	99.72	85.209	72.747	125.26	161.687	94.4053	0.776264	0.278184
NM_144893	Slc35c2	chr2	-	165102056	165113327	1841	11	19.771	16.24	14.628	9.321	8.914	11.335	16.8797	9.85667	0.776117	0.014284
NM_153416	Aaas	chr15	-	102168678	102181190	1816	16	74.853	95.051	87.488	56.357	39.77	54.18	85.7973	50.1023	0.776055	0.010491
NM_001042714	Ankdd1b	chr13	-	97186089	97241115	3315	14	0.592	0.458	0.782	0.591	0.114	0.3665	0.610667	0.357167	0.773787	0.203165
NM_177140	D230037D09Rik	chr12	+	103981970	103983607	1205	2	24.996	15.828	18.923	9.922	13.368	11.6745	19.9157	11.6548	0.772982	0.0451159
NM_028006	Tube1	chr10	+	38853829	38870864	2929	12	12.36	7.721	6.756	5.929	4.131	5.6455	8.94567	5.23517	0.772953	0.110758
NM_009703	Araf	chrX	+	20425669	20437647	2360	16	44.067	25.809	28.807	15.984	23.777	18.0123	32.8943	19.2578	0.772395	0.0896434
NM_025395	Chchd5	chr2	+	128955436	128959848	1303	4	26.278	40.845	36.624	20.605	17.586	22.556	34.5823	20.249	0.772183	0.0347929
NM_019397	Egfl6	chrX	-	162960939	163023648	2700	12	2.071	2.267	1.626	0.859	2.213	0.42025	1.988	1.16408	0.772128	0.223106
NM_199080	Ddx17	chr15	-	79358126	79377171	4772	13	246.459	188.991	208.311	135.863	116.606	124.696	214.587	125.722	0.771326	0.00750491
NM_011489	Stat5b	chr11	-	100642045	100683884	5255	19	3.613	2.628	2.446	1	1.871	2.2215	2.89567	1.6975	0.770486	0.0797985
NM_153153	Svil	chr18	+	5046587	5119291	7424	35	7.599	6.664	7.704	3.415	4.951	4.5135	7.32233	4.29317	0.770259	0.00580129
NM_009131	Clec11a	chr7	-	51559136	51562329	1956	4	1.254	0.854	0.406	0.395	0.619	0.46	0.838	0.491333	0.770249	0.243733
NM_025494	Atp6v1c1	chr15	+	38591659	38622199	2098	13	56.093	66.071	65.112	30.188	41.056	38.5595	62.4253	36.6012	0.77024	0.00483892
NM_001081300	Tshz1	chr18	-	84181019	84255954	5814	2	0.489	0.861	1.201	0.567	0.52	0.40875	0.850333	0.498583	0.770194	0.170658
NM_015729	Acox1	chr11	-	116033202	116060359	3987	14	16.18	11.8	12.593	7.432	9.351	7.008	13.5243	7.93033	0.770101	0.0215661
NM_198664	Tbc1d2	chr4	-	46617262	46663071	4305	13	5.356	2.585	2.237	2.298	1.739	1.932	3.39267	1.98967	0.769892	0.233394
NM_030729	Nckipsd	chr9	+	108710711	108720697	2870	13	10.82	7.104	5.752	4.722	5.059	4.1135	7.892	4.6315	0.768911	0.10169
NM_028846	Usp20	chr2	+	30837799	30878175	4157	25	3.316	2.994	1.935	1.512	1.437	1.89	2.74833	1.613	0.768809	0.0613376
NM_001113401	Eaf2	chr16	-	36792970	36828345	1888	6	0.909	1.045	1.009	0.519	0.441	0.78025	0.987667	0.580083	0.767765	0.0209581
NM_145563	2310001H12Rik	chr5	+	110425546	110439430	2075	4	5.698	5.169	8.21	5.066	1.676	4.46425	6.359	3.73542	0.767529	0.134977
NM_181061	Cenpk	chr13	+	105019035	105037213	1306	10	8.001	8.677	14.057	5.761	4.459	7.84775	10.245	6.02258	0.766466	0.121673
NM_009037	Rcn1	chr2	-	105226105	105239476	3063	6	41.608	53.926	48.502	30.099	31.677	22.9292	48.012	28.2351	0.765905	0.0114416
NM_023732	Abcb6	chr1	-	75168214	75176857	2933	19	11.44	6.14	6.169	5.868	4.151	3.954	7.91633	4.65767	0.765223	0.155299
NM_001004191	Gm5617	chr9	+	48303450	48304077	628	1	11.17	10.311	6.74	2.134	10.356	4.11425	9.407	5.53475	0.765217	0.242274
NM_001034004	Jam2	chr16	+	84821505	84825963	2969	2	12.788	71.19	145.64	34.94	80.235	19.9277	76.5393	45.0342	0.76518	0.499703
NM_176954	Fzr1	chr10	-	80921973	80945454	4390	12	12.605	7.79	6.677	5.576	6.115	4.23775	9.024	5.30958	0.765169	0.12266
NM_010589	Insl3	chr8	+	74200282	74214476	3934	25	11.921	14.84	15.183	7.624	10.919	6.14125	13.9813	8.22808	0.764871	0.0303153
NM_001083887	Pars2	chr4	+	106323674	106327885	3075	2	5.312	8.818	8.551	4.374	4.771	4.2105	7.56033	4.45183	0.764051	0.0524927
NM_026675	Nudt22	chr19	-	7067509	7070527	999	6	7.415	9.723	8.103	5.881	4.466	4.53825	8.41367	4.96175	0.761886	0.0138409
NM_029331	1700019G17Rik	chr6	-	85849044	85854932	3074	4	1.197	1.415	1.876	0.922	0.763	0.96175	1.496	0.88225	0.761851	0.0426271
NM_030566	Rabep2	chr7	+	133572281	133589421	2538	13	7.577	12.677	8.255	4.122	8.313	4.3825	9.503	5.60583	0.761455	0.136556
NM_009672	Anp32a	chr9	+	62189150	62226609	2089	7	78.432	156.274	175.916	65.249	79.317	97.692	136.874	80.7527	0.761266	0.146576
NM_028982	8430419L09Rik	chr6	+	135148005	135186258	4209	13	8.461	4.615	3.394	1.996	6.127	1.595	5.49	3.23933	0.761111	0.345112
NM_177041	Lenep	chr3	-	89206595	89215785	2188	8	10.65	17.11	13.444	6.312	9.09	8.9165	13.7347	8.10617	0.760733	0.0534043
NM_021921	Mapk8ip2	chr15	+	89284342	89292878	3539	12	3.659	5.818	5.023	2.971	0.919	4.674	4.83333	2.85467	0.759694	0.190101
NM_026984	Mll5	chr5	+	22940247	23010047	7258	26	7.874	8.113	9.097	5.957	3.251	5.6085	8.36133	4.93883	0.759563	0.0211021
NM_177759	Ccdc60	chr5	-	116575590	116738994	2582	14	0.646	0.588	0.471	0.279	0.088	0.64075	0.568333	0.335917	0.758632	0.243501
NM_018883	Camkk1	chr11	+	72832510	72855575	3458	16	7.916	3.248	4.009	2.668	4.418	1.884	5.05767	2.99	0.758327	0.273023
NM_026565	Apool	chrX	+	109425017	109486039	960	9	47.471	30.038	29.925	17.124	27.256	19.139	35.8113	21.173	0.758189	0.0908651
NM_175374	Mtrf1l	chr10	+	4522598	4534654	2621	7	2.995	3.513	5.692	3.048	2.712	1.45325	4.06667	2.40442	0.758159	0.157841
NM_011421	Smpd1	chr7	+	112702874	112706903	2412	6	9.457	3.419	1.974	3.782	1.787	3.21125	4.95	2.92675	0.758129	0.440906
NM_001009927	Smcr7	chr11	+	60541900	60546453	2522	4	6.458	9.889	9.021	5.088	5.158	4.76775	8.456	5.00458	0.756726	0.0291462
NM_001004468	Tacc2	chr7	+	137720998	137908296	9103	22	13.462	18.895	15.966	8.039	10.9	9.66475	16.1077	9.53458	0.756509	0.0207838
NM_007705	Cirbp	chr10	+	79630586	79634398	1256	7	32.3	39.795	47.009	16.248	21.555	32.707	39.7013	23.5033	0.756323	0.065865
NM_011086	Pikfyve	chr1	+	65233259	65325270	11255	42	15.926	11.116	10.318	8.576	5.718	7.824	12.4533	7.37267	0.756269	0.0596396
NM_022985	Zfand6	chr7	-	91763564	91827861	1658	8	95.507	102.888	122.662	72.358	44.152	73.6308	107.019	63.3803	0.755761	0.0256159
NM_001002008	BC049807	chr17	+	21704010	21725652	2600	6	6.868	10.682	16.259	8.107	5.148	6.7695	11.2697	6.67483	0.755646	0.183163
NM_001033954	Calca	chr7	-	121774992	121779871	994	5	4.688	13.742	42.155	10.473	9.814	15.6005	20.195	11.9625	0.755479	0.511351
NM_178760	Gpr107	chr2	+	31007836	31072087	3927	18	25.233	17.933	14.712	14.212	7.876	12.1965	19.2927	11.4282	0.755457	0.0962057
NM_025436	Sc4mol	chr8	-	67196942	67212375	1824	6	97.546	73.999	63.523	53.991	51.329	33.925	78.356	46.415	0.755453	0.0545546
NM_018748	Golga4	chr9	+	118415436	118491637	7532	24	34.564	17.631	16.732	11.672	16.175	12.9895	22.9757	13.6122	0.755209	0.190789
NM_172412	Gpc2	chr5	-	138714888	138721165	2513	10	9.585	10.79	15.411	7.916	8.065	5.225	11.9287	7.06867	0.754926	0.0720823
NM_009294	Stx4a	chr7	+	134985322	134992493	1372	11	23.419	27.802	33.819	9.991	23.04	17.3738	28.3467	16.8016	0.754582	0.0752707
NM_010751	Mxd1	chr6	-	86597038	86619153	4662	6	3.546	2.322	2.338	1.791	1.492	1.5815	2.73533	1.6215	0.754386	0.0549772
NM_027539	Dclk2	chr3	-	86590073	86724803	4044	16	20.597	9.295	4.618	2.995	11.987	5.4755	11.5033	6.81917	0.75438	0.438417
NM_026150	4921536K21Rik	chr11	-	3786091	3795129	2618	3	1.274	1.063	0.505	0.394	0.867	0.424	0.947333	0.561667	0.754157	0.234406
NM_133746	Calhm2	chr19	-	47206722	47212784	2049	3	1.748	2.395	2.634	1.283	1.772	0.964	2.259	1.33967	0.753807	0.0601945
NM_053180	Cdk20	chr13	+	64533861	64541029	1827	8	5.263	2.603	2.954	1.89	2.359	2.16825	3.60667	2.13908	0.753677	0.157573
NM_019635	Stk3	chr15	-	34805254	35085561	2911	11	15.723	10.931	8.815	4.638	6.391	10.0075	11.823	7.01217	0.753663	0.136069
NM_001081131	Dhtkd1	chr2	-	5819106	5863838	3535	17	17.888	11.921	8.396	5.248	10.033	7.3855	12.735	7.5555	0.7532	0.169717
NM_001015046	Rap1gap2	chr11	-	74196985	74403660	6410	25	3.038	1.649	1.75	0.876	0.979	1.96625	2.14567	1.27375	0.752346	0.198475
NM_021485	Rps6kb2	chr19	-	4156977	4163245	1491	15	9.443	10.62	11.106	5.841	7.05	5.6125	10.3897	6.16783	0.752319	0.00315899
NM_146089	Haus1	chr18	-	77996306	78006519	1004	9	32.59	58.954	47.9	24.329	20.94	37.5337	46.4813	27.6009	0.751935	0.108521
NM_027122	Mfsd3	chr15	+	76531972	76534669	2169	5	4.094	7.347	8.245	4.918	3.347	3.4265	6.562	3.89717	0.751709	0.121737
NM_033607	Uchl4	chr9	+	64083008	64084169	1162	1	17.224	30.868	26.317	14.103	10.283	19.8072	24.803	14.7311	0.751649	0.107598
NM_024228	Gdpd3	chr7	+	133909928	133919159	1068	10	2.664	0.853	1.338	0.965	1.275	0.6435	1.61833	0.961167	0.751647	0.313988
NM_139227	Atxn7	chr14	+	14845005	14939816	6853	12	2.241	3.315	3.474	1.534	1.622	2.208	3.01	1.788	0.751417	0.0503583
NM_175138	Dnaic1	chr4	+	41516827	41585191	2491	20	1.969	1.584	0.786	0.434	1.518	0.62575	1.44633	0.85925	0.751247	0.290676
NM_009532	Xrcc1	chr7	+	25332169	25358457	2155	17	52.925	36.645	32.014	19.872	26.039	26.3263	40.528	24.0791	0.751138	0.0695482
NM_001033202	Usp30	chr5	+	114550342	114572933	2790	13	11.358	8.432	9.273	4.932	7.102	5.23375	9.68767	5.75592	0.751103	0.0235016
NM_153574	Fam13a	chr6	-	58883530	58974496	4293	18	0.766	0.189	0.099	0.216	0.123	0.28725	0.351333	0.20875	0.751063	0.542228
NM_023697	Rdh14	chr12	+	10397586	10402368	1472	2	5.165	6.255	5.319	2.556	2.569	4.82325	5.57967	3.31608	0.750701	0.0520572
NR_030670	Gm15760	chr16	-	20545185	20548629	3445	1	0.555	1.16	1.259	0.524	0.527	0.717	0.991333	0.589333	0.750287	0.154175
NM_001039394	Rab43	chr6	-	87738847	87761773	4605	3	2.013	2.9	2.125	0.481	2.496	1.2075	2.346	1.39483	0.750114	0.218277
NM_175494	Zfp367	chr13	-	64234365	64254507	3490	5	23.164	17.873	22.936	12.669	8.039	17.3322	21.3243	12.6801	0.749932	0.0535715
NM_011518	Sykb	chr13	+	52692251	52744161	5103	14	12.67	13.413	11.083	5.019	8.225	8.86875	12.3887	7.37092	0.749108	0.0217666
NM_028651	Tmtc4	chr14	-	123318197	123382483	3390	18	7.988	6.566	4.229	3.892	2.588	4.69775	6.261	3.72592	0.748796	0.113794
NM_026812	Hddc3	chr7	+	87488023	87490983	860	4	4.848	8.353	6.952	3.595	4.397	4.00275	6.71767	3.99825	0.748592	0.0598317
NM_011275	Rnaseh1	chr12	+	29334467	29344456	1457	8	37.81	20.59	27.161	16.305	18.841	15.7825	28.5203	16.9762	0.748476	0.0865673
NM_018870	Pgam2	chr11	-	5701640	5703799	906	3	0.812	4.411	2.569	1.593	1.252	1.79375	2.59733	1.54625	0.748256	0.373868
NM_001142727	1110065P20Rik	chr4	-	124526729	124527974	762	3	9.785	12.813	12.22	5.005	7.245	8.48025	11.606	6.91008	0.748097	0.0269468
NR_027964	Gm10416	chr5	-	110262520	110263161	642	1	8.176	15.445	19.284	12.121	4.358	9.07875	14.3017	8.51925	0.747388	0.21835
NM_009893	Chrd	chr16	+	20733200	20742457	3275	23	1.767	1.081	1.422	0.85	0.831	0.863	1.42333	0.848	0.747134	0.044027
NM_134114	Sft2d1	chr17	+	8503968	8520307	1048	8	2.153	2.752	4.089	2.459	1.443	1.45725	2.998	1.78642	0.746929	0.141995
NM_028832	Mterfd3	chr10	-	84582178	84590772	1567	3	6.981	10.848	14.619	7.761	5.888	5.6865	10.816	6.44517	0.746877	0.130402
NM_001172064	Lrrc56	chr7	+	148380029	148395954	2554	13	2.094	1.882	1.782	0.868	1.451	1.11375	1.91933	1.14425	0.7462	0.0157526
NM_009473	Nr1h2	chr7	-	51805002	51809293	1964	10	28.449	42.424	46.872	20.912	26.646	22.6505	39.2483	23.4028	0.745949	0.0524378
NM_177344	Tmem203	chr2	+	25110959	25111872	914	1	8.426	6.863	6.078	2.312	5.957	4.4745	7.12233	4.24783	0.745623	0.0852408
NM_020497	Zfp276	chr8	+	125778095	125794451	4877	11	5.914	8.475	8.548	4.406	5.846	3.429	7.64567	4.56033	0.745505	0.0504607
NM_007430	Nr0b1	chrX	+	83437114	83441283	1794	2	54.114	67.34	74.671	23.756	44.346	48.8965	65.375	38.9995	0.745283	0.0545465
NM_023374	LOC638710	chr4	+	140517186	140535108	1074	8	83.495	119.927	108.276	49.854	66.26	69.844	103.899	61.986	0.745167	0.0276425
NM_145928	Tspan14	chr14	-	41719733	41780096	2476	9	39.823	33.182	30.278	20.834	22.877	17.9298	34.4277	20.5469	0.744649	0.0118689
NM_008554	Ascl2	chr7	-	150152727	150155169	1612	3	3.165	3.232	3.282	3.197	0.798	1.7845	3.22633	1.9265	0.743912	0.135624
NM_178267	Zfp827	chr8	+	81552336	81717665	7604	15	2.039	2.675	1.858	0.806	1.512	1.60925	2.19067	1.30908	0.742819	0.0675454
NM_198421	Med20	chr17	+	47767639	47821016	5581	7	6.75	7.243	4.929	3.407	4.472	3.43125	6.30733	3.77008	0.742434	0.0320846
NM_026999	Zfp688	chr7	-	134562478	134565536	1296	2	12.188	9.915	8.001	4.255	8.286	5.45525	10.0347	5.99875	0.742264	0.0765642
NM_030260	Zxdc	chr6	+	90319488	90335388	5172	6	6.298	3.688	2.261	1.963	2.661	2.698	4.08233	2.44067	0.742116	0.245033
NM_133219	Gcnt2	chr13	+	41013003	41056261	4005	3	28.221	22.459	18.679	13.871	12.349	15.2495	23.1197	13.8232	0.742031	0.0326531
NM_008993	Pxmp2	chr5	-	110703305	110715187	1019	5	12.18	16.085	12.928	6.777	7.199	10.6613	13.731	8.21242	0.741557	0.0324282
NM_001177503	3830431G21Rik	chr12	+	81793588	81825203	3527	13	2.754	6.871	6.27	2.893	4.181	2.43525	5.29833	3.16975	0.741169	0.199454
NM_015798	Fbxo15	chr18	+	85104417	85150784	1586	10	146.331	250.302	230.707	95.105	131.08	149.193	209.113	125.126	0.740901	0.0779441
NM_026543	3010026O09Rik	chr11	+	49988353	50013617	1140	7	11.36	11.804	8.818	4.927	5.705	8.50875	10.6607	6.38025	0.740617	0.0403072
NM_030152	Nol3	chr8	+	107800347	107805839	2869	4	4.309	5.607	6.012	2.946	4.244	2.3445	5.30933	3.17817	0.740334	0.0486511
NM_013929	Siva1	chr12	+	113883039	113887363	782	4	84.498	70.127	53.583	44.745	42.744	37.1972	69.4027	41.5621	0.739723	0.0390863
NM_001168304	Cdk19	chr10	+	40069114	40203624	5807	13	6.167	9.722	10.596	5.191	3.672	7.004	8.82833	5.289	0.739146	0.100243
NM_001113283	BC031353	chr9	+	74800860	74880275	4356	13	3.074	3.008	1.713	1.313	1.667	1.69125	2.59833	1.55708	0.738742	0.0861637
NM_009900	Clcn2	chr16	-	20703039	20716709	3645	24	12.772	13.824	16.01	5.231	12.843	7.467	14.202	8.51367	0.738241	0.0811403
NM_007517	Aup1	chr6	+	83004647	83007676	1511	12	36.491	35.322	35.224	20.736	24.374	19.0615	35.679	21.3905	0.738105	0.000912017
NM_026189	Eepd1	chr9	+	25289182	25411695	2673	8	0.496	1.59	1.583	0.386	1.273	0.54075	1.223	0.73325	0.738047	0.342288
NM_178415	Bbs9	chr9	+	22280159	22692724	3438	23	7.962	8.137	7.263	3.238	6.841	3.928	7.78733	4.669	0.738015	0.0516306
NM_144869	BC021614	chr19	-	4057487	4059294	675	6	9.375	8.319	7.446	0.992	13.108	0.97625	8.38	5.02542	0.737706	0.457106
NR_027897	0610012G03Rik	chr16	-	31947137	31948607	1471	1	17.641	21.46	19.242	8.793	13.778	12.4213	19.4477	11.6641	0.737525	0.0137342
NM_012015	H2afy	chr13	-	56174983	56236911	1962	9	73.308	87.204	80.681	23.797	51.149	69.7415	80.3977	48.2292	0.737247	0.0821527
NM_026672	Gstm7	chr3	-	107729252	107734663	1305	8	3.872	2.171	1.095	1.738	1.275	1.26975	2.37933	1.42758	0.736984	0.311945
NM_133641	Rtkn	chr6	+	83087078	83102573	3107	12	9.915	11.756	7.935	2.14	12.852	2.77475	9.86867	5.92225	0.73671	0.339368
NM_025315	Med21	chr6	+	146591101	146599122	780	4	68.174	88.856	110.493	69.966	35.873	54.7313	89.1743	53.5234	0.736458	0.085657
NM_138628	Txlnb	chr10	+	17516025	17565469	4457	10	4.292	2.111	0.89	0.543	3.275	0.5595	2.431	1.45917	0.736402	0.510533
NM_008063	Slc37a4	chr9	+	44206259	44211049	2086	8	5.362	3.929	5.022	3.162	3.19	2.23925	4.771	2.86375	0.736386	0.0232481
NR_034050	Snora44	chr4	+	131865868	131865984	117	1	7.128	18.593	20.801	16.737	5.817	5.377	15.5073	9.31033	0.736043	0.333263
NM_027658	Hexim2	chr11	+	102994673	103001222	1928	3	4.809	3.201	2.826	1.924	2.157	2.42525	3.612	2.16875	0.735934	0.0821759
NM_001076681	1810012P15Rik	chr11	+	78640097	78657401	5053	4	5.864	2.763	2.157	2.06	2.215	2.20025	3.59467	2.15842	0.735884	0.279488
NM_017394	Slc7a10	chr7	+	35971404	35986130	1950	11	0.226	0.337	0.624	0.159	0.194	0.35975	0.395667	0.237583	0.735855	0.302755
NR_015489	2900041M22Rik	chr11	+	117472561	117474731	1344	2	5.767	3.162	4.133	1.495	4.389	1.9625	4.354	2.6155	0.735255	0.213301
NM_001083927	Tle3	chr9	+	61220173	61266304	5202	20	39.248	30.439	21.602	13.839	18.899	22.1033	30.4297	18.2804	0.735182	0.0972561
NM_008511	Lrmp	chr6	+	145070259	145123448	2313	19	2.206	4.112	7.365	2.584	2.714	2.92325	4.561	2.74042	0.734953	0.294199
NM_026910	Tnik	chr3	+	28162136	28569507	7115	33	0.745	1.536	1.338	1.231	0.531	0.4125	1.20633	0.724833	0.734904	0.239629
NM_010067	Trdmt1	chr2	-	13431788	13466291	2637	11	5.376	5.64	5.858	3.811	1.778	4.5505	5.62467	3.37983	0.734818	0.0557597
NR_033459	LOC668917	chr2	+	144285016	144293530	1079	3	0.773	1.313	1.667	1.098	0.771	0.38625	1.251	0.75175	0.734757	0.206489
NM_015822	Fbxl3	chr14	-	103479456	103498726	4264	5	45.339	24.892	27.21	17.79	16.015	24.7495	32.4803	19.5182	0.734745	0.137375
NM_001134574	D430042O09Rik	chr7	+	132880789	133018275	6352	27	2.016	2.246	1.707	0.844	0.476	2.267	1.98967	1.19567	0.73471	0.234676
NM_001025360	Klc1	chr12	+	112997060	113044986	2504	16	21.178	18.971	13.882	6.853	15.222	10.404	18.0103	10.8263	0.734282	0.0914239
NM_026933	Triap1	chr5	+	115791256	115793561	1049	2	27.591	39.305	60.22	35.125	17.086	24.2058	42.372	25.4723	0.734182	0.195643
NM_001085509	Myom3	chr4	+	135315630	135371479	5575	37	0.81	0.309	0.114	0.046	0.624	0.0715	0.411	0.247167	0.733652	0.590167
NM_001162908	Sesn1	chr10	+	41530380	41628242	3182	10	7.539	8.585	7.981	4.195	6.155	4.15025	8.035	4.83342	0.733254	0.0116635
NM_001034101	Gm13119	chr4	+	143947867	143954322	2072	4	0.095	1.514	1.558	0.025	1.496	0.38425	1.05567	0.635083	0.733142	0.554828
NM_030179	Clip4	chr17	+	72131287	72207691	4055	16	4.573	5.39	3.614	2.745	2.219	3.20575	4.52567	2.72325	0.732802	0.0372884
NM_011264	Rev3l	chr10	+	39451966	39595012	10666	32	8.154	10.824	12.386	8.508	4.197	6.17425	10.4547	6.29308	0.732313	0.0766766
NM_025848	Sdhd	chr9	-	50404445	50411954	1286	4	145.717	152.36	203.727	105.07	94.384	102.735	167.268	100.73	0.731668	0.0232824
NM_001085383	Anxa9	chr3	-	95100015	95110726	1875	13	1.047	1.484	1.58	0.742	0.887	0.847	1.37033	0.825333	0.731475	0.0324985
NM_010202	Fgf4	chr7	+	152047291	152051148	3030	3	114.43	115.839	114.91	37.859	122.472	47.6335	115.06	69.3215	0.731012	0.162202
NM_007748	Cox6a1	chr5	-	115795663	115798964	533	3	349.094	383.458	406.179	240.262	249.859	195.961	379.577	228.694	0.730974	0.00301074
NM_172656	Stradb	chr1	+	59030415	59051966	2318	12	6.37	3.71	3.72	2.757	1.925	3.63325	4.6	2.77175	0.730837	0.14547
NM_011129	2011-09-04	chr11	+	87394633	87404041	1636	12	1.949	0.835	0.42	1.039	0.046	0.8465	1.068	0.643833	0.730153	0.482478
NM_178772	Nceh1	chr3	+	27081926	27143833	4394	5	10.952	7.058	3.66	5.348	2.582	5.136	7.22333	4.35533	0.729882	0.278014
NM_020255	Scand1	chr2	-	156137582	156138440	760	2	15.814	14.911	8.423	7.255	4.975	11.3748	13.0493	7.86825	0.729858	0.157908
NM_133924	Snx21	chr2	+	164611521	164618270	1520	3	3.97	2.064	1.601	1.627	0.697	2.28075	2.545	1.53492	0.729502	0.304502
NM_080561	Rnf216	chr5	-	143752572	143874673	4474	17	15.109	22.694	18.436	9.088	11.68	13.165	18.7463	11.311	0.728879	0.0408567
NM_030101	Pgpep1l	chr7	-	75381494	75409119	955	4	2.466	0.106	0.111	0.378	0.95	0.291	0.894333	0.539667	0.728743	0.685016
NM_029475	Adal	chr2	+	120967877	120982414	2317	10	14.799	16.572	17.468	11.677	8.813	8.981	16.2797	9.82367	0.72874	0.00603039
NM_025736	Ttc35	chr15	+	43308775	43359323	1245	11	59.812	57.132	63.445	38.288	33.469	37.1882	60.1297	36.3151	0.727508	0.000524411
NM_013767	Csnk1e	chr15	-	79248282	79272487	2760	11	27.709	30.94	21.412	9.896	14.166	24.3187	26.687	16.1269	0.726668	0.107698
NM_133898	N4bp2l1	chr5	-	151374218	151397100	1906	5	1.699	1.062	0.583	0.324	0.357	1.34	1.11467	0.673667	0.726509	0.395988
NM_053266	Gtf2ird2	chr5	+	134659908	134694013	3468	16	1.542	2.071	2.334	1.189	1.025	1.38075	1.98233	1.19825	0.726268	0.03693
NM_025839	Nudt16l1	chr16	+	4939111	4941025	1274	3	46.899	43.839	48.92	30.176	28.612	25.7228	46.5527	28.1702	0.724695	0.000734955
NM_009963	Cry2	chr2	-	92243803	92274226	4002	12	9.034	9.974	8.553	4.932	6.009	5.73975	9.187	5.56025	0.724444	0.00235381
NM_001081378	Kidins220	chr12	+	25659797	25744562	7402	32	18.073	8.543	9.02	7.178	8.276	6.11725	11.8787	7.19042	0.724229	0.212329
NM_153805	Pkn3	chr2	+	29934286	29946539	2932	22	11.21	7.833	6.406	3.058	6.036	6.31375	8.483	5.13592	0.723952	0.130762
NM_024465	Abhd12	chr2	-	150658251	150730467	1967	13	17.881	15.406	11.27	7.702	8.228	11.057	14.8523	8.99567	0.723384	0.0556867
NM_001098233	Purg	chr8	+	34496797	34527941	1797	2	8.572	3.35	3.916	1.95	5.134	2.51025	5.27933	3.19808	0.723149	0.340139
NM_025419	1110059G10Rik	chr9	-	122854207	122860118	3361	3	3.882	4.982	8.091	4.569	2.25	3.45425	5.65167	3.42442	0.722818	0.193634
NM_010697	Ldb1	chr19	-	46107084	46114111	2295	11	49.419	70.142	88.27	33.278	48.67	44.002	69.277	41.9833	0.722561	0.0873353
NM_019657	Hsd17b12	chr2	-	93872854	93998066	1839	11	130.414	85.362	89.098	83.422	48.607	52.8055	101.625	61.6115	0.721984	0.091954
NM_053081	Fancg	chr4	-	43015209	43023173	2723	14	9.71	14.733	19.993	9.803	8.221	8.919	14.812	8.981	0.721818	0.124204
NM_001081343	3110043O21Rik	chr4	-	35138531	35173129	3198	11	14.404	10.915	10.092	6.349	7.662	7.46025	11.8037	7.15708	0.721796	0.0283296
NM_025536	Commd5	chr15	+	76730371	76731727	997	2	12.301	41	39.959	17.781	21.997	16.7742	31.0867	18.8508	0.721672	0.26861
NM_146094	Fads1	chr19	+	10257378	10271364	3460	12	39.953	23.263	22.157	12.526	22.032	17.2612	28.4577	17.2731	0.720292	0.15432
NM_030220	Sp2	chr11	-	96814651	96839002	3036	7	34.319	21.779	18.646	11.542	16.515	17.3258	24.9147	15.1276	0.719814	0.128426
NM_026794	Deb1	chr9	+	121619507	121622039	517	3	33.684	31.606	33.054	27.112	12.141	20.4603	32.7813	19.9044	0.719786	0.0422266
NM_029186	Tmem180	chr19	+	46431370	46449744	2280	9	18.224	11.028	8.214	6.487	8.093	8.177	12.4887	7.58567	0.719275	0.181031
NM_172515	Zbbx	chr3	-	74841829	74947645	2418	17	0.406	0.983	1.619	0.767	0.125	0.93525	1.00267	0.609083	0.719136	0.410373
NM_026078	Pigc	chr1	+	163899319	163903566	3301	2	4.354	4.628	5.257	3.606	3.207	1.83925	4.74633	2.88408	0.718701	0.0357338
NM_012017	Zfp346	chr13	+	55206670	55236432	3597	7	32.854	15.696	12.605	10.33	13.666	13.1647	20.385	12.3869	0.718693	0.27845
NM_173038	Tbcel	chr9	-	42220400	42280309	4967	8	16.296	15.064	15.285	7.252	11.495	9.59875	15.5483	9.44858	0.718587	0.0089771
NM_018730	Rpl36	chr17	+	56752818	56753669	407	4	2.772	8.577	4.03	3.545	1.486	4.31625	5.12633	3.11575	0.718347	0.36188
NM_009128	Scd2	chr19	+	44368166	44381354	5453	6	199.586	192.117	195.647	145.007	113.804	98.2373	195.783	119.016	0.7181	0.00527454
NM_175484	Coro2b	chr9	-	62267299	62384851	3610	12	8.371	8.156	4.074	1.485	9.532	1.50725	6.867	4.17475	0.71799	0.423258
NM_016738	Rpl13	chr8	+	125626250	125629144	780	6	183.643	249.122	209.727	128.767	68.547	193.29	214.164	130.201	0.717975	0.108315
NM_016680	Srsf16	chr7	-	20166392	20189817	2180	21	17.867	18.263	17.013	8.912	12.28	11.1395	17.7143	10.7772	0.716932	0.00277383
NM_026193	Ap4b1	chr3	+	103613440	103625948	2910	10	8.614	11.422	9.472	6.765	5.613	5.57525	9.836	5.98442	0.71686	0.0137419
NR_028384	4930528A17Rik	chr4	-	21773474	21775595	2122	1	5.918	5.269	3.191	3.036	1.675	4.037	4.79267	2.916	0.716839	0.15432
NM_001110197	Rnf146	chr10	-	29063982	29082248	4404	4	13.155	19.942	23.774	11.187	12.896	10.5315	18.957	11.5382	0.716312	0.0802324
NM_020616	D930014E17Rik	chr7	+	116847251	116855695	973	6	15.78	14.142	12.996	7.15	9.871	9.1225	14.306	8.7145	0.715131	0.00814268
NM_001110856	Crem	chr18	-	3266352	3337587	2780	9	4.835	3.676	3.483	2.039	2.475	2.79275	3.998	2.43558	0.715013	0.0303088
NM_144795	Pycr1	chr11	-	120497026	120504984	2914	8	10.067	11.267	4.884	1.556	9.706	4.71125	8.73933	5.32442	0.714898	0.329236
NM_153391	Wdr19	chr5	+	65590935	65651654	4403	37	3.933	4.47	3.389	2.516	1.597	3.07325	3.93067	2.39542	0.714497	0.0446597
NM_001029873	Unc13a	chr8	-	74150611	74195656	7960	42	1.732	1.252	1.236	0.479	1.368	0.72525	1.40667	0.857417	0.714215	0.152114
NM_001081182	Atp8b2	chr3	-	89743403	89767430	5704	28	6.631	16.346	24.181	8.511	12.012	8.2235	15.7193	9.58217	0.714113	0.30491
NM_001177470	Gm7325	chr17	-	45737916	45738864	852	2	18.079	20.188	28.689	8.286	26.895	5.651	22.3187	13.6107	0.713512	0.306267
NM_153083	Thtpa	chr14	+	55713621	55717832	2839	2	6.929	10.852	13.045	5.155	9.936	3.712	10.2753	6.26767	0.713179	0.197484
NM_026068	Med31	chr11	-	72025226	72029094	1161	4	12.465	19.173	20.689	12.65	8.598	10.6928	17.4423	10.6469	0.712157	0.0711783
NM_174874	Atg4b	chr1	+	95651610	95686106	2964	13	12.793	21.762	17.421	8.728	10.844	12.1562	17.3253	10.5761	0.712073	0.0718441
NM_028030	Rbpms2	chr9	+	65478389	65508325	1956	8	151.781	159.322	187.526	100.01	55.404	149.057	166.21	101.49	0.71167	0.0905993
NM_025960	Trappc6a	chr7	+	20094078	20101494	767	6	12.536	19.919	19.797	6.047	7.986	17.8798	17.4173	10.6376	0.711348	0.198425
NM_153502	Ankrd23	chr1	-	36587379	36592574	1954	9	2.511	2.382	2.301	1.477	1.393	1.524	2.398	1.46467	0.711256	0.000206104
NM_011030	P4ha1	chr10	+	58786044	58836052	4043	15	17.666	8.496	7.433	8.336	6.341	5.848	11.1983	6.84167	0.710859	0.261634
NM_001136067	Ikbkg	chrX	+	71669951	71699117	6918	11	12.04	7.496	7.013	4.611	6.646	4.964	8.84967	5.407	0.710795	0.115901
NM_029353	2410003K15Rik	chr6	+	49023794	49034716	785	4	35.745	33.963	31.003	21.861	16.763	22.9123	33.5703	20.5121	0.71071	0.00512758
NM_029992	Tchp	chr5	+	115157788	115172336	2863	13	13.279	9.082	8.704	5.904	7.581	5.49925	10.355	6.32808	0.710488	0.0654222
NM_001164557	Pdzk1ip1	chr4	+	114761313	114766499	1129	4	1.304	1.075	0.656	1.141	0.268	0.446	1.01167	0.618333	0.710283	0.295363
NM_023721	Atp6v1d	chr12	-	79943969	79962625	1410	9	106.669	71.005	78.272	44.443	49.076	62.918	85.3153	52.1457	0.710256	0.0532289
NM_139128	Coro6	chr11	+	77277415	77283003	1416	10	0.589	1.501	1.084	0.728	0.534	0.678	1.058	0.646667	0.710245	0.202223
NM_201607	Pde4c	chr8	+	73247963	73275085	3202	17	1.042	1.153	1.702	0.579	0.897	0.906	1.299	0.794	0.710191	0.0937321
NM_001106772	Ndufa7	chr17	+	33962546	33975746	1040	3	82.97	107.893	92.892	60.056	30.977	82.4195	94.585	57.8175	0.710105	0.0905968
NM_008480	Lama1	chr17	+	68046605	68171985	9518	63	7.509	9.86	6.637	5.252	6.404	3.023	8.002	4.893	0.709641	0.0877546
NM_001136270	Prr24	chr7	-	16857362	16859041	1680	1	2.57	2.198	2.078	1.104	1.756	1.32625	2.282	1.39542	0.709599	0.0215086
NM_007750	LOC100048483	chr19	-	7289648	7292106	545	2	392.443	417.807	517.222	242.631	325.81	243.325	442.491	270.589	0.709545	0.0216785
NM_198652	6430706D22Rik	chr1	-	90155431	90174154	8439	8	81.649	25.328	30.763	36.224	19.867	28.142	45.9133	28.0777	0.709487	0.390701
NM_183150	BC003965	chr17	+	25321506	25324607	3023	2	11.294	23.462	27.915	12.291	14.384	11.6683	20.8903	12.7811	0.708821	0.18255
NM_001159649	Lax1	chr1	-	135575606	135586685	2371	6	1.572	1.686	1.138	0.891	1.34	0.46075	1.46533	0.89725	0.707644	0.134856
NR_003965	Gm10653	chr9	-	62689284	62709831	1232	4	6.212	2.341	1.288	1.548	1.044	3.43675	3.28033	2.00958	0.706947	0.487808
NM_023538	Agk	chr6	+	40275477	40346761	2225	16	4.498	6.844	5.469	2.617	4.113	3.569	5.60367	3.433	0.706902	0.0550273
NM_021295	Lancl1	chr1	-	67047091	67085439	4270	10	12.476	11.682	10.011	6.191	6.677	8.066	11.3897	6.978	0.706844	0.00862299
NM_011060	Padi3	chr4	-	140341284	140366563	3068	16	1.247	1.632	1.224	0.554	0.813	1.14725	1.36767	0.838083	0.706555	0.0709913
NM_001099674	1810022K09Rik	chr3	-	14606289	14611256	401	4	97.132	77.209	87.606	52.433	21.311	86.8568	87.3157	53.5336	0.705796	0.162915
NM_026693	Gabarapl2	chr8	+	114464618	114476480	630	4	8.565	15.498	12.849	6.953	8.643	7.03525	12.304	7.54375	0.705774	0.0853592
NM_025468	Sec11c	chr18	+	65960232	65977311	770	6	33.574	15.637	15.391	11.511	19.053	9.06925	21.534	13.2111	0.704866	0.283765
NM_001098920	Trappc2l	chr8	+	125136964	125140519	1572	4	16.477	16.863	17.568	8.327	10.92	11.9878	16.9693	10.4116	0.704735	0.00442645
NM_028260	Immp1l	chr2	+	105744795	105805715	955	7	7.808	10.012	11.08	7.824	4.91	4.99875	9.63333	5.91092	0.704652	0.0518259
NM_053255	Elac1	chr18	-	73894692	73914133	4971	4	3.484	3.114	2.778	1.98	1.947	1.8305	3.12533	1.91917	0.703526	0.00446475
NM_029734	Wdyhv1	chr15	+	57972991	57990209	1324	6	13.82	18.57	21.498	14.985	9.539	8.56875	17.9627	11.0309	0.703454	0.0818872
NM_001013920	4930525F21Rik	chr2	-	125809233	125977746	1807	17	1.14	0.644	0.995	0.399	0.963	0.34475	0.926333	0.568917	0.703313	0.220636
NM_173764	Tapt1	chr5	-	44566398	44617845	3492	14	14.217	10.518	13.545	10.374	5.804	7.3385	12.76	7.83883	0.702918	0.0489976
NM_178214	Hist2h2be	chr3	+	96025044	96027661	2618	1	1.986	0.947	0.667	0.295	1.762	0.15575	1.2	0.737583	0.702157	0.517265
NM_146105	Cnst	chr1	+	181476660	181557604	4545	11	7.102	4.597	3.422	3.572	3.062	2.66225	5.04033	3.09875	0.701832	0.157075
NM_026436	Tmem86a	chr7	+	54306010	54310146	1791	3	2.602	1.667	1.27	0.604	1.436	1.3655	1.84633	1.13517	0.701752	0.209684
NM_145590	BC017158	chr7	-	135414893	135441645	2588	13	4.871	5.806	5.928	2.529	4.062	3.61925	5.535	3.40342	0.701598	0.0195312
NM_145147	Gtpbp6	chr5	-	110532996	110537216	1615	10	22.842	19.453	19.164	10.626	12.596	14.582	20.4863	12.6013	0.701087	0.00864776
NR_030690	E330033B04Rik	chr15	-	96098995	96105706	6712	1	0.665	0.377	0.497	0.576	0.248	0.12275	0.513	0.315583	0.700939	0.281856
NM_029286	Ccdc30	chr4	-	118996444	119088126	2536	15	0.793	2.015	2.107	1.118	1.044	0.862	1.63833	1.008	0.70073	0.216797
NM_027113	Wdr5b	chr16	+	36041276	36043060	1785	1	2.061	2.041	2.875	1.357	2.161	0.777	2.32567	1.43167	0.699947	0.139864
NM_024216	Gpn3	chr5	+	122822517	122832780	1404	8	69.914	62.625	54.489	40.191	38.566	36.384	62.3427	38.3803	0.699855	0.00642274
NM_001163379	Agpat1	chr17	+	34742806	34750394	2190	7	24.192	32.179	28.628	18.072	13.847	20.434	28.333	17.451	0.699174	0.0224104
NM_175102	Sf3b5	chr10	+	12728256	12728989	734	1	90.358	166.243	132.627	103.979	58.006	77.7545	129.743	79.9132	0.699151	0.124275
NM_053173	Kifc1	chr17	+	27054036	27069524	2627	11	12.791	13.211	11.016	6.454	8.665	7.68575	12.3393	7.60158	0.698889	0.00696341
NM_053168	Trim11	chr11	+	58791618	58804960	2252	6	20.977	27.721	27.91	12.883	26.898	7.41425	25.536	15.7317	0.698858	0.190892
NM_054046	Def8	chr8	+	125966886	125987799	3756	12	37.993	38.346	35.736	18.467	29.98	20.6072	37.3583	23.0181	0.69866	0.0167907
NM_001001321	Slc35d2	chr13	-	64197618	64230638	2276	12	3.255	6.49	2.394	2.287	2.193	2.9995	4.04633	2.49317	0.698633	0.289311
NR_015582	C330024D21Rik	chr5	+	67855137	67862070	2763	5	9.658	7.763	9.057	6.901	3.969	5.448	8.826	5.43933	0.698331	0.0288731
NM_172740	Zfp383	chr7	+	30644998	30662321	3334	4	8.284	4.249	4.205	4.096	3.72	2.4995	5.57933	3.4385	0.698313	0.210183
NM_011322	Scn1b	chr7	-	31901543	31911964	1515	6	12.013	3.439	2.13	3.47	3.544	3.82575	5.86067	3.61325	0.697769	0.508759
NM_010070	Dok1	chr6	-	82980928	82983465	1807	5	2.47	6.999	5.504	3.907	2.762	2.566	4.991	3.07833	0.697181	0.242639
NM_029597	1700018B08Rik	chr8	-	124054684	124065854	1080	7	0.409	1.265	0.343	0.143	1.05	0.05125	0.672333	0.41475	0.696934	0.586114
NM_025772	Dtnbp1	chr13	-	45017448	45097465	1311	10	12.423	10.072	6.739	4.088	5.826	8.126	9.74467	6.01333	0.696449	0.138666
NM_011929	Clcn6	chr4	-	147380593	147412876	2910	23	22.893	21.922	24.999	10.838	21.18	11.074	23.2713	14.364	0.696094	0.0650063
NR_027875	1810058I24Rik	chr6	+	35202732	35212059	1269	3	44.726	61.673	65.414	50.396	16.984	38.6752	57.271	35.3518	0.696021	0.13367
NM_009795	Capns1	chr7	-	30971961	30980067	1430	11	93.24	183.751	175.147	68.326	97.73	113.297	150.713	93.1177	0.694677	0.143533
NM_001163609	Psma8	chr18	+	14864660	14920808	1693	7	24.194	22.62	21.969	5.814	27.918	8.768	22.9277	14.1667	0.694588	0.276557
NM_134122	Nrm	chr17	+	35998263	36002345	1464	4	16.921	21.874	20.599	13.235	10.228	13.2438	19.798	12.2356	0.69427	0.0134845
NM_025633	Metapl1	chr2	+	71291395	71363248	1259	10	18.781	13.461	15.254	11.093	6.607	11.6595	15.832	9.7865	0.693979	0.0538326
NM_028035	Snx10	chr6	+	51494522	51540669	2567	7	34.073	41.78	51.67	26.941	11.018	40.88	42.5077	26.2797	0.693775	0.180567
NM_009006	Map4k2	chr19	+	6341250	6353527	2466	32	1.989	4.718	4.441	2.445	1.84	2.60875	3.716	2.29792	0.693422	0.189507
NM_027478	5730494N06Rik	chr2	-	132065228	132073524	1593	4	13.919	12.512	16.672	9.608	5.127	11.9202	14.3677	8.88508	0.693372	0.0789922
NM_173754	Usp43	chr11	-	67668025	67735655	4462	15	1.924	2.642	1.802	1.109	0.695	2.13525	2.12267	1.31308	0.692925	0.182058
NM_011757	Zscan21	chr5	+	138558133	138575489	2317	5	23.035	22.227	21.396	14.835	10.836	15.603	22.2193	13.758	0.691543	0.00549486
NR_033442	Orc4l	chr2	-	48758274	48804787	4075	14	30.095	23.017	24.279	24.116	8.778	15.0288	25.797	15.9742	0.69146	0.118625
NM_026432	Tmem66	chr8	+	35217617	35233901	1898	6	41.948	20.764	20.209	17.621	21.636	12.107	27.6403	17.1213	0.690981	0.242148
NM_011535	Tbx3	chr5	+	120120678	120134610	5082	8	33.437	27.963	25.756	6.145	39.286	8.55675	29.052	17.9959	0.690969	0.368166
NM_144796	Susd4	chr1	+	184695037	184825785	2035	8	2.386	9.571	5.928	6.128	1.152	3.801	5.96167	3.69367	0.690662	0.419613
NM_178671	Ubxn10	chr4	-	138274441	138281166	2924	2	1.493	1.488	1.484	0.758	1.138	0.87075	1.48833	0.92225	0.690465	0.00737209
NM_028888	4931428F04Rik	chr8	-	107804309	107813428	3553	8	5.702	7.845	7.609	4.54	5.47	3.101	7.052	4.37033	0.69029	0.0501714
NM_028130	Zfp157	chr5	+	138882704	138901922	5304	5	8.925	7.039	7.292	6.685	3.336	4.3915	7.752	4.80417	0.690281	0.0626761
NM_183106	Ttc17	chr2	-	94140923	94246846	4591	25	5.246	4.43	4.172	3.412	1.944	3.22625	4.616	2.86075	0.69025	0.0357397
NM_207659	Hook3	chr8	-	27131893	27229696	12836	22	8.11	7.197	4.827	4.737	4.324	3.425	6.71133	4.162	0.689322	0.0725404
NM_028902	Hsf2bp	chr17	-	32081714	32171453	2867	8	31.449	35.573	31.722	8.915	38.59	13.7453	32.9147	20.4168	0.688975	0.249685
NM_194446	Cdk10	chr8	+	125748741	125756156	1649	13	10.352	12.456	11.422	4.375	9.356	7.50325	11.41	7.07808	0.688869	0.0513823
NM_175459	Glis3	chr19	-	28336938	28754567	3917	11	1.49	1.304	0.405	0.895	0.463	0.6265	1.06633	0.6615	0.688841	0.321202
NM_026406	Rnf115	chr3	+	96531534	96595078	2265	9	40.652	35.513	35.691	17.496	21.302	30.6172	37.2853	23.1384	0.688318	0.0290511
NM_001045527	Hsf5	chr11	+	87430666	87473044	4158	6	0.779	0.584	0.611	0.434	0.055	0.73675	0.658	0.408583	0.687458	0.293505
NM_007475	Rplp0	chr5	+	116009476	116013738	1360	7	248.307	406.913	371.318	327.803	92.195	217.673	342.179	212.557	0.686901	0.194726
NM_028138	Thumpd2	chr17	-	81425667	81464425	1856	10	11.603	9.186	10.718	4.915	7.66	6.997	10.5023	6.524	0.686877	0.0216034
NM_172291	Foxred1	chr9	-	35011793	35018510	2177	11	21.136	28.537	30.913	16.073	20.218	13.7762	26.862	16.6891	0.686661	0.0436739
NM_015792	Fbxo18	chr2	-	11664200	11699154	3514	21	30.572	21.134	17.073	11.38	14.161	17.1953	22.9263	14.2454	0.686507	0.115897
NR_033554	D330041H03Rik	chr17	-	24546426	24549524	1059	4	3.196	2.914	2.948	2.044	1.5	2.08525	3.01933	1.87642	0.686246	0.00539087
NM_001039677	LOC675955	chr4	+	133898985	133908580	1470	8	6.774	10.462	6.982	6.1	5.968	2.98575	8.07267	5.01792	0.685956	0.123555
NR_001461	Kcnq1ot1	chr7	-	150399016	150482452	83437	1	0.525	0.268	0.167	0.206	0.337	0.05375	0.32	0.198917	0.685905	0.41847
NM_177294	Rpap1	chr2	-	119589695	119613273	4822	26	20.204	40.35	31.127	14.748	21.784	20.4597	30.5603	18.9972	0.685872	0.136076
NM_001102444	Add1	chr5	+	34916363	34974954	4047	16	36.498	43.139	27.976	15.904	17.808	33.1845	35.871	22.2988	0.685852	0.12506
NM_172614	Tmem44	chr16	-	30511941	30550664	4241	10	3.262	1.777	1.123	0.887	1.284	1.66025	2.054	1.27708	0.685587	0.311378
NR_003946	Hyi	chr4	+	118032619	118035349	828	7	1.837	2.688	1.278	1.307	0.091	2.21025	1.93433	1.20275	0.685497	0.377802
NM_001102563	Prrt2	chr7	-	134161056	134164725	2490	4	1.714	4.348	4.228	2.277	2.733	1.389	3.43	2.133	0.685325	0.24185
NM_178362	Sorbs1	chr19	-	40366530	40588226	6320	29	11.433	4.443	3.282	4.199	2.644	5.07275	6.386	3.97192	0.685076	0.412694
NM_001166623	Rbmx	chrX	-	54639207	54646213	2440	9	19.944	5.453	6.071	9.926	5.92	3.72675	10.4893	6.52425	0.685034	0.477626
NM_001001130	Zfp85-rs1	chr13	-	67848737	67856071	2218	4	2.19	1.87	1.741	1.603	0.852	1.15325	1.93367	1.20275	0.685005	0.0460437
NR_004410	Snord87	chr1	-	9932551	9932624	74	1	5.966	6.153	12.154	1.393	8.176	5.52925	8.091	5.03275	0.684971	0.3411
NM_025345	0610037P05Rik	chr16	-	14299337	14317425	1422	5	28.702	31.556	42.377	24.571	13.827	25.452	34.2117	21.2833	0.684768	0.0819924
NM_007382	Acadm	chr3	-	153585323	153607396	1845	12	50.704	59.858	48.204	30.976	34.636	33.1722	52.922	32.9281	0.684548	0.0056698
NM_013677	Surf1	chr2	-	26768898	26772050	1178	9	27.318	30.32	30.81	16.186	23.239	15.617	29.4827	18.3473	0.684301	0.0142633
NM_001014164	Cybasc3	chr19	+	10643668	10664232	2681	6	6.532	6.812	6.256	3.902	5.416	2.8795	6.53333	4.06583	0.684269	0.0307245
NM_053071	Cox6c	chr15	-	35861731	35868001	503	4	260.783	244.702	242.024	170.274	119.075	175.853	249.17	155.067	0.684239	0.0077373
NM_013789	Sergef	chr7	-	53698529	53895177	1460	11	5.443	4.574	3.841	1.765	3.729	3.135	4.61933	2.87633	0.683454	0.0789599
NM_019937	Ccnl1	chr3	-	65750073	65762147	2144	11	61.708	55.993	68.157	49.73	19.435	46.6112	61.9527	38.5921	0.682862	0.0847115
NM_145441	Ubxn2a	chr12	-	4885838	4914326	2511	7	23.697	49.3	47.07	25.182	25.088	24.524	40.0223	24.9313	0.682846	0.139197
NM_177343	Camk1d	chr2	-	5214503	5635710	7111	11	8.32	9.142	8.697	2.486	8.901	4.9095	8.71967	5.43217	0.682745	0.156139
NM_033444	Clic1	chr17	+	35187188	35195664	1158	6	72.651	108.563	90.371	59.944	41.731	67.6262	90.5283	56.4338	0.681809	0.0574145
NM_030743	Rnf114	chr2	+	167318145	167341666	3001	8	40.637	48.904	53.33	29.038	29.282	30.7635	47.6237	29.6945	0.681484	0.00883832
NM_007897	Ebf1	chr11	+	44431636	44818677	2248	16	5.15	2.115	1.012	0.756	1.884	2.521	2.759	1.72033	0.68146	0.481687
NM_026347	Iah1	chr12	+	21322253	21329468	926	6	25.64	24.421	16.112	13.412	8.412	19.439	22.0577	13.7543	0.6814	0.130428
NM_013678	Surf2	chr2	+	26771941	26775692	1138	6	41.038	46.544	54.348	37.993	23.724	26.7885	47.31	29.5018	0.681342	0.0374075
NM_008247	Ppap2a	chr13	+	113591000	113657888	1384	6	18.821	14.841	18.349	7.633	17.868	6.94525	17.337	10.8154	0.680767	0.156866
NM_133784	Wwtr1	chr3	-	57259566	57379798	4750	7	18.073	19.107	13.544	11.467	5.636	14.5425	16.908	10.5485	0.680668	0.111227
NM_026437	Fam45a	chr19	+	60887473	60912135	2353	9	23.475	24.381	19	11.41	16.423	13.8897	22.2853	13.9076	0.680219	0.0191064
NM_026695	Etfb	chr7	+	50699513	50713152	815	6	103.889	101.862	82.833	31.11	94.647	54.43	96.1947	60.0623	0.679498	0.141026
NR_030709	Gm16386	chr17	-	22916825	22954714	593	5	2.151	1.536	0.803	1.651	0.638	0.5145	1.49667	0.9345	0.67949	0.349029
NM_175184	Fam125b	chr2	-	33585476	33743466	4995	10	3.712	2.947	2.044	0.681	1.832	2.92125	2.901	1.81142	0.679429	0.24814
NM_145742	Dhx35	chr2	+	158620556	158683950	3199	21	20.748	22.219	17.035	12.533	11.371	13.565	20.0007	12.4897	0.679312	0.0107877
NM_173747	Gpkow	chrX	+	7274260	7287387	3575	11	11.224	8.859	10.019	6.516	6.981	5.3095	10.034	6.26883	0.678629	0.0112026
NM_001039519	Gtf2a2	chr9	+	69860357	69870654	874	5	63.873	62.745	63.924	47.818	24.141	47.0925	63.514	39.6838	0.678524	0.0376024
NM_201230	Fgfr1op	chr17	+	8358401	8389333	3074	12	39.289	29.738	30.188	24.777	13.998	23.2183	33.0717	20.6644	0.67845	0.0536537
NM_001001446	Cyp2c44	chr19	-	44079512	44103737	1964	9	0.649	0.464	0.242	0.21	0.424	0.21275	0.451667	0.28225	0.678286	0.284939
NM_001162919	Pgbd1	chr13	-	21513144	21532579	3286	5	2.209	2.386	2.689	1.615	1.703	1.2345	2.428	1.5175	0.678072	0.0105368
NR_030695	1810035I16Rik	chr4	+	141102077	141104228	2152	1	1.459	0.47	0.713	0.431	0.843	0.37725	0.880667	0.550417	0.678072	0.376084
NM_178915	Tmem179	chr12	-	113738395	113749371	2373	4	0.558	1.258	0.736	0.13	1.211	0.25425	0.850667	0.53175	0.677846	0.4709
NM_026511	2810002N01Rik	chr12	+	112951480	112972435	1061	5	16.691	22.363	21.841	10.491	7.698	19.8795	20.2983	12.6895	0.677724	0.137414
NM_174993	Fmr1nb	chrX	+	66015014	66057736	931	6	87.573	50.264	47.792	17.768	75.3	23.0192	61.8763	38.6957	0.677214	0.359667
NM_021549	Pnkp	chr7	+	52112551	52118299	2098	16	4.513	9.814	10.39	5.256	3.316	6.89075	8.239	5.15425	0.676707	0.222331
NM_175190	2900010J23Rik	chr2	-	32134336	32143588	768	5	250.898	274.423	254.888	168.489	104.772	214.867	260.07	162.709	0.676606	0.0409554
NM_031257	Plekha2	chr8	-	26149616	26212283	4985	12	8.079	15.74	15.124	6.564	8.207	9.59425	12.981	8.12175	0.676539	0.135989
NM_007601	Capn3	chr2	+	120289329	120330655	3166	24	0.279	2.445	2.573	0.358	0.979	1.978	1.76567	1.105	0.676169	0.495119
NM_013719	Eif2ak4	chr2	+	118214353	118300970	5213	39	10.737	8.006	7.135	4.607	4.874	6.71475	8.626	5.39858	0.676112	0.064077
NM_011327	Scp2	chr4	-	107716444	107791104	2607	16	14.639	14.379	10.959	8.045	8.035	8.943	13.3257	8.341	0.675919	0.0151644
NM_146045	B4galt7	chr13	+	55701472	55711315	1596	6	6.209	8.812	8.254	5.069	5.639	3.86225	7.75833	4.85675	0.675755	0.0377366
NM_133992	Pan2	chr10	+	127740391	127758403	4438	26	25.6	26.104	25.953	14.793	16.239	17.5945	25.8857	16.2088	0.675378	0.000298676
NM_001163702	Fbxo27	chr7	+	29478163	29484357	1951	5	5.356	5.186	4.8	1.664	4.574	3.369	5.114	3.20233	0.67533	0.0903354
NM_007408	Plin2	chr4	-	86302469	86315963	1887	8	22.669	32.842	25.514	20.537	11.783	18.4228	27.0083	16.9142	0.675168	0.0658637
NM_008168	Grik5	chr7	-	25794868	25857388	3840	20	7.448	4.031	2.094	2.778	2.481	3.2415	4.52433	2.8335	0.675119	0.345018
NM_001110831	Dnpep	chr1	-	75305140	75314212	1819	15	22.384	32.707	30.423	14.25	17.42	21.8893	28.5047	17.8531	0.675025	0.0499638
NM_001172157	Dis3l2	chr1	+	88600379	88946672	3171	22	8.586	9.78	7.525	2.99	6.558	6.674	8.63033	5.40733	0.674499	0.078797
NM_027045	Gcap14	chr14	-	37688122	37781950	7496	11	9.437	9.793	9.535	5.019	7.012	5.99575	9.58833	6.00892	0.674174	0.00361505
NM_016811	Dgka	chr10	-	128157190	128181112	2815	24	20.093	29.923	30.597	21.217	10.128	19.1895	26.871	16.8448	0.673747	0.105538
NR_033728	Nit1	chr1	-	173272368	173275776	1374	7	17.887	24.816	23.873	16.803	10.898	14.042	22.192	13.9143	0.673471	0.0399721
NM_025430	Mrpl35	chr6	-	71762991	71773778	3695	4	13.82	26.78	31.558	17.81	9.599	17.8368	24.0527	15.0819	0.673381	0.207116
NM_025384	Dnajc15	chr14	-	78226024	78274724	648	6	36.64	55.977	49.722	36.98	23.691	28.586	47.4463	29.7523	0.673294	0.0621748
NM_009343	Phf1	chr17	+	27070072	27074835	2429	15	6.2	5.686	4.77	3.352	4.297	2.7985	5.552	3.4825	0.672884	0.0267932
NM_011885	Mrps12	chr7	-	29524660	29526800	684	3	46.043	63.311	78.509	52.814	27.309	37.7505	62.621	39.2912	0.67244	0.122592
NM_133905	Papd4	chr13	-	93917355	93962238	1873	15	15.505	14.288	15.564	11.391	4.643	12.4317	15.119	9.48858	0.672099	0.0853929
NM_008799	Pdcd2	chr17	-	15658539	15664265	1120	6	37.711	44.176	62.118	30.046	18.298	42.0383	48.0017	30.1274	0.672009	0.148811
NM_001033298	Plk1s1	chr2	+	146681625	146795825	2150	14	5.179	6.683	5.857	3.236	2.884	5.0015	5.90633	3.70717	0.671944	0.0489675
NM_009616	Adam19	chr11	+	45869489	45960845	6388	23	25.165	29.017	22.428	14.351	14.846	18.9092	25.5367	16.0354	0.671312	0.0165858
NM_001163728	4930563E22Rik	chr11	+	72028640	72031952	3313	1	1.658	0.794	0.862	1.229	0.639	0.213	1.10467	0.693667	0.6713	0.36716
NM_027777	Pex1	chr5	+	3596066	3637101	4304	23	9.939	8.651	9.477	6.166	5.746	5.724	9.35567	5.87867	0.670351	0.000994568
NM_021414	Ahcyl2	chr6	+	29718443	29862310	5201	17	21.448	9.425	8.087	6.857	6.863	10.7615	12.9867	8.1605	0.670305	0.338439
NM_172541	Tmem120a	chr5	-	136211360	136220042	1278	12	16.275	19.991	18.381	10.403	11.953	11.9987	18.2157	11.4516	0.669633	0.0048299
NM_174850	Micall2	chr5	-	140182647	140212287	3346	17	0.66	1.073	0.285	0.231	0.61	0.428	0.672667	0.423	0.669235	0.378764
NM_013520	Flt3l	chr7	-	52386559	52391802	1075	9	1.05	1.035	0.984	0.959	0.422	0.5495	1.023	0.6435	0.668794	0.0806779
NM_130879	Usp48	chr4	+	137150104	137214452	5746	28	75.299	91.865	76.524	43.695	54.527	55.0802	81.2293	51.1008	0.668654	0.00972561
NM_145602	Ndrg4	chr8	+	98226963	98238856	2738	14	11.502	9.312	9.082	5.044	9.308	4.45875	9.96533	6.27025	0.668395	0.0970421
NM_007893	E4f1	chr17	-	24580724	24592256	2574	14	6.632	9.807	10.627	4.985	6.699	5.34675	9.022	5.67692	0.668339	0.065063
NM_001163640	Chn2	chr6	+	53989926	54251806	3150	13	1.199	1.478	1.125	0.589	0.792	1.0115	1.26733	0.7975	0.668236	0.0445748
NM_010931	Uhrf1	chr17	+	56442760	56462909	3569	17	76.861	103.717	98.149	58.709	53.99	62.7037	92.909	58.4676	0.668181	0.0158312
NM_025346	Rmnd5b	chr11	-	51437175	51449398	1946	10	40.106	38.501	38.769	15.359	33.848	24.663	39.1253	24.6233	0.668078	0.0537926
NM_027460	Slc25a33	chr4	-	149118145	149148376	1877	7	25.665	11.104	6.68	5.079	10.032	12.2353	14.483	9.11542	0.667979	0.429486
NM_028012	Xrcc4	chr13	-	89988519	90229213	1547	8	5.264	9.385	9.507	4.231	4.742	6.23325	8.052	5.06875	0.667717	0.12088
NM_145401	Prkag2	chr5	-	24368553	24606460	3340	16	8.959	6.786	5.75	4.737	2.943	5.852	7.165	4.51067	0.667625	0.104762
NM_001025375	Wdr61	chr9	-	54564962	54582301	1274	11	78.088	95.303	120.057	75.722	51.465	57.5547	97.816	61.5806	0.667595	0.0631036
NM_009479	Uros	chr7	-	140878013	140900978	1811	10	2.844	6.732	10.663	3.728	3.967	5.0475	6.74633	4.2475	0.667489	0.337138
NM_025442	Alg5	chr3	+	54539461	54553717	1471	10	27.712	17.058	19.494	14.328	13.521	12.6145	21.4213	13.4878	0.667391	0.0717467
NM_027643	Naa40	chr19	-	7300158	7315712	3275	8	31.695	43.839	54.506	30.904	21.775	29.2045	43.3467	27.2945	0.667312	0.0884626
NM_026507	Zwilch	chr9	-	63984951	64020738	2784	19	78.904	77.684	84.187	50.978	42.213	58.4773	80.2583	50.5561	0.666765	0.00434765
NM_010860	Myl6	chr10	-	127927917	127930881	614	6	18.615	12.771	11.374	11.331	7.513	8.0915	14.2533	8.9785	0.66675	0.104059
NM_025316	Ndufb5	chr3	+	32635985	32650481	999	6	121.484	110.801	124.773	61.231	94.55	69.3107	119.019	75.0306	0.665641	0.0155872
NM_197986	Tmem140	chr6	+	34813146	34824946	2614	2	1.858	1.645	1.72	1.281	1.215	0.79825	1.741	1.09808	0.664933	0.0170678
NM_026629	2410066E13Rik	chr6	+	54631766	54650400	1710	3	2.324	2.041	1.733	0.904	1.681	1.26125	2.03267	1.28208	0.66489	0.0563129
NM_009199	Slc1a1	chr19	+	28909656	28988450	3708	12	3.598	3.288	1.755	0.639	2.916	1.896	2.88033	1.817	0.664676	0.289081
NM_001037841	Cklf	chr8	+	106774832	106788836	1800	3	6.132	5.621	5.408	3.35	5.126	2.3515	5.72033	3.60917	0.664431	0.0656791
NM_016763	Hsd17b10	chrX	+	148436439	148438985	910	6	114.984	73.995	66.279	38.168	69.641	53.2607	85.086	53.6899	0.664271	0.149643
NM_018818	Chm	chrX	-	110154201	110299124	4867	15	20.521	16.091	15.653	11.658	10.442	10.8823	17.4217	10.9941	0.664156	0.0157336
NM_013867	Bcar3	chr3	+	122122698	122233101	3301	12	13.969	12.981	11.748	5.058	9.324	10.0397	12.8993	8.14058	0.664089	0.0474265
NM_001077666	2610318N02Rik	chr16	-	17112970	17121810	1573	7	8.264	6.336	9.552	4.587	4.712	5.94575	8.05067	5.08158	0.663832	0.0449176
NM_008403	Itgb1bp1	chr12	-	21275667	21292098	1874	7	15.523	11.446	12.478	6.435	8.999	9.46775	13.149	8.30058	0.663669	0.0348907
NM_010630	Kifc2	chr15	+	76491071	76498626	3143	18	7.913	8.611	11.177	6.444	2.286	8.7575	9.23367	5.82917	0.663614	0.186449
NM_145515	Mark1	chr1	-	186720303	186823428	4565	18	4.825	3.314	2.921	2.506	1.077	3.40025	3.68667	2.32775	0.663382	0.202064
NM_001080966	Aurkc	chr7	+	6948096	6955802	1438	7	0.375	0.633	0.331	0.036	0.578	0.2315	0.446333	0.281833	0.66328	0.422657
NM_008338	Ifngr2	chr16	+	91547339	91564252	2070	7	2.299	3.788	3.553	2.913	0.658	2.51625	3.21333	2.02908	0.663243	0.228952
NM_026714	Ccdc163	chr4	+	116381535	116387709	1214	10	13.577	10.376	15.079	9.169	5.918	9.56225	13.0107	8.21642	0.663117	0.0565943
NM_177867	Spata21	chr4	+	140644260	140668674	2514	15	0.605	0.181	0.21	0.123	0.331	0.175	0.332	0.209667	0.663083	0.461529
NM_007610	Casp2	chr6	+	42215038	42232495	3463	11	16.928	20.467	25.361	16.875	8.757	14.0058	20.9187	13.2126	0.662879	0.0866797
NM_001101598	Isoc2a	chr7	+	4828655	4847319	1088	6	24.122	32.223	26.016	4.121	41.774	6.14	27.4537	17.345	0.662481	0.463071
NM_001161817	Myo1b	chr1	-	51806609	51972818	5042	31	14.292	19.315	16.621	9.577	7.679	14.4805	16.7427	10.5788	0.662356	0.0687234
NM_007869	Dnajc1	chr2	-	18135376	18314457	5497	12	4.873	3.552	2.859	2.391	2.614	2.12525	3.76133	2.37675	0.662253	0.0848292
NM_026257	Ubxn11	chr4	+	133658514	133682693	1559	15	5.192	5.354	5.566	1.521	7.519	1.143	5.37067	3.39433	0.661975	0.393367
NM_001013380	Dync1li2	chr8	-	106941574	106966947	4633	13	28.768	22.942	23.65	16.106	20.077	11.4708	25.12	15.8846	0.661208	0.0404179
NM_009600	Macf1	chr4	-	123026959	123361603	17637	93	25.333	23.113	22.708	15.781	18.232	11.008	23.718	15.007	0.660347	0.0185673
NM_001163470	Trafd1	chr5	-	121821734	121835624	2485	12	9.772	10.484	7.622	4.853	7.121	5.66675	9.29267	5.88025	0.660216	0.0348047
NM_008094	Gba	chr3	+	89006862	89012603	1938	12	25.641	20.622	17.854	14.971	12.409	13.1963	21.3723	13.5254	0.660071	0.0308678
NM_028184	Oraov1	chr7	+	152101099	152107042	1959	5	10.768	12.525	15.88	8.05	12.276	4.465	13.0577	8.26367	0.660046	0.151621
NM_134164	Syt12	chr19	-	4445908	4477143	3277	8	3.458	2.238	1.453	1.95	1.777	0.79875	2.383	1.50858	0.659588	0.270627
NM_170592	Mettl11a	chr2	+	30663497	30678534	1217	4	17.131	21.782	21.65	12.492	9.818	16.0562	20.1877	12.7888	0.658596	0.0353211
NM_172453	Pif1	chr9	+	65435012	65443769	3680	12	21.448	17.61	17.123	10.475	13.892	11.2312	18.727	11.8661	0.658274	0.0161525
NM_015799	Trfr2	chr5	+	138011079	138028709	2929	20	0.134	0.725	0.397	0.158	0.232	0.406	0.418667	0.265333	0.657999	0.456235
NM_001162910	8430426H19Rik	chr13	-	62469076	62484534	2919	4	3.361	4.471	4.368	3.637	1.218	2.87825	4.06667	2.57775	0.657736	0.135205
NM_025547	Mterfd1	chr13	-	67013034	67034008	1483	8	27.687	32.373	43.203	27.73	15.859	21.8745	34.421	21.8212	0.657559	0.09284
NM_028105	Adck1	chr12	+	89599245	89700162	2287	11	8.73	8.428	6.894	4.597	5.654	4.99725	8.01733	5.08275	0.657513	0.0105053
NM_023790	Wdr54	chr6	-	83102704	83106373	1267	10	1.316	1.597	3.549	1.383	1.671	1.04275	2.154	1.36558	0.657504	0.338143
NM_001163569	Kif9	chr9	+	110379498	110426944	3162	21	0.326	0.608	0.452	0.31	0.167	0.402	0.462	0.293	0.656992	0.187488
NM_020003	0610031J06Rik	chr3	+	88128945	88132553	1537	6	56.492	55.889	56.968	33.763	42.068	31.5742	56.4497	35.8017	0.656938	0.0030092
NM_013685	Tcf4	chr18	+	69504146	69847621	7462	20	8.638	10.888	12.301	9.075	2.655	8.4575	10.609	6.72917	0.656788	0.167808
NM_011734	Siae	chr9	+	37421432	37455903	3433	10	9.417	5.865	3.73	3.798	5.287	2.97775	6.33733	4.02092	0.65635	0.265526
NM_133686	Qprt	chr7	-	134251284	134265543	1197	4	7.95	7.988	5.26	3.1	5.749	4.60225	7.066	4.48375	0.656188	0.094804
NM_001114347	Clasp2	chr9	+	113650591	113828815	6369	39	20.033	18.913	17.428	13.771	8.145	13.882	18.7913	11.9327	0.655144	0.0281996
NM_031159	Apobec1	chr6	-	122527810	122552462	2265	8	10.288	8.331	3.714	2.981	5.876	5.33625	7.44433	4.73108	0.653972	0.273994
NM_201372	Ccdc84	chr9	-	44218246	44226090	1158	11	11.395	7.776	9.777	6.631	7.184	4.585	9.64933	6.13333	0.653758	0.05519
NM_008575	Mdm4	chr1	-	134886422	134921925	3490	12	59.555	89.279	56.181	46.011	52.677	31.6552	68.3383	43.4478	0.653411	0.111094
NM_138742	Nap1l3	chrX	-	119508169	119510994	2826	1	3.177	1.378	1.048	1.222	1.204	1.1375	1.86767	1.18783	0.652911	0.36253
NM_134093	Letmd1	chr15	+	100299465	100309683	2579	9	6.239	2.53	2.257	2.358	2.786	1.87025	3.67533	2.33808	0.652549	0.365461
NM_029458	Hormad2	chr11	-	4246386	4341085	1343	11	14.866	7.346	4.333	1.995	11.713	3.17875	8.84833	5.62892	0.652547	0.503049
NM_010214	Fhl4	chr10	-	84559764	84565240	2670	2	0.992	1.459	0.713	0.483	0.482	1.048	1.05467	0.671	0.652407	0.253506
NM_018793	Tyk2	chr9	-	20908512	20935719	4804	25	9.66	13.342	12.136	4.13	12.389	5.84	11.7127	7.453	0.652181	0.195047
NM_001039386	Nelf	chr2	+	24909899	24918401	2933	15	3.479	2.26	0.866	1.054	0.799	2.35	2.20167	1.401	0.652141	0.4214
NM_013851	Abca8b	chr11	-	109794720	109857130	6178	39	1.016	0.254	0.3	0.5	0.098	0.40125	0.523333	0.333083	0.651848	0.526749
NM_025289	Tbrg1	chr9	-	37456767	37464897	1565	9	64.665	121.997	109.768	72.673	41.364	74.756	98.81	62.931	0.650886	0.155105
NM_172824	Ccdc14	chr16	+	34690702	34725280	4107	13	15.444	14.954	18.28	11.519	7.402	12.0823	16.226	10.3344	0.650853	0.0308599
NM_009680	Ap3b1	chr13	+	95128915	95336271	4020	27	32.545	43.643	36.745	18.472	26.412	27.0523	37.6443	23.9788	0.650672	0.0324727
NM_024221	Pdhb	chr14	-	8998505	9005506	1485	10	94.312	94.468	103.462	48.028	56.273	81.8598	97.414	62.0536	0.650614	0.0291559
NM_008678	Ncoa2	chr1	-	13129240	13364164	8213	23	8.028	8.297	8.11	4.555	4.079	6.93325	8.145	5.18908	0.650436	0.0289797
NM_198001	1110008P14Rik	chr2	-	32234621	32237435	657	2	14.933	22.099	16.186	11.373	9.439	13.1025	17.7393	11.3048	0.650014	0.0584053
NM_001113470	Ctdsp2	chr10	+	126415773	126437031	4823	8	24.39	32.412	34.127	8.185	22.297	27.466	30.3097	19.316	0.649983	0.165866
NM_172086	Rpl32	chr6	-	115755532	115758761	504	4	940.52	790.064	1038.71	590.483	274.139	900.698	923.098	588.44	0.649588	0.16092
NM_026791	Fbxw9	chr8	+	87584018	87591020	1842	10	14.381	30.843	30.561	16.73	16.053	15.5298	25.2617	16.1043	0.649506	0.168327
NM_001037742	1110034B05Rik	chr1	-	57445088	57463518	1413	8	13.366	17.221	22.278	14.552	6.262	12.8985	17.6217	11.2375	0.649032	0.152232
NM_007603	Capn6	chrX	-	140236779	140261955	3554	13	1.56	2.363	1.533	1.61	1.404	0.4655	1.81867	1.15983	0.64897	0.213004
NM_013791	Mkln1	chr6	+	31348828	31459482	3973	18	21.558	17.101	14.901	10.831	12.487	10.8407	17.8533	11.3862	0.648904	0.0335543
NM_052993	C1galt1	chr6	+	7795224	7822042	2065	4	7.174	10.436	10.274	6.139	3.223	8.4235	9.29467	5.9285	0.648737	0.141574
NM_021394	Zbp1	chr2	-	173032113	173044423	1988	8	0.247	1.12	1.224	0.467	0.342	0.84375	0.863667	0.550917	0.64864	0.415367
NM_029850	Bcl7a	chr5	+	123794457	123824092	3809	6	13.368	10.014	9.653	6.765	6.77	7.5395	11.0117	7.02483	0.648502	0.0301104
NM_016754	Mylpf	chr7	+	134355122	134357801	755	7	82.907	93.541	119.548	31.329	116.292	41.2505	98.6653	62.9572	0.648171	0.284861
NR_027810	1110006O24Rik	chr5	-	116081058	116081825	768	1	1.022	0.659	1.033	0.403	0.689	0.64	0.904667	0.577333	0.647983	0.0965361
NM_001113413	Rnf13	chr3	+	57539988	57639155	2676	10	25.041	20.852	14.63	12.325	11.022	15.277	20.1743	12.8747	0.64798	0.0897807
NM_010027	Ddt	chr10	-	75233978	75236119	609	3	122.84	73.683	88.004	79.119	44.332	58.2585	94.8423	60.5698	0.646932	0.125771
NM_181540	Tm6sf2	chr8	+	72596831	72603951	1418	10	0.381	0.464	0.933	0.545	0.427	0.16375	0.592667	0.378583	0.646612	0.356337
NM_028968	Ifitm7	chr16	-	13982892	13984714	1823	1	1.964	4.523	2.583	2.968	1.286	1.5405	3.02333	1.9315	0.646417	0.306308
NM_001143765	Syce1	chr7	-	147963128	147973753	1462	13	3.993	11.869	18.564	5.146	9.104	7.748	11.4753	7.33267	0.646121	0.396632
NM_020582	Atp5j2	chr5	-	145944575	145952461	477	4	307.496	325.387	292.594	166.483	332.78	92.3347	308.492	197.199	0.645581	0.195658
NM_001081406	Ppil5	chr12	+	70269801	70279997	1501	4	9.576	13.178	21.395	11.124	8.414	8.68575	14.7163	9.40792	0.645467	0.214561
NM_021720	Donson	chr16	-	91679510	91688973	2323	10	18.161	16.181	19.951	15.662	7.292	11.7585	18.0977	11.5708	0.645318	0.0695985
NM_016978	Oat	chr7	-	139749158	139768081	2155	10	52.561	40.331	35.377	47.492	12.493	22.0512	42.7563	27.3454	0.644839	0.255623
NM_007586	Calb2	chr8	-	112666438	112692106	1431	11	0.548	2.475	2.218	1.909	0.581	0.8625	1.747	1.1175	0.644605	0.435237
NM_172715	Agpat9	chr5	+	101275248	101328121	2877	13	2.404	4.396	1.49	3.206	0.473	1.624	2.76333	1.76767	0.644559	0.441902
NM_016757	Wbp1	chr6	-	83069038	83071455	1321	5	13.74	15.051	12.616	6.983	9.961	9.54425	13.8023	8.82942	0.644518	0.0130398
NM_025868	Tmx2	chr2	-	84511474	84518204	1968	8	18.72	11.902	13.791	11.103	9.991	7.32325	14.8043	9.47242	0.644211	0.0832139
NM_029847	Arsk	chr13	-	76197870	76236108	3657	8	2.388	2.255	2.387	2.325	0.62	1.55325	2.34333	1.49942	0.644156	0.163352
NM_008743	Nthl1	chr17	+	24769627	24775783	1080	6	23.165	23.702	18.272	8.875	18.346	14.4605	21.713	13.8938	0.644118	0.0736719
NM_001177412	Usp35	chr7	-	104457890	104474474	3982	10	3.178	2.693	2.923	1.954	1.652	2.0225	2.93133	1.87617	0.643765	0.0042687
NM_001159571	Ephb4	chr5	+	137791337	137815750	4361	17	12.171	11.415	9.657	7.586	6.052	7.6445	11.081	7.09417	0.643382	0.0118224
NM_028365	Zfp839	chr12	+	112088489	112107312	2829	8	3.676	7.511	5.816	2.04	3.93	4.917	5.66767	3.629	0.643184	0.217464
NM_001024142	Fbxo10	chr4	-	45047120	45097476	4634	11	1.419	2.369	2.5	1.312	1.273	1.44175	2.096	1.34225	0.642985	0.0938425
NM_027166	Ypel5	chr17	+	73186044	73200535	2869	3	14.568	18.85	18.385	7.993	10.306	14.879	17.2677	11.0593	0.642816	0.0633905
NM_153400	P2rx2	chr5	-	110768831	110772054	1919	11	0.23	1.661	2.123	0.698	1.143	0.73125	1.338	0.857417	0.642009	0.459294
NM_012023	Ppp2r5c	chr12	+	111723949	111821271	4224	14	46.64	40.41	36.473	23.827	15.594	39.7443	41.1743	26.3884	0.64184	0.126555
NM_023670	Igf2bp3	chr6	-	49035217	49164953	4348	15	42.252	43.981	38.633	24.664	12.662	42.7163	41.622	26.6807	0.64155	0.167573
NM_026871	Hint2	chr4	-	43667099	43669317	591	5	51.545	23.112	19.784	13.167	27.128	20.244	31.4803	20.1797	0.641545	0.356604
NM_175036	Leprot	chr4	+	101320388	101331963	1827	4	40.786	64.352	55.513	27.924	47.271	27.7955	53.5503	34.3302	0.641416	0.11144
NM_001081053	Pex11b	chr3	+	96449507	96468442	5044	30	0.729	0.622	0.713	0.47	0.645	0.2085	0.688	0.441167	0.641084	0.132925
NM_023668	Ndel1	chr11	-	68634936	68666633	2378	9	27.436	21.444	20.224	12.894	14.947	16.4718	23.0347	14.7709	0.641051	0.0282507
NM_001039509	Pnkd	chr1	+	74331608	74400266	2956	10	18.919	12.048	6.407	6.224	13.073	4.6695	12.458	7.98883	0.641016	0.371501
NM_001177833	Smox	chr2	+	131317598	131350919	2262	8	6.745	11.048	10.806	2.483	12.47	3.39425	9.533	6.11575	0.640401	0.381731
NM_153195	Fbxo7	chr10	+	85484674	85511073	1886	9	15.112	16.658	22.273	10.848	8.781	15.0425	18.0143	11.5572	0.640351	0.0861872
NM_148933	Slco4a1	chr2	+	180195683	180209557	3087	12	13.015	4.671	4.079	3.188	7.153	3.6225	7.255	4.6545	0.640349	0.454973
NM_001100184	Cyp2t4	chr7	+	27938733	27943583	1512	10	0.487	0.201	0.595	0.17	0.4	0.25325	0.427667	0.274417	0.640118	0.321001
NM_031252	Il23a	chr10	-	127733196	127735140	1359	4	3.213	3.574	2.53	0.872	3.283	1.8255	3.10567	1.9935	0.639601	0.219654
NM_177319	Zfyve27	chr19	+	42245057	42269083	5614	13	8.555	9.083	10.235	5.691	7.072	5.12975	9.291	5.96425	0.639493	0.0119508
NM_001177505	Zfp167	chr9	+	122797589	122805242	2228	5	1.805	1.612	0.879	0.948	0.679	1.132	1.432	0.919667	0.638848	0.175066
NM_021332	Glp1r	chr17	+	31038812	31073455	1480	13	0.265	1.162	1.859	0.453	1.073	0.58475	1.09533	0.703583	0.638573	0.475815
NM_028007	Itfg1	chr8	-	88241456	88364848	3355	18	21.406	19.15	14.461	13.594	7.867	13.886	18.339	11.7823	0.638294	0.0816058
NM_153783	Paox	chr7	+	147311584	147320233	1737	7	1.582	2.155	1.858	1.038	0.697	1.8615	1.865	1.19883	0.637549	0.157129
NM_026001	Rnaseh2b	chr14	+	62950942	62991829	1457	11	37.642	45.833	46.298	20.09	34.153	29.19	43.2577	27.811	0.637301	0.0362864
NM_025745	Erlec1	chr11	-	30829784	30854131	3501	14	10.06	8.583	9.384	6.55	3.975	7.494	9.34233	6.00633	0.637299	0.0424151
NM_010774	Mbd4	chr6	-	115790715	115803359	3584	8	13.003	12.647	14.895	11.258	7.195	7.61725	13.515	8.69008	0.63712	0.0302009
NM_010599	Kcnab3	chr11	+	69139760	69146543	2537	14	0.677	2.193	4.004	0.914	2.683	0.823	2.29133	1.47333	0.637105	0.511443
NM_025370	1110018J18Rik	chr13	-	64393144	64414018	972	6	12.92	9.681	8.11	4.082	5.524	10.142	10.237	6.58267	0.637048	0.18914
NM_053157	Tm2d1	chr4	-	98022061	98049956	988	7	9.434	7.322	6.854	5.477	4.899	4.8075	7.87	5.06117	0.636893	0.0267288
NM_010684	Lamp1	chr8	+	13159135	13175338	2255	9	424.857	315.99	223.216	177.703	272.517	169.946	321.354	206.722	0.636471	0.162036
NM_145618	Narg2	chr9	+	69245805	69280881	4029	16	10.678	10.07	9.901	7.866	3.979	7.87275	10.2163	6.57258	0.636341	0.0506188
NM_022432	Sirt2	chr7	+	29551771	29573684	1863	16	11.612	10.183	10.564	6.141	6.251	8.426	10.7863	6.93933	0.636332	0.0109567
NM_130864	Acaa1a	chr9	+	119250412	119259413	1758	12	10.157	11.914	9.991	7.651	7.356	5.626	10.6873	6.87767	0.635906	0.0124393
NM_027013	Scnm1	chr3	-	94933641	94937934	872	7	30.66	35.448	43.32	21.807	23.069	25.5553	36.476	23.4771	0.635693	0.0279104
NM_172706	9330182L06Rik	chr5	+	9266193	9480717	4627	22	0.191	0.907	0.423	0.301	0.327	0.35125	0.507	0.326417	0.63527	0.441149
NM_023434	Tox4	chr14	+	52898821	52915184	4458	10	17.892	21.425	18.644	13.548	9.89	13.8875	19.3203	12.4418	0.634922	0.0146542
NM_011185	Psmb1	chr17	-	15612685	15635240	1036	6	230.693	222.722	188.237	165.742	96.794	151.071	213.884	137.869	0.63353	0.0369634
NM_011868	Peci	chr13	-	35069617	35085996	1593	10	12.133	17.562	19.861	10.87	9.732	11.3515	16.5187	10.6512	0.633084	0.0662986
NM_053261	Impa2	chr18	+	67448877	67478495	1386	8	46.082	50.006	43.44	20.524	32.52	36.9285	46.5093	29.9908	0.632999	0.0348259
NM_178845	Zfp277	chr12	-	41041633	41172377	2076	12	21.078	23.492	23.293	14.05	11.111	18.6017	22.621	14.5876	0.63292	0.0254849
NM_008621	Mpp1	chrX	-	72355072	72376288	2458	12	27.002	23.998	32.286	15.2	25.875	12.642	27.762	17.9057	0.632693	0.105116
NM_011292	Rpl9	chr5	-	65779603	65782670	724	8	0.678	5.101	5.261	3.061	0.313	3.747	3.68	2.37367	0.632586	0.515181
NM_028637	1110034G24Rik	chr2	+	132516019	132576791	1471	3	6.703	7.188	8.848	4.799	2.673	7.19575	7.57967	4.88925	0.632522	0.138931
NM_172725	C330006K01Rik	chr5	+	142939885	142954669	3817	17	5.578	7.753	10.007	4.86	5.032	5.1625	7.77933	5.01817	0.632485	0.0974931
NM_145505	Fam160b1	chr19	+	57435499	57464084	5630	17	13.932	10.891	9.256	8.421	5.601	7.97525	11.3597	7.33242	0.631563	0.0684167
NM_172676	Samd10	chr2	-	181329923	181333852	2099	5	6.287	6.098	6.982	3.609	4.504	4.3945	6.45567	4.16917	0.630807	0.00420401
NM_172991	C030048B08Rik	chr5	-	3583978	3596547	2330	5	10.19	16.675	20.731	10.837	9.055	10.8558	15.8653	10.2492	0.630363	0.14695
NM_181424	Gtpbp5	chr2	+	179805298	179820607	1699	10	8.72	14.263	16.566	7.644	7.789	10.1185	13.183	8.51717	0.630233	0.131041
NM_019825	Ncoa6	chr2	-	155216401	155266519	6863	14	10.686	11.507	10.376	6.255	8.198	6.59	10.8563	7.01433	0.630155	0.00504554
NR_028449	Hdac10	chr15	-	88953733	88959130	2705	19	4.516	3.179	4.01	2.419	2.656	2.48975	3.90167	2.52158	0.629764	0.0252399
NM_021462	Mknk2	chr10	-	80128072	80134721	3070	12	55.878	14.633	13.597	14.537	19.165	20.6635	28.036	18.1218	0.629554	0.519223
NM_025656	Sip1	chr12	+	60114380	60128975	1106	10	37.124	42.402	45.731	24.229	30.906	25.8812	41.7523	27.0054	0.628608	0.010086
NM_007708	Cit	chr5	+	116295665	116456352	6899	47	11.768	6.702	3.896	4.325	5.547	4.59975	7.45533	4.82392	0.628066	0.322431
NM_001003910	BC030307	chr10	+	86168556	86239588	4366	16	1.022	0.718	0.788	0.968	0.156	0.51175	0.842667	0.54525	0.628045	0.303865
NM_028033	2410012M07Rik	chr9	+	98765186	98766999	1814	1	6.274	10.43	12.95	5.284	9.338	4.57	9.88467	6.39733	0.627723	0.227402
NM_029789	Lass2	chr3	+	95119174	95127492	2019	11	41.305	55.2	64.699	29.2	31.276	43.855	53.7347	34.777	0.627721	0.0816518
NM_026362	5033414D02Rik	chr19	-	29423167	29436361	844	6	17.96	14.206	17.176	13.982	6.72	11.2523	16.4473	10.6514	0.626808	0.0736937
NM_178696	Slc25a44	chr3	-	88214417	88229061	3581	4	17.534	9.451	9.914	7.757	8.891	7.25375	12.2997	7.96725	0.626469	0.179337
NM_026851	Mrpl52	chr14	+	55045746	55048587	412	5	47.031	65.57	53.677	35.773	33.223	38.7145	55.426	35.9035	0.626438	0.0259294
NM_027896	Coasy	chr11	+	100943939	100947933	2386	9	9.869	14.778	13.105	4.924	11.41	8.1235	12.584	8.1525	0.626276	0.133949
NM_027227	Glod5	chrX	-	7581327	7595618	672	4	20.732	23.563	23.068	13.343	17.556	12.7428	22.4543	14.5473	0.62624	0.0106279
NM_130884	Idh3b	chr2	-	130105045	130110187	1520	12	84.362	107.237	103.62	54.923	67.565	68.7737	98.4063	63.7539	0.626237	0.0143626
NM_029281	Zfp820	chr17	-	21953843	21982726	3696	5	3.769	5.051	5.926	4.866	1.371	3.32125	4.91533	3.18608	0.625506	0.21967
NM_178375	Zswim3	chr2	+	164630614	164647627	2689	2	8.884	11.251	11.648	9.026	5.456	6.12025	10.5943	6.86742	0.625448	0.055714
NM_008721	Npdc1	chr2	+	25258603	25265014	1473	9	10.923	15.455	10.308	7.872	8.06	7.85125	12.2287	7.92775	0.625288	0.0571059
NM_183256	2310016M24Rik	chr15	+	99556049	99558567	723	2	72.871	65.144	48.955	24.234	54.182	42.8295	62.3233	40.4152	0.624874	0.12255
NM_001159631	Nek6	chr2	+	38367396	38443010	3175	10	17.289	6.374	3.933	5.032	5.192	7.6715	9.19867	5.96517	0.624862	0.483735
NR_027827	A030009H04Rik	chr11	+	69154271	69156149	1779	2	2.151	3.1	5.561	2.694	1.785	2.533	3.604	2.33733	0.624738	0.295741
NM_016690	Hnrpdl	chr5	-	100462596	100468241	2752	8	114.492	138.368	170.524	100.201	75.597	98.802	141.128	91.5333	0.624636	0.05181
NM_198190	Ntf5	chr7	+	52669065	52672549	1963	3	1.125	1.701	0.97	0.893	0.771	0.79875	1.26533	0.820917	0.624205	0.119969
NM_026885	Chmp2a	chr7	-	13617355	13620126	927	6	77.049	145.985	95.768	46.419	75.38	85.0872	106.267	68.9621	0.623818	0.189573
NM_026445	Sumf2	chr5	+	130322866	130339827	2161	9	30.35	26.383	23.797	18.124	18.058	16.0925	26.8433	17.4248	0.62342	0.00955124
NM_026414	Asprv1	chr6	+	86578168	86579704	1537	1	1.915	1.35	1.756	0.604	2.116	0.5395	1.67367	1.0865	0.623327	0.339485
NM_010918	Nktr	chr9	+	121628299	121665959	7015	17	34.874	23.387	23.568	21.091	18.532	13.5155	27.2763	17.7128	0.622856	0.0955769
NM_001081255	Lrch3	chr16	+	32914186	33016115	5918	21	11.936	9.215	9.682	7.602	5.227	7.20025	10.2777	6.67642	0.622371	0.0320251
NM_172771	Dmxl2	chr9	-	54212965	54349433	10614	44	5.167	4.318	3.763	3.18	2.672	2.7545	4.416	2.86883	0.622278	0.024099
NM_178392	Snapc1	chr12	+	75065517	75085807	2125	10	9.119	8.38	8.316	5.626	7.438	3.72675	8.605	5.59692	0.620542	0.0524602
NM_001077353	Gsta3	chr1	+	21230670	21255640	1450	8	4.736	11.06	8.502	3.803	11.005	1.00375	8.09933	5.27058	0.619841	0.464243
NM_027238	Ttc39b	chr4	-	82866205	82970093	8764	20	20.123	23.933	22.252	16.364	12.02	14.7705	22.1027	14.3848	0.619677	0.0100926
NM_144793	Slc25a38	chr9	+	120019517	120033439	1583	7	14.844	22.69	29.712	13.119	17.055	13.591	22.4153	14.5883	0.619672	0.154827
NM_053254	Tle6	chr10	-	81053650	81063645	2015	14	1.363	3.465	2.731	1.1	1.501	2.319	2.51967	1.64	0.619539	0.284692
NM_028636	Man2c1	chr9	+	56978584	56990017	3222	26	17.6	19.454	20.099	11.532	11.078	14.5915	19.051	12.4005	0.619468	0.00755907
NM_199007	Sgol2	chr1	+	58052818	58083121	5314	9	31.442	31.254	32.198	22.004	14.943	24.851	31.6313	20.5993	0.618758	0.0203329
NM_007425	Ager	chr17	+	34734807	34737877	1370	11	0.215	0.406	0.888	0.376	0.386	0.221	0.503	0.327667	0.618328	0.445177
NM_025334	Txndc12	chr4	+	108507283	108534725	1275	7	47.17	43.606	36.391	35.366	15.362	32.1255	42.389	27.6178	0.618092	0.101174
NM_172592	Srsf12	chr13	-	104531695	104554662	4063	10	35.122	32.635	37.242	29.527	16.919	21.9965	34.9997	22.8142	0.61741	0.0352902
NM_013844	Zfp68	chr5	-	139044880	139060971	4731	6	9.011	6.373	6.777	5.849	3.836	4.762	7.387	4.81567	0.617252	0.0628462
NM_019568	Cxcl14	chr13	-	56390004	56397912	1827	4	2.685	1.468	0.84	1.015	1.076	1.164	1.66433	1.085	0.617246	0.346363
NM_133350	Mapre3	chr5	+	31117129	31168479	1906	7	3.68	3.663	2.359	1.325	2.738	2.26425	3.234	2.10908	0.616706	0.135619
NM_001040136	Pdzd9	chr7	-	127802810	127813857	1615	4	2.521	1.973	3.145	2.617	0.375	1.9905	2.54633	1.66083	0.616515	0.302465
NM_138315	Mical1	chr10	+	41196120	41206836	3563	24	5.287	8.86	7.721	3.457	3.778	7.03225	7.28933	4.75575	0.616113	0.17834
NM_017395	Rfx5	chr3	+	94758937	94765483	4189	9	8.56	6.751	5.418	3.998	4.549	4.97775	6.90967	4.50825	0.616049	0.0654806
NM_013661	Sema5b	chr16	+	35541448	35664344	4556	22	0.732	1.666	1.951	0.317	2.158	0.36425	1.44967	0.946417	0.615177	0.517021
NM_001099303	Fam159a	chr4	-	108040382	108055954	593	3	3.309	0.938	0.357	0.348	1.148	1.51	1.53467	1.002	0.615046	0.610682
NM_028377	2900006K08Rik	chr12	+	85750018	85774730	2190	12	1.635	0.832	0.435	0.659	0.622	0.61375	0.967333	0.631583	0.61504	0.395677
NM_025402	1110031I02Rik	chr11	-	121038907	121065962	1243	9	4.815	6.431	5.32	3.773	3.955	3.09025	5.522	3.60608	0.614759	0.0245612
NM_194269	Morn2	chr17	+	80689552	80696814	645	5	7.453	8.392	9.351	6.551	5.98	3.92925	8.39867	5.48675	0.614209	0.0394216
NM_013488	Cd4	chr6	-	124814711	124838227	3095	10	0.111	0.654	0.41	0.083	0.464	0.22075	0.391667	0.255917	0.613952	0.519611
NM_031880	Tnk1	chr11	-	69664065	69672232	3220	14	4.89	12.365	15.757	8.45	4.956	8.171	11.004	7.19233	0.613497	0.325025
NM_031381	Tex13	chrX	-	137342846	137347972	2116	4	0.719	4.256	5.651	0.195	6.683	0.0675	3.542	2.31517	0.613446	0.665334
NM_024286	Popdc3	chr10	+	45009111	45038256	1851	4	0.08	0.547	0.8	0.195	0.163	0.57475	0.475667	0.310917	0.613422	0.54424
NM_015737	Galnt4	chr10	+	98570769	98575881	5113	1	1.593	1.801	2.194	1.552	1.405	0.69625	1.86267	1.21775	0.613154	0.112101
NM_028833	Iqce	chr5	-	141139459	141178332	4359	23	3.826	3.006	3.107	1.998	1.752	2.7495	3.313	2.1665	0.612772	0.0442657
NM_027883	Dhx34	chr7	-	16782570	16807381	3801	17	3.149	5.683	4.134	2.495	1.83	4.15625	4.322	2.82708	0.612386	0.213375
NM_026350	Ccdc130	chr8	-	86781694	86794259	2099	10	4.651	8.026	6.377	2.652	5.512	4.3005	6.35133	4.15483	0.612269	0.161095
NM_144846	Fam49b	chr15	-	63760649	63892010	3800	12	36.198	46.023	50.178	29.754	20.399	36.4627	44.133	28.8719	0.612192	0.0706299
NM_172898	Kirrel2	chr7	-	31232785	31242534	3123	15	2.576	7.273	10.182	2.723	6.514	3.874	6.677	4.37033	0.611458	0.40561
NM_001026211	Dnajc19	chr3	-	33956680	33980248	775	6	35.763	35.641	29.286	20.547	31.226	14.1397	33.5633	21.9709	0.611291	0.0993569
NM_025512	Zfand1	chr3	-	10339956	10351301	1591	8	9.897	8.554	9.311	5.28	3.945	8.949	9.254	6.058	0.611236	0.107509
NM_001166213	Pgls	chr8	+	74121545	74132048	2482	15	2.174	2.507	1.556	0.768	1.706	1.61025	2.079	1.36142	0.610778	0.153396
NM_026281	Tm7sf3	chr6	-	146550798	146583114	3312	12	61.823	36.95	28.881	15.435	34.113	34.058	42.5513	27.8687	0.610558	0.277875
NM_032543	Rnf123	chr9	-	107954171	107980134	3945	38	3.444	4.77	4.627	1.672	4.141	2.59925	4.28033	2.80408	0.610195	0.151312
NM_174875	Atg4a	chrX	+	137491456	137598813	2192	13	2.037	1.2	0.796	0.635	1.208	0.79925	1.34433	0.88075	0.610083	0.314309
NM_001127376	Wisp3	chr10	-	38870777	38883600	1418	5	0.623	0.535	0.485	0.327	0.533	0.2165	0.547667	0.358833	0.609986	0.135276
NM_013901	Slc39a1	chr3	+	90052114	90057534	2344	4	18.521	15.345	9.954	12.356	8.034	8.32575	14.6067	9.57192	0.60975	0.153485
NM_022327	Ralb	chr1	-	121366882	121401359	2277	5	29.127	32.949	23.375	13.624	16.374	26.0182	28.4837	18.6721	0.609252	0.103846
NM_019521	Gas6	chr8	-	13465374	13494535	2593	15	16.44	7.297	6.101	5.704	7.904	5.95475	9.946	6.52092	0.609041	0.362912
NM_001081168	Sap30l	chr11	+	57615139	57624117	1549	4	13.808	15.513	14.618	5.855	14.012	8.94325	14.6463	9.60342	0.608916	0.106406
NM_144937	Usp3	chr9	-	66365688	66440787	2202	15	10.515	9.006	7.208	4.938	6.251	6.3455	8.90967	5.84483	0.608211	0.0442958
NM_016845	Ing4	chr6	+	124999945	125013283	1913	10	3.923	4.496	2.849	3.26	2.372	1.76075	3.756	2.46425	0.608048	0.117801
NM_175325	Bbs4	chr9	-	59169773	59201315	2542	16	10.286	6.826	6.972	5.433	4.344	6.029	8.028	5.26867	0.607602	0.0887908
NR_024329	2900097C17Rik	chr2	-	156213799	156218715	4917	1	2.484	1.44	1.592	1.069	1.492	1.0625	1.83867	1.20783	0.606245	0.150463
NM_029840	2610029I01Rik	chr4	-	21684529	21694358	1587	4	12.241	14.536	13.635	6.365	10.341	9.8495	13.4707	8.85183	0.605777	0.0311882
NM_080837	D17Wsu104e	chr17	-	56315964	56323343	913	6	33.151	41.78	28.163	20.602	25.595	21.5635	34.3647	22.5868	0.605447	0.0506493
NM_028141	Zfp661	chr2	-	127401269	127410413	2989	6	4.891	6.33	5.894	4.793	2.859	3.59925	5.705	3.75042	0.605175	0.0504733
NM_011680	Usf2	chr7	-	31730267	31741822	2418	10	13.613	11.089	10.721	5.967	8.82	8.5005	11.8077	7.7625	0.605135	0.0342428
NM_007713	Clk3	chr9	-	57598518	57613667	2494	13	26.082	23.246	23.759	11.22	24.895	11.9355	24.3623	16.0168	0.605064	0.139147
NM_021876	Eed	chr7	-	97103164	97129486	2060	12	113.756	171.883	240.956	114.048	122.358	109.824	175.532	115.41	0.604966	0.179031
NR_015526	A830082N09Rik	chr10	-	33707233	33709101	1413	2	0.694	0.358	0.899	0.766	0.161	0.35625	0.650333	0.42775	0.604411	0.40263
NM_030210	Aacs	chr5	+	125956243	125997773	3173	18	9.493	11.4	7.537	6.237	8.604	3.869	9.47667	6.23667	0.603604	0.140142
NM_020005	Kat2b	chr17	+	53706296	53812046	4654	18	14.651	11.653	12.823	5.138	9.912	10.7025	13.0423	8.58417	0.603448	0.0836365
NM_026061	Ndufb8	chr19	-	44624744	44629905	641	5	132.013	165.502	133.463	70.185	97.805	115.678	143.659	94.5562	0.603404	0.0458807
NM_032418	Dmpk	chr7	+	19669198	19679170	2760	15	2.95	4.784	6.096	3.753	2.411	2.94	4.61	3.03467	0.603227	0.18758
NM_025410	Lage3	chrX	-	71597501	71598957	760	3	72.55	43.534	39.819	25.563	42.489	34.6028	51.9677	34.2182	0.602851	0.195854
NM_026345	Mansc1	chr6	-	134559225	134582506	2376	4	0.537	1.916	0.646	0.325	1.178	0.53775	1.033	0.68025	0.602703	0.528338
NM_025708	Tmem186	chr16	-	8633824	8637794	2878	2	18.051	18.316	19.431	14.181	13.375	9.1895	18.5993	12.2485	0.602643	0.0166806
NM_009553	Zscan2	chr7	+	88006994	88021400	2287	3	0.794	1.327	0.856	0.518	0.959	0.4835	0.992333	0.6535	0.602637	0.210614
NM_198018	Abr	chr11	-	76230236	76322921	5236	22	19.525	22.164	18.016	14.507	12.869	11.9435	19.9017	13.1065	0.602609	0.0088526
NM_023290	Mkrn2	chr6	+	115551956	115568688	2241	8	20.226	20.43	16.455	11.774	12.182	13.656	19.037	12.5373	0.602579	0.0100343
NM_028411	Tmem138	chr19	-	10645375	10651587	918	5	17.795	17.855	22.534	18.132	9.968	10.2377	19.3947	12.7792	0.601865	0.100046
NM_146013	Sec14l4	chr11	+	3931785	3948026	2956	12	3.186	2.995	2.542	1.656	1.996	2.09625	2.90767	1.91608	0.601706	0.0130685
NM_027175	Ndufaf1	chr2	-	119481187	119488534	1451	5	14.808	25.696	28.914	16.16	13.499	16.1003	23.1393	15.2531	0.601243	0.144559
NM_133254	Slc5a2	chr7	+	135409211	135415947	2259	14	1.477	1.814	1.967	0.981	1.239	1.24625	1.75267	1.15542	0.601137	0.0241395
NM_175277	Bola3	chr6	+	83299478	83308386	530	4	16.105	26.44	25.255	13.71	18.407	12.5955	22.6	14.9042	0.600604	0.107342
NM_010283	Ggta1	chr2	-	35255699	35316945	3586	9	16.525	17.31	16.406	12.905	9.532	10.697	16.747	11.0447	0.600548	0.00518406
NM_021296	Grpel2	chr18	-	61872078	61885985	4046	4	15.034	13.104	12.357	7.82	8.318	10.5695	13.4983	8.9025	0.600495	0.0167711
NM_001033446	Gm949	chr18	+	47081469	47093876	2247	5	27.355	53.224	47.138	9.701	66.504	8.062	42.5723	28.089	0.59991	0.523432
NM_026724	Rpl34	chr3	-	130429749	130433226	595	5	156.07	6.802	6.847	14.291	91.004	6.74025	56.573	37.3451	0.599195	0.751008
NM_001045528	Fkbp15	chr4	-	61961376	62021582	4342	28	5.434	10.288	9.419	6.041	5.608	4.94975	8.38033	5.53292	0.598966	0.135788
NM_007681	Cenpa	chr5	+	30969275	30977199	1337	5	127.316	150.369	155.277	66.989	127.267	91.7698	144.321	95.3419	0.598099	0.065941
NM_133669	Rp2h	chrX	+	19941734	19977475	3786	5	23.193	14.471	13.513	9.923	9.248	14.6468	17.059	11.2726	0.597713	0.175232
NM_033612	Cela1	chr15	-	100504853	100518351	1106	8	0.532	0.366	0.718	0.466	0.137	0.4655	0.538667	0.356167	0.59684	0.289174
NM_009530	Atrx	chrX	-	102992954	103124711	10244	35	88.682	55.336	63.076	51.528	49.085	36.3822	69.0313	45.6651	0.596159	0.103419
NM_011778	Coro1b	chr19	+	4148663	4154035	1844	11	48.257	68.916	48.947	22.217	35.803	51.922	55.3733	36.6473	0.595484	0.162006
NM_027870	Armcx3	chrX	+	131291107	131295995	3385	5	0.507	0.284	0.61	0.198	0.447	0.28225	0.467	0.309083	0.595428	0.26135
NM_001190436	Fau	chr19	+	6057967	6059524	736	4	2	6.874	7.979	3.571	5.651	1.939	5.61767	3.72033	0.594541	0.422949
NR_001463	Xist	chrX	-	100655712	100678572	17918	7	3.773	2.053	2.344	1.36	3.609	0.44225	2.72333	1.80375	0.594372	0.442669
NM_001039534	Pstk	chr7	+	138514660	138531353	1130	6	26.221	23.37	20.929	13.681	14.656	18.385	23.5067	15.574	0.593932	0.0193567
NM_001170431	Slc35b3	chr13	-	39024009	39052744	2086	10	5.08	5.335	7.888	5.657	2.61	3.85975	6.101	4.04225	0.593887	0.177416
NM_028121	Adpgk	chr9	+	59139379	59164007	2471	7	26.225	50.058	52.457	31.408	21.485	32.4095	42.9133	28.4342	0.593798	0.185631
NM_028115	Trub1	chr19	+	57527396	57565495	3795	8	20.1	14.21	12.742	11.121	7.772	12.2868	15.684	10.3933	0.59364	0.113989
NM_019441	Ppt2	chr17	-	34753607	34764042	1701	8	12.603	10.499	10.109	9.24	4.668	8.10525	11.0703	7.33775	0.593285	0.0771701
NM_007859	Dffb	chr4	-	153338558	153349190	2048	7	10.851	10.968	12.994	8.379	7.718	6.97975	11.6043	7.69225	0.593182	0.0082637
NM_001033439	Lrch1	chr14	-	75154480	75347684	4707	20	4.846	4.998	6.013	2.584	4.274	3.65625	5.28567	3.50475	0.592775	0.0442532
NM_027198	Zswim7	chr11	-	62080726	62094897	752	5	29.681	34.982	28.775	17.269	18.001	26.7178	31.146	20.6626	0.592025	0.0435793
NM_021313	Rnf25	chr1	-	74640326	74647971	1475	10	17.294	17.561	22.813	12.158	10.459	15.6485	19.2227	12.7552	0.591725	0.0517803
NM_029565	Tmem59	chr4	+	106851235	106873601	1544	8	143.417	118.218	93.135	80.571	58.384	96.4963	118.257	78.4838	0.591459	0.0947324
NM_199448	Fez2	chr17	-	78777225	78817443	1911	8	10.422	9.98	9.745	5.744	6.411	7.85525	10.049	6.67008	0.591276	0.00666502
NM_024464	Pigx	chr16	-	32084502	32099813	990	6	38.749	32.091	34.844	24.778	16.805	28.5978	35.228	23.3936	0.590609	0.0408464
NM_001080815	Gipr	chr7	-	19742474	19751476	1791	14	1.342	1.356	1.3	1.065	0.464	1.126	1.33267	0.885	0.59057	0.102192
NM_011625	Ppp1r13b	chr12	-	113066669	113146266	4333	17	2.094	2.977	2.686	1.558	1.484	2.1115	2.58567	1.71783	0.589951	0.0565736
NM_026452	Coq9	chr8	+	97362317	97378795	1693	9	22.601	25.609	26.969	14.458	20.28	15.2095	25.0597	16.6492	0.589916	0.0198055
NM_027985	Mad2l2	chr4	+	147514599	147519805	1224	8	18.957	17.359	15.172	8.673	10.936	14.6047	17.1627	11.4046	0.589661	0.0481766
NM_199302	Lrsam1	chr2	-	32780740	32816771	3973	25	3.568	4.546	5.353	2.815	2.874	3.262	4.489	2.98367	0.589306	0.0480781
NM_027388	Pigw	chr11	-	84689815	84693697	2677	2	7.806	8.523	8.004	7.257	5.226	3.6915	8.111	5.3915	0.589193	0.0613941
NM_175364	Lyrm2	chr4	+	32887234	32889243	1344	3	8.541	12.61	13.345	9.432	5.345	8.15425	11.4987	7.64375	0.589118	0.115187
NM_146177	Suv420h2	chr7	+	4691729	4699116	2235	9	35.623	38.231	37.638	14.572	34.175	25.3702	37.164	24.7057	0.589062	0.0950892
NM_030234	Wdr76	chr2	+	121332459	121370596	4245	13	23.205	36.444	29.139	21.329	19.187	18.5087	29.596	19.6749	0.589046	0.064683
NM_007399	Adam10	chr9	+	70526808	70628036	4589	16	17.307	14.232	10.964	9.354	9.459	9.44825	14.1677	9.42042	0.588742	0.0605699
NM_025785	Fbxo25	chr8	+	13907806	13940521	2008	10	12.093	17.611	19.524	10.291	11.035	11.408	16.4093	10.9113	0.588691	0.0710826
NM_146168	Vopp1	chr6	-	57702258	57775119	2886	5	3.247	7.748	7.461	6.018	1.625	4.63075	6.152	4.09125	0.588514	0.349928
NM_001191012	AU023871	chr17	-	35199638	35203129	2382	6	0.68	1.338	0.733	0.541	0.571	0.7175	0.917	0.609833	0.588508	0.23159
NM_008410	Itm2b	chr14	-	73762038	73785078	1773	6	75.036	43.97	33.033	37.872	26.445	36.7965	50.6797	33.7045	0.588467	0.264682
NM_026474	Sugt1	chr14	+	79987498	80029562	1951	13	69.346	104.836	150.015	85.792	55.662	74.234	108.066	71.896	0.587929	0.220567
NM_019737	B4galt6	chr18	-	20843100	20904905	5808	9	30.035	41.601	45.437	34.355	16.575	26.9715	39.0243	25.9672	0.587682	0.132642
NM_145556	Tardbp	chr4	-	147986491	148001105	7454	6	136.34	122.389	150.366	107.221	95.926	69.087	136.365	90.7447	0.587588	0.0304208
NM_025352	Uqcrq	chr11	-	53242450	53244333	499	2	174.79	393.769	294.75	154.289	274.158	146.163	287.77	191.537	0.587293	0.272171
NM_009514	Vpreb3	chr10	+	75411057	75412391	602	2	0.652	1.933	1.67	0.428	1.382	1.02325	1.41833	0.944417	0.586697	0.378983
NM_019983	Rabgef1	chr5	+	130663050	130690207	2809	8	8.487	13.76	13.617	6.861	10.123	6.91	11.9547	7.96467	0.585891	0.122495
NM_011237	Rad9	chr19	-	4195198	4201603	2046	11	38.338	46.436	46.545	25.489	22.288	39.7403	43.773	29.1724	0.585437	0.0721326
NM_009911	Cxcr4	chr1	-	130484776	130488876	1814	2	0.406	1.199	2.246	1.307	0.792	0.46775	1.28367	0.855583	0.585295	0.505697
NM_001190449	Ddah2	chr17	+	35195980	35199044	1350	7	43.786	50.74	50.712	24.736	28.849	43.2978	48.4127	32.2942	0.58411	0.0570563
NM_001177602	Ak4	chr4	+	101091894	101140376	5136	6	16.447	38.474	39.68	13.515	33.999	15.613	31.5337	21.0423	0.583602	0.351943
NM_001033189	C77080	chr4	-	128896822	128925687	5187	7	22.773	26.802	23.072	12.916	18.997	16.5738	24.2157	16.1623	0.58331	0.0213072
NM_175199	Hspa12a	chr19	-	58870241	58935474	5733	12	1.172	1.13	0.803	0.575	0.409	1.08875	1.035	0.690917	0.583046	0.217816
NM_001145778	Zkscan3	chr13	-	21478873	21494624	2602	6	14.573	15.029	19.357	13.131	7.673	11.8833	16.3197	10.8958	0.582842	0.0732676
NM_001085522	Gm13241	chr4	-	145728599	145749009	3691	4	1.661	0.219	0.416	0.461	0.225	0.8475	0.765333	0.511167	0.582293	0.628983
NM_011863	Papss1	chr3	+	131227732	131306635	2601	12	9.109	7.527	6.529	4.2	5.67	5.607	7.72167	5.159	0.581821	0.0452318
NM_172161	Irak2	chr6	+	113588461	113645020	3196	13	5.572	4.321	3.708	2.612	4.307	2.16875	4.53367	3.02925	0.581719	0.15208
NM_031251	Ctns	chr11	-	72996635	73012521	3010	11	15.401	8.723	9.316	7.156	7.588	7.60075	11.1467	7.44825	0.581643	0.158867
NM_001113211	Tmem194	chr10	+	127114121	127138103	6001	9	13.684	10.706	11.505	8.304	10.334	5.3585	11.965	7.99883	0.58096	0.0795678
NR_003544	Nnt	chr13	-	120124334	120197945	3526	17	26.601	15.022	12.424	12.394	7.657	16.0825	18.0157	12.0445	0.58088	0.297825
NM_001113424	Amn1	chr6	-	149106099	149137234	1027	7	11.082	9.212	8.655	7.125	3.461	8.76825	9.64967	6.45142	0.580863	0.13852
NM_133704	Sec22a	chr16	-	35311217	35364004	3992	7	6.734	8.579	10.788	6.416	4.774	6.26175	8.70033	5.81725	0.580733	0.0880057
NM_011175	Lgmn	chr12	-	103632308	103677907	1874	14	33.794	22.649	11.349	15.757	15.658	13.9198	22.5973	15.1116	0.580494	0.314056
NM_010637	Klf4	chr4	-	55540009	55545347	3044	5	15.841	44.025	41.331	8.888	35.527	23.2612	33.7323	22.5587	0.580447	0.398297
NM_018773	Skap2	chr6	-	51809164	51962548	1639	13	33.103	39.663	39.704	11.476	42.126	21.6137	37.49	25.0719	0.580434	0.251776
NM_001033379	Dcp1b	chr6	+	119125271	119171632	3311	9	1.704	1.834	1.646	0.638	0.777	2.052	1.728	1.15567	0.580374	0.275399
NM_015731	Atp9a	chr2	-	168459938	168567300	3529	28	10.3	11.282	5.967	2.964	12.001	3.46225	9.183	6.14242	0.580158	0.416258
NM_028901	Myo18b	chr5	-	113117896	113325382	8280	44	0.273	0.825	0.339	0.137	0.676	0.1485	0.479	0.3205	0.579701	0.558712
NM_172711	Guf1	chr5	+	69948181	69964869	3978	17	18.152	14.167	15.547	10.04	8.099	13.902	15.9553	10.6803	0.579084	0.0631965
NM_020614	Taf1b	chr12	+	25183446	25243436	2019	15	11.881	17.79	19.417	10.388	10.038	12.4388	16.3627	10.9549	0.578835	0.0881383
NM_025619	1700019L03Rik	chr2	-	32632933	32639925	1676	9	1.2	1.328	1.641	0.707	1.128	0.95625	1.38967	0.930417	0.578793	0.0624059
NM_001039388	Wdr37	chr13	-	8802214	8870976	4626	14	9.586	11.373	14.971	10.115	6.163	7.786	11.9767	8.02133	0.578317	0.113119
NM_001010833	Mdc1	chr17	+	35978443	35996615	7352	16	27.464	38.5	31.124	21.813	18.176	25.074	32.3627	21.6877	0.577455	0.0486534
NM_010271	Gpd1	chr15	+	99548024	99555439	2786	8	0.335	0.636	0.513	0.333	0.271	0.39075	0.494667	0.331583	0.577088	0.157655
NM_013594	Mbd1	chr18	+	74427942	74442338	2672	15	4.112	6.759	7.92	4.744	3.906	3.94725	6.26367	4.19908	0.576935	0.149546
NM_177660	Zbtb10	chr3	+	9250567	9285333	7450	6	11.497	7.823	4.538	3.984	5.745	6.2675	7.95267	5.33217	0.576717	0.285087
NM_001030307	Dkc1	chrX	+	72341193	72355115	2803	15	297.027	106.053	117.063	117.609	112.641	118.531	173.381	116.26	0.576591	0.40856
NM_033370	Copb1	chr7	-	121359073	121398194	3315	22	82.04	62.264	59.61	54.813	31.185	50.7375	67.9713	45.5785	0.576572	0.0922611
NM_001033422	Thoc2	chrX	-	39148171	39265078	7619	39	52.159	31.712	29.623	25.533	29.271	21.3463	37.8313	25.3834	0.575695	0.174313
NM_183089	Dscc1	chr15	-	54907656	54922033	1309	9	11.955	11.401	14.833	9.094	4.853	11.683	12.7297	8.54333	0.575328	0.137242
NM_019758	Mtch2	chr2	+	90687312	90706791	2420	13	56.596	54.018	61.17	44.378	32.812	38.1148	57.2613	38.4349	0.575144	0.0088094
NM_172287	Spire2	chr8	+	125856613	125893418	2333	15	3.406	9.606	8.617	2.43	8.849	3.2405	7.20967	4.83983	0.574977	0.443167
NM_029343	Spata9	chr13	+	76105187	76136416	1053	5	1.071	0.625	0.352	0.44	0.359	0.576	0.682667	0.458333	0.574786	0.363387
NM_001033532	AW554918	chr18	+	25327521	25625822	5351	11	3.337	3.328	2.492	2.244	1.767	2.13725	3.05233	2.04942	0.574695	0.0334959
NM_144916	Tmem150a	chr6	+	72305477	72309756	1510	8	13.45	11.592	11.037	8.122	8.965	7.139	12.0263	8.07533	0.5746	0.0118019
NM_019951	Sec11a	chr7	-	88060265	88092436	1113	6	113.449	60.681	78.243	79.267	51.979	38.2215	84.1243	56.4892	0.574548	0.232366
NM_029170	4930519F16Rik	chrX	-	100427620	100451945	1166	4	4.88	5.076	2.632	1.149	6.162	1.14725	4.196	2.81942	0.573616	0.497292
NM_023048	Asb4	chr6	+	5333386	5383022	3286	6	1.359	0.015	0.048	0.47	0.092	0.3935	0.474	0.3185	0.573594	0.750982
NM_020282	Nqo2	chr13	+	34056528	34080334	3974	8	8.431	10.248	8.574	5.732	3.33	9.2575	9.08433	6.1065	0.573034	0.176672
NM_025886	Rassf7	chr7	+	148401759	148404557	1525	6	13.703	17.914	16.028	8.245	12.15	11.633	15.8817	10.676	0.572994	0.0393889
NM_023328	Agtpbp1	chr13	-	59550896	59658680	4389	26	4.46	9.267	11.837	5.225	6.909	5.05625	8.52133	5.73008	0.572523	0.280983
NR_015545	4930481A15Rik	chr19	+	5406874	5422847	2106	5	0.606	0.745	0.452	0.318	0.467	0.4275	0.601	0.404167	0.572413	0.108684
NM_181593	Itpkc	chr7	-	27992189	28013616	3218	7	6.479	6.336	5.393	2.963	4.536	4.7495	6.06933	4.08283	0.571968	0.0392559
NM_026305	Tceb2	chr17	-	23961707	23966076	508	4	86.04	155.355	129.038	82.372	45.107	121.722	123.478	83.0672	0.571903	0.24865
NM_153063	Zfp472	chr17	+	33102776	33116156	2337	4	8.102	11.56	19.039	10.496	6.148	9.39625	12.9003	8.68008	0.571624	0.292142
NM_027117	Klhdc2	chr12	+	70397668	70411674	1945	13	35.739	27.753	20.591	17.142	13.103	26.3325	28.0277	18.8592	0.571585	0.193366
NM_175488	Ccdc38	chr10	+	93003377	93047071	3655	16	1.866	1.121	1.809	0.931	0.455	1.842	1.59867	1.076	0.571194	0.330344
NM_007508	Atp6v1a	chr16	-	44085517	44139132	3946	15	94.269	71.051	52.048	47.197	47.548	51.5822	72.456	48.7757	0.570943	0.126262
NM_016863	Fkbp1b	chr12	-	4839980	4848401	980	4	2.403	3.82	4.859	2.577	1.466	3.41725	3.694	2.48675	0.570922	0.254775
NR_027993	Lcorl	chr5	-	46110906	46118817	7912	1	2.083	0.806	0.622	0.918	0.65	0.79575	1.17033	0.787917	0.5708	0.457852
NM_001034059	Ccdc160	chrX	+	50144377	50152645	1536	2	19.577	4.249	2.859	2.114	8.321	7.532	8.895	5.989	0.570679	0.637032
NM_001039967	Zfp869	chr8	-	72229036	72240801	3288	6	4.222	13.34	15.045	9.576	6.049	6.33675	10.869	7.32058	0.570189	0.373479
NM_025748	Adat2	chr10	+	13272713	13283182	1453	6	12.897	27.332	32.079	12.307	23.213	13.1915	24.1027	16.2372	0.569892	0.308377
NM_032000	Trps1	chr15	-	50486303	50721587	10204	6	3.764	3.897	3.92	2.646	2.831	2.3255	3.86033	2.60083	0.569752	0.00126177
NM_001111111	Atg16l2	chr7	-	108438130	108450602	2164	18	4.398	3.32	2.225	2.858	2.167	1.67525	3.31433	2.23342	0.569463	0.205111
NM_029097	Atp13a2	chr4	+	140542788	140563616	4327	29	8.389	5.308	4.194	4.014	3.618	4.42475	5.96367	4.01892	0.569393	0.202167
NM_138310	Apob48r	chr7	+	133728522	133732607	3600	4	2.712	3.12	4.1	1.89	4.075	0.72925	3.31067	2.23142	0.569161	0.3677
NM_010555	Il1r2	chr1	+	40141613	40182070	1343	9	0.073	1.921	0.394	0.422	0.282	0.90575	0.796	0.536583	0.568967	0.688048
NM_025842	Vps28	chr15	-	76452518	76456457	885	10	40.297	44.759	38.738	23.292	30.763	29.4175	41.2647	27.8242	0.568568	0.0100389
NM_025855	Echdc1	chr10	+	29033306	29066467	3048	6	10.558	13.411	17.514	10.719	8.609	8.64525	13.8277	9.32442	0.568475	0.102675
NM_001170849	Luc7l2	chr6	+	38501444	38557155	5062	8	65.598	33.93	34.156	29.94	35.781	24.4345	44.5613	30.0518	0.56834	0.258212
NM_028611	2410091C18Rik	chr17	+	79336475	79347392	2303	10	11.886	12.895	12.13	8.525	6.797	9.57175	12.3037	8.29792	0.568271	0.00976973
NM_011941	Mapkbp1	chr2	+	119798435	119853139	6937	30	4.109	3.646	2.913	1.345	3.565	2.28525	3.556	2.39842	0.568171	0.188717
NM_001163766	Wdr90	chr17	-	25981679	25998460	6067	41	5.854	4.636	4.849	3.618	2.742	3.98725	5.113	3.44908	0.567958	0.0342109
NM_001033142	Rnf166	chr8	-	124990047	124999964	1783	6	10.207	7.576	8.279	3.671	5.811	8.10425	8.68733	5.86208	0.5675	0.133192
NM_020032	Poll	chr19	-	45626765	45635033	2336	9	6.531	8.987	7.587	4.919	5.665	5.0095	7.70167	5.19783	0.567262	0.0287733
NM_028083	Chaf1b	chr16	+	93884146	93906351	1913	14	42.722	38.742	43.642	21.416	23.798	39.2233	41.702	28.1458	0.567197	0.0789237
NM_013759	Sepx1	chr17	+	24873587	24879723	886	5	30.507	39.227	42.158	25.708	36.703	13.1165	37.2973	25.1758	0.567034	0.188709
NM_026911	Spcs1	chr14	-	31813012	31814852	1006	4	53.103	45.913	61.637	49.638	30.22	28.592	53.551	36.15	0.566918	0.0995166
NM_207652	Tsc22d1	chr14	+	76815628	76907573	4588	3	44.789	69.28	82.958	38.526	53.867	40.6138	65.6757	44.3356	0.566894	0.153979
NM_177275	Amigo3	chr9	+	107955490	107958032	2543	1	0.675	0.756	0.603	0.547	0.476	0.3505	0.678	0.457833	0.566464	0.0384902
NM_030694	Ifitm2	chr7	-	148140738	148141860	627	2	158.119	311.93	276.093	127.97	281.15	94.8748	248.714	167.998	0.566044	0.335707
NM_025321	Sdhc	chr1	-	173059288	173080734	1179	6	80.095	105.428	110.615	55.511	82.039	62.483	98.7127	66.6777	0.566031	0.0601179
NM_019726	Gps2	chr11	+	69727694	69730093	1220	10	9.972	16.711	18.864	8.364	6.757	15.6558	15.1823	10.2589	0.565514	0.268015
NM_028065	Cnpy3	chr17	-	46872662	46889161	1898	6	25.872	35.21	32.614	16.97	28.369	17.9733	31.232	21.1041	0.565502	0.0917382
NM_011018	Sqstm1	chr11	-	50013654	50024292	2000	8	141.01	124.83	163.402	56.815	120.508	112.803	143.081	96.7087	0.565115	0.113716
NM_024218	Rpl24	chr16	+	55966388	55971550	679	6	4.696	7.227	7.168	4.25	2.116	6.53775	6.36367	4.30125	0.565103	0.24764
NM_172874	Podn	chr4	-	107687398	107704695	3168	13	0.759	0.559	0.167	0.553	0.119	0.33225	0.495	0.33475	0.564344	0.496169
NM_009968	Cryz	chr3	+	154259976	154286146	2206	9	17.679	26.717	17.915	10.162	15.118	16.8625	20.7703	14.0475	0.564209	0.13425
NM_153144	Ggnbp2	chr11	-	84645863	84684240	2950	14	32.377	44.982	54.969	27.199	21.816	40.4922	44.1093	29.8358	0.564038	0.171327
NM_016740	S100a11	chr3	+	93324418	93330210	504	3	28.518	35.031	40.1	43.66	9.603	16.8475	34.5497	23.3702	0.564003	0.362525
NM_175937	Cpeb2	chr5	+	43624702	43680963	6823	11	3.731	4.011	3.001	3.92	1.264	2.08325	3.581	2.42242	0.563913	0.240367
NM_030131	Cnih4	chr1	+	183081062	183099125	3268	5	30.292	27.075	28.234	24.994	16.291	16.6245	28.5337	19.3032	0.563827	0.0369873
NM_175352	Unc119b	chr5	-	115572575	115584984	3643	5	27.133	19.525	18.531	11.005	16.773	16.3245	21.7297	14.7008	0.563774	0.0993632
NM_011050	Pdcd4	chr19	+	53966721	54004351	2418	12	29.255	18.872	13.435	6.713	11.228	23.7097	20.5207	13.8836	0.563698	0.3895
NM_001160112	Foxg1	chr12	+	50483870	50487854	3985	1	0.185	1.231	1.102	0.142	1.215	0.34675	0.839333	0.567917	0.563563	0.591064
NM_001033433	Tmem102-ps	chr11	-	69617097	69619126	1941	2	4.625	6.594	5.86	2.761	5.338	3.45725	5.693	3.85208	0.563551	0.127748
NM_013840	Uxt	chrX	-	20528791	20539104	833	7	5.83	5.891	6.923	3.588	3.813	5.21775	6.21467	4.20625	0.563143	0.0318628
NM_001001932	Eea1	chr10	+	95403297	95508152	7836	29	7.725	4.313	3.875	3.144	4.275	3.35225	5.30433	3.59042	0.563018	0.247103
NM_031999	Gpr137b	chr13	-	13449887	13485891	2981	7	7.208	2.087	1.42	2.247	0.989	4.01725	3.57167	2.41775	0.562934	0.599852
NM_028025	Mageb16	chrX	-	76868570	76916774	1854	4	4.313	1.637	2.797	2.085	1.142	2.6955	2.91567	1.97417	0.562581	0.353085
NM_027356	Ufsp1	chr5	+	137735897	137736892	996	1	2.61	5.587	6.056	2.639	4.48	2.53175	4.751	3.21692	0.562551	0.287225
NM_030266	Inpp4a	chr1	+	37356738	37467581	5689	26	2.595	3.246	3.088	1.549	2.233	2.26425	2.97633	2.01542	0.562454	0.0344266
NM_001102565	Alkbh1	chr12	-	88769027	88784789	1949	6	30.858	35.379	45.713	27.208	23.281	25.3328	37.3167	25.2739	0.562173	0.0568369
NM_197985	Adipor2	chr6	-	119303168	119367501	3963	8	46.023	59.309	53.774	38.816	28.09	40.8645	53.0353	35.9235	0.562025	0.0363409
NM_172436	Slc25a12	chr2	-	71112352	71205611	2924	18	20.199	32.267	37.147	16.919	31.295	12.487	29.871	20.2337	0.561985	0.272978
NM_001081012	4930473A06Rik	chr4	+	83171449	83510574	4525	26	1.052	2.035	1.216	1.025	0.836	1.05375	1.43433	0.971583	0.561968	0.211722
NM_145215	Abhd11	chr5	+	135485169	135488045	1493	6	27.238	39.001	38.484	15.74	23.706	31.5057	34.9077	23.6506	0.561669	0.131615
NM_001079824	D10Bwg1070e	chr10	-	62477412	62486597	2169	10	45.866	34.31	41.759	25.636	33.402	23.5883	40.645	27.5421	0.561439	0.0439866
NM_172511	Abhd10	chr16	-	45730510	45743019	2127	5	22.625	15.484	14.626	10.006	12.977	12.7617	17.5783	11.9149	0.561029	0.104839
NM_175518	D730040F13Rik	chr4	-	56888885	56960301	6895	18	9.32	12.561	7.305	10.254	5.44	4.09025	9.72867	6.59475	0.560925	0.264552
NM_029755	Calcoco2	chr11	-	95960640	95973276	1556	7	16.804	62.424	29.581	12.42	42.721	18.646	36.2697	24.5957	0.560359	0.516634
NM_022418	Tmub1	chr5	-	23951281	23953664	1320	3	2.267	3.641	2.445	1.405	2.578	1.68275	2.78433	1.88858	0.560028	0.183701
NM_013827	Mtf2	chr5	+	108494761	108538023	4060	15	120.125	159.732	173.927	105.122	84.118	118.581	151.261	102.607	0.559911	0.0622862
NM_180956	Ndrg3	chr2	-	156753078	156817847	2683	17	20.716	16.423	15.933	14.866	11.106	10.0295	17.6907	12.0005	0.559897	0.0543684
NM_008929	Dnajc3	chr14	+	119337154	119380924	5190	12	18.97	11.98	9.266	11.24	5.93	10.1185	13.4053	9.09617	0.559472	0.263059
NM_016677	Hpcal1	chr12	+	17697620	17798732	1561	4	12.79	9.269	7.592	8.682	4.457	6.98475	9.88367	6.70792	0.559181	0.180987
NM_001033185	1700084C01Rik	chr1	+	171859070	171864784	1440	4	0.102	1.054	1.139	0.394	0.683	0.48075	0.765	0.51925	0.55903	0.513602
NM_001163270	Baiap3	chr17	-	25379604	25393309	4645	34	0.961	0.686	1.196	0.666	0.521	0.74275	0.947667	0.64325	0.559001	0.131773
NM_019829	Stx5a	chr19	+	8816293	8830132	2112	10	20.463	24.145	28.332	16.982	12.819	19.7115	24.3133	16.5042	0.558913	0.0615241
NM_008923	Prkar1b	chr5	-	139493258	139605706	2632	11	1.733	0.788	0.563	0.45	0.431	1.21425	1.028	0.698417	0.55768	0.496955
NM_001083882	1600012H06Rik	chr17	+	15080189	15082944	2756	1	20.38	22.431	29.294	18.642	14.571	15.78	24.035	16.331	0.557524	0.0595054
NM_134118	Tecr	chr8	-	86095597	86118390	1174	13	85.826	93.94	72.916	51.577	75.174	44.9625	84.2273	57.2378	0.55732	0.0705911
NR_027913	G630025P09Rik	chr11	+	69617171	69619540	2370	1	3.788	5.507	4.822	2.283	4.372	2.9385	4.70567	3.19783	0.557307	0.130309
NM_001081097	Grik3	chr4	+	125168075	125391417	8842	16	12.821	9.549	7.832	7	6.209	7.32275	10.0673	6.84392	0.556782	0.09814
NM_016925	Fanca	chr8	-	125792144	125842476	4541	43	11.926	17.959	15.519	8.239	13.223	9.415	15.1347	10.2923	0.556295	0.104009
NM_028300	Pih1d2	chr9	+	50425426	50433105	1259	6	0.273	1.406	2.059	1.596	0.24	0.70675	1.246	0.847583	0.555878	0.576441
NM_017391	Slc5a3	chr16	+	92076964	92087718	10755	1	5.163	1.745	1.353	3.416	1.336	0.8675	2.75367	1.87317	0.555874	0.574276
NR_028146	Stoml1	chr9	+	58100971	58110331	2268	8	10.88	24.38	26.896	11.361	13.004	17.9172	20.7187	14.0941	0.555842	0.283216
NM_001164569	Rffl	chr11	-	82617321	82684712	3636	8	10.996	13.162	13.736	8.178	5.47	12.1348	12.6313	8.59425	0.555559	0.127904
NM_025933	Higd2a	chr13	+	54691592	54692508	613	2	91.709	94.33	79.835	54.307	75.008	51.6003	88.6247	60.3051	0.555429	0.0304977
NR_000003	Snord35a	chr7	-	52381717	52381805	89	1	8.268	21.6	30.912	16.792	3.399	21.1713	20.26	13.7874	0.555284	0.487396
NM_013587	Lrpap1	chr5	-	35434155	35448346	2907	8	36.939	54.001	45.536	34.586	27.706	30.5857	45.492	30.9592	0.555245	0.0521854
NM_009059	Rgl2	chr17	+	34066839	34074632	2940	18	19.922	12.561	19.021	10.832	10.109	14.1155	17.168	11.6855	0.555003	0.105053
NM_011573	Tex264	chr9	-	106561077	106587998	1740	6	17.141	13.432	12.527	7.73	12.821	8.79125	14.3667	9.78075	0.554712	0.09401
NM_146183	Zfp428	chr7	+	25292106	25300701	1165	3	15.032	56.713	77.702	40.563	39.208	21.9878	49.8157	33.9196	0.554481	0.457787
NM_030083	Lsmd1	chr11	+	69209293	69210173	518	3	53.033	73.15	56.583	42.977	32.995	48.4753	60.922	41.4824	0.554464	0.064549
NM_026219	Uqcrb	chr13	-	67001557	67006286	503	4	99.964	73.622	96.347	80.015	66.002	37.7915	89.9777	61.2695	0.554398	0.126369
NM_001081237	Klhdc5	chr6	+	147039597	147061300	6571	3	6.174	5.782	4.018	3.835	4.063	2.98025	5.32467	3.62608	0.554281	0.0834878
NM_009095	Rps5	chr7	+	13507660	13512035	740	6	1968.25	2367.6	1929.94	1343.83	940.198	1984.06	2088.6	1422.7	0.553905	0.117414
NM_001159529	Cox7a2l	chr17	-	83901257	83913673	1149	4	55.459	38.174	57.419	31.261	33.962	37.6987	50.3507	34.3073	0.553496	0.0660925
NM_027897	Rhpn2	chr7	+	36119256	36177306	3439	15	9.044	17.05	12.738	7.418	7.982	11.061	12.944	8.82033	0.553379	0.184617
NR_015475	1700086O06Rik	chr18	-	38398059	38409852	1564	4	2.007	2.135	2.233	1.878	1.306	1.161	2.125	1.44833	0.553072	0.0414694
NM_016678	Reck	chr4	+	43888402	43957678	4433	21	5.168	3.892	2.972	2.325	1.842	4.03575	4.01067	2.73425	0.552698	0.238049
NM_001081234	Pigg	chr5	+	108741944	108777798	3657	13	7.753	6.322	5.136	4.946	4.529	3.6285	6.40367	4.36783	0.551982	0.0748921
NM_007520	Bach1	chr16	+	87699199	87733591	5858	5	12.712	10.009	7.65	6.228	3.421	11.0693	10.1237	6.90608	0.551798	0.294571
NM_019971	Pdgfc	chr3	+	80840338	81017953	3512	6	6.942	13.584	11.976	8.379	8.721	5.07475	10.834	7.39158	0.551611	0.21104
NM_001085412	Gm13078	chr4	+	143309358	143319061	2106	4	0.093	0.48	0.779	0.024	0.431	0.4675	0.450667	0.3075	0.551475	0.589189
NM_030724	Uck2	chr1	-	169156214	169215258	1338	7	69.66	123.752	80.783	45.024	61.042	81.0468	91.3983	62.3709	0.551294	0.210985
NM_007594	Calu	chr6	+	29298119	29326675	3216	7	153.496	122.935	89.148	100.711	67.065	81.7708	121.86	83.1823	0.550876	0.139034
NM_021426	Nkain4	chr2	-	180669477	180689404	950	7	6.093	3.621	2.952	1.356	5.891	1.40175	4.222	2.88292	0.550396	0.494129
NM_175436	Zfp526	chr7	+	26006470	26012524	3352	3	2.063	2.807	1.641	1.092	2.369	0.98625	2.17033	1.48242	0.54996	0.286633
NM_001081421	Galntl1	chr12	+	81619977	81704883	3920	15	0.425	1.226	0.567	0.263	0.54	0.712	0.739333	0.505	0.549941	0.448654
NM_028059	Zfp654	chr16	-	64780173	64786147	4745	2	12.789	9.862	9.779	10.317	5.212	6.62325	10.81	7.38408	0.549876	0.132207
NM_016681	Chek2	chr5	+	111269036	111303152	2247	15	34.778	42.755	59.805	32.245	20.833	40.7637	45.7793	31.2806	0.549427	0.196729
NM_025386	Fbxo36	chr1	+	84836416	84897061	900	4	1.908	3.822	2.822	1.775	2.017	2.05375	2.85067	1.94858	0.548878	0.182242
NM_001085500	Cisd3	chr11	+	97547266	97549939	742	3	7.14	16.159	11.836	7.501	10.498	6.02725	11.7117	8.00875	0.548302	0.273206
NM_028036	Tmco6	chr18	+	36894724	36902045	1815	12	12.027	10.787	7.404	5.338	4.708	10.6355	10.0727	6.89383	0.547073	0.244651
NM_027419	2810408A11Rik	chr11	-	69710860	69714488	1674	9	2.022	4.11	3.287	1.108	1.717	3.6225	3.13967	2.14917	0.546833	0.365248
NM_013754	Insl6	chr19	-	29395844	29399808	660	2	2.75	2.07	1.924	1.484	0.802	2.3315	2.248	1.53917	0.546489	0.23721
NM_001081409	Phf20l1	chr15	+	66409134	66476817	6671	21	8.074	6.605	7.875	6.852	2.732	5.85875	7.518	5.14758	0.546455	0.147864
NM_172307	Mbtps2	chrX	-	153985754	154036647	4799	11	39.774	17.7	17.496	14.819	16.846	19.67	24.99	17.1117	0.546368	0.354205
NM_029836	Tspyl2	chrX	-	148771395	148777027	2758	7	33.99	19.223	25.628	10.931	35.536	7.5195	26.2803	17.9955	0.546346	0.445771
NM_145122	Pex16	chr2	+	92215396	92221377	1462	11	5.973	6.955	5.645	2.785	5.276	4.65725	6.191	4.23942	0.546306	0.0823048
NM_021604	Agrn	chr4	-	155539399	155559244	6842	34	42.144	74.095	71.929	45.892	24.018	58.9597	62.7227	42.9566	0.546108	0.244429
NM_030228	Gas2l1	chr11	-	4954134	4965330	3960	7	2.056	6.285	4.275	3.644	2.12	2.87675	4.20533	2.88025	0.546025	0.365078
NM_019821	Gltp	chr5	-	115119499	115140944	1621	5	30.293	33.362	30.288	15.355	24.306	24.6828	31.3143	21.4479	0.545985	0.0373602
NM_025539	Nudt2	chr4	+	41412181	41427959	848	3	17.123	26.07	20.339	14.342	16.231	12.9665	21.1773	14.5132	0.545153	0.0747526
NM_183088	Scand3	chr5	+	130371593	130379493	2492	4	9.921	11.105	12.462	10.278	5.402	7.28275	11.1627	7.65425	0.544353	0.093166
NM_013896	Timm9	chr12	-	72224159	72237662	1019	6	37.357	28.1	37.642	30.444	15.733	24.5228	34.3663	23.5666	0.544251	0.11122
NM_030235	Avl9	chr6	+	56664899	56711905	6691	16	11.496	11.107	10.105	8.503	4.905	9.0335	10.9027	7.4805	0.543479	0.0657973
NM_029408	Iqcd	chr5	+	121039032	121057122	1668	5	1.676	1.971	1.332	0.865	0.68	1.87125	1.65967	1.13875	0.543445	0.276365
NM_001034893	I1C0022H11Rik	chr7	+	50432958	50447479	3112	4	3.405	18.987	19.619	15.152	5.055	8.6185	14.0037	9.6085	0.543425	0.509164
NM_029745	Tbc1d9b	chr11	+	49944862	49986287	5198	21	6.823	6.891	4.998	3.648	3.39	5.80725	6.23733	4.28175	0.542728	0.11828
NM_001160235	Fam168b	chr1	-	34870063	34899895	5060	8	46.002	38.992	35.769	26.622	23.584	32.722	40.2543	27.6427	0.542244	0.0355404
NM_008822	Pex7	chr10	-	19579896	19627480	1894	10	19.581	18.778	17.207	10.258	8.744	19.1595	18.522	12.7205	0.542085	0.155766
NR_028512	Snora73a	chr4	-	131908690	131908894	205	1	22.494	46.641	89.554	47.26	43.161	18.5663	52.8963	36.3291	0.542041	0.485082
NM_021324	Ttyh1	chr7	+	4071135	4087843	3888	14	3.899	6.037	7.648	4.705	3.949	3.4245	5.86133	4.02617	0.54182	0.185052
NM_001162945	Mtx3	chr13	+	93614742	93628185	6275	9	11.218	8.344	8.769	10.06	1.519	7.88525	9.44367	6.48808	0.541556	0.337462
NM_145985	Arcn1	chr9	-	44550226	44575891	3456	10	44.868	66.121	67.817	35.325	43.524	44.0008	59.602	40.9499	0.541501	0.0776266
NM_026787	1110012L19Rik	chrX	+	67639088	67642591	1057	3	26.314	19.097	22.925	16.089	18.101	12.7837	22.7787	15.6579	0.540795	0.0518461
NM_009867	Cdh4	chr2	+	179177183	179634080	6343	16	0.65	1.133	1.018	0.544	0.632	0.7495	0.933667	0.641833	0.54071	0.137262
NM_172675	Stx16	chr2	+	173902552	173925272	3736	9	21.888	30.603	37.343	23.38	16.315	22.0695	29.9447	20.5882	0.540483	0.133001
NM_028667	D3Ertd751e	chr3	+	41546540	41562861	3574	7	3.61	2.859	3.627	3.763	1.65	1.5295	3.36533	2.31417	0.540253	0.243016
NM_026063	2900010M23Rik	chr17	-	27259610	27270836	473	4	69.798	77.115	75.948	45.323	55.799	52.1287	74.287	51.0836	0.54025	0.00370085
NM_027877	Mus81	chr19	-	5482840	5488336	1993	16	5.243	6.473	5.681	4.137	3.187	4.63925	5.799	3.98775	0.540229	0.03142
NM_172926	Snx14	chr9	-	88271585	88333789	3112	28	17.876	15.947	14.74	12.9	9.866	10.6318	16.1877	11.1326	0.540107	0.0172624
NM_007883	Dsg2	chr18	+	20716617	20763027	5729	15	28.779	18.535	13.307	12.773	12.118	16.8087	20.207	13.8999	0.539781	0.257028
NM_007510	Atp6v1e1	chr6	-	120745262	120772703	1204	9	102.104	96.978	90.565	74.047	42.9	82.2943	96.549	66.4138	0.539778	0.0727431
NM_001167967	Ankrd10	chr8	-	11614138	11635754	2598	5	21.507	34.311	32.237	27.393	17.116	16.0857	29.3517	20.1982	0.539217	0.163118
NM_011610	Tnfrsf1b	chr4	-	144802271	144836773	4913	10	4.873	3.13	1.841	2.905	1.201	2.6685	3.28133	2.25817	0.539127	0.375739
NM_031248	Robld3	chr3	-	88353741	88356849	571	4	119.674	135.999	87.838	65.251	100.921	70.2482	114.504	78.8068	0.539006	0.118503
NM_009352	Terf1	chr1	+	15795739	15833510	1633	10	107.363	147.99	170.707	105.875	93.778	93.6175	142.02	97.7568	0.538825	0.0799319
NM_028028	Zswim1	chr2	+	164648186	164652367	2701	2	22.521	29.575	22.957	16.236	12.599	22.8413	25.0177	17.2254	0.538412	0.107448
NM_016783	Pgrmc1	chrX	+	34138220	34146074	1838	3	205.936	49.847	58.779	72.898	76.941	66.7548	104.854	72.1979	0.538353	0.554533
NM_027159	Ccdc115	chr1	-	34493515	34496517	1705	5	10.156	15.043	17.594	8.251	12.464	8.75425	14.2643	9.82308	0.538162	0.157123
NM_009094	Rps4x	chrX	-	99380282	99383714	880	6	235.076	219.663	212.047	146.225	180.554	132.408	222.262	153.062	0.538145	0.0119671
NM_001081323	Mphosph9	chr5	-	124700968	124778460	8226	22	5.421	5.892	7.3	6.421	3.613	2.785	6.20433	4.273	0.538026	0.193366
NM_001139504	Dnlz	chr2	-	26203638	26207630	2923	3	5.572	5.711	6.534	3.738	3.984	4.55075	5.939	4.09092	0.537795	0.00862595
NR_030703	Snord104	chr11	+	106362305	106362377	73	1	20.16	8.316	12.321	3.53	23.827	0.74725	13.599	9.36808	0.537675	0.627498
NM_026666	Ubn1	chr16	+	5050161	5086378	6455	19	13.976	8.668	8.385	6.012	7.803	7.56325	10.343	7.12608	0.537474	0.166207
NM_021524	Nampt	chr12	+	33505200	33538234	4547	11	97.032	58.456	59.05	46.195	37.954	63.7225	71.5127	49.2905	0.53689	0.208915
NM_026217	Atg12	chr18	-	46892071	46901233	2492	4	34.37	39.566	36.517	28.579	22.153	25.4093	36.8177	25.3804	0.536685	0.00874513
NM_001164483	Synj1	chr16	-	90936342	91011553	7085	32	5.442	5.527	5.952	4.008	3.341	4.316	5.64033	3.88833	0.536629	0.00592943
NM_025988	Acbd4	chr11	+	102963002	102973513	2076	10	6.333	5.556	6.065	2.135	5.974	4.269	5.98467	4.126	0.536528	0.176448
NM_028017	Napg	chr18	+	63137570	63159104	3482	12	15.723	17.58	18.218	13.66	8.905	12.9585	17.1737	11.8412	0.536386	0.0325289
NM_057172	Fubp1	chr3	+	151873422	151899794	6491	20	87.916	92.809	105.031	81.488	74.25	41.324	95.252	65.6873	0.536135	0.0914364
NM_007996	Fdx1	chr9	-	51751412	51771638	861	4	16.067	15.512	19.479	8.738	15.898	10.5957	17.0193	11.7439	0.53526	0.100319
NM_019805	Anapc7	chr5	+	122872453	122894921	2751	11	25.803	28.357	27.482	16.859	19.243	20.247	27.214	18.783	0.534922	0.00254419
NM_001039156	Triobp	chr15	+	78778154	78836299	7327	25	8.516	5.199	4.65	3.151	3.303	6.23275	6.12167	4.22892	0.533636	0.294351
NM_026298	Ift172	chr5	-	31555652	31593487	5407	48	6.024	5.342	5.303	3.688	3.609	4.22475	5.55633	3.84058	0.532808	0.00483426
NM_133794	Qars	chr9	+	108410336	108418272	2500	24	66.284	96.647	103.231	70.724	42.41	70.8493	88.7207	61.3278	0.53273	0.137779
NM_178595	Ptrh1	chr2	+	32631341	32633113	913	5	9.403	7.093	10.662	5.701	6.626	6.454	9.05267	6.26033	0.532105	0.0614322
NM_008744	Ntn1	chr11	-	68022866	68200328	5738	7	10.302	5.669	11.111	6.368	9.081	3.2805	9.02733	6.24317	0.532021	0.307669
NM_010886	Ndufa4	chr6	-	11850373	11857446	492	4	356.549	421.993	476.051	341.354	261.305	265.044	418.198	289.234	0.531949	0.0407743
NM_025770	Atg10	chr13	-	91074954	91363592	1609	8	1.281	2.641	0.756	0.865	0.799	1.57225	1.55933	1.07875	0.531566	0.47739
NM_201366	Gm1631	chr2	+	71557474	71569023	641	4	6.735	0.71	0.66	1.045	3.303	1.25975	2.70167	1.86925	0.531392	0.717264
NM_001142731	Kctd1	chr18	-	15127194	15222091	3456	5	1.533	0.908	0.796	0.358	1.313	0.56875	1.079	0.746583	0.53132	0.419102
NM_145580	Tmem149	chr7	+	31350446	31352981	1186	5	2.564	2.943	5.576	4.041	2.232	1.396	3.69433	2.55633	0.531239	0.40631
NM_145123	Crtac1	chr19	-	42357527	42506273	2616	15	6.582	1.199	0.728	0.571	4.683	0.6355	2.83633	1.96317	0.53084	0.725597
NM_172630	Mppe1	chr18	-	67385184	67405484	2007	11	3.226	6.655	5.193	2.773	4.936	2.72475	5.02467	3.47792	0.530804	0.27775
NM_021429	Hs1bp3	chr12	+	8320239	8350630	2958	7	17.546	18.916	15.686	7.631	8.795	19.6792	17.3827	12.0351	0.530404	0.247164
NM_026577	Arl13b	chr16	-	62793515	62846866	3524	10	9.995	10.997	12.026	7.809	6.202	8.85225	11.006	7.62108	0.530223	0.0250057
NM_007465	Birc2	chr9	-	7818226	7835255	3140	7	38.619	25.81	26.386	22.419	17.268	23.1988	30.2717	20.9619	0.5302	0.111454
NM_028352	Pgm3	chr9	-	86446083	86465449	4582	13	11.852	15.126	12.794	8.075	9.292	10.1783	13.2573	9.18175	0.529946	0.0238161
NM_028091	Osgepl1	chr1	+	53370507	53380908	2283	7	7.886	8.31	10.15	7.607	3.611	7.0315	8.782	6.08317	0.529726	0.1317
NM_001135192	Asap2	chr12	+	21117617	21276032	5670	28	6.696	6.995	5.365	2.999	3.828	6.373	6.352	4.4	0.529707	0.159732
NM_028814	2810403A07Rik	chr3	+	88489716	88516855	2999	14	54.78	51.771	65.414	60.194	31.672	27.2647	57.3217	39.7103	0.529568	0.188401
NM_172620	Vps52	chr17	+	34092827	34103433	2766	20	6.562	15.857	17.769	10.135	8.394	9.3135	13.396	9.28083	0.529477	0.304608
NM_009535	Yes1	chr5	+	32913606	32989430	4537	12	34.729	60.324	69.29	42.117	37.604	34.1483	54.781	37.9564	0.529332	0.187938
NR_002891	Gm5512	chr19	+	12979721	12981483	1763	1	6.344	5.395	4.802	4.18	2.445	4.83675	5.51367	3.82058	0.529221	0.115012
NM_001085493	2310030N02Rik	chr4	-	10978192	11003351	1082	9	23.44	19.591	20.048	15.574	10.764	17.372	21.0263	14.57	0.529194	0.0494381
NM_027687	Cabyr	chr18	+	12899864	12913651	2125	6	0.439	0.357	0.523	0.291	0.356	0.26725	0.439667	0.30475	0.528785	0.0694527
NM_009593	Abcg1	chr17	+	31194639	31254929	5821	15	7.762	2.286	1.772	1.576	2.572	4.04525	3.94	2.73108	0.528724	0.586476
NM_183170	Mpv17l2	chr8	-	73282548	73284820	955	5	18.441	20.024	13.85	6.745	18.292	11.23	17.4383	12.089	0.528564	0.235738
NM_001115075	H2-M5	chr17	-	37123800	37126449	1170	6	13.501	28.927	38.21	13.61	35.033	7.2605	26.8793	18.6345	0.528519	0.497726
NR_028425	Mir292	chr7	+	3218785	3221016	2232	1	59.869	50.612	47.241	26.367	55.329	27.6557	52.574	36.4506	0.528407	0.18816
NM_025639	Cenpm	chr15	-	82064192	82075177	1218	6	15.707	36.966	24.499	14.597	16.267	22.6505	25.724	17.8382	0.528145	0.30054
NM_027360	2010107E04Rik	chr12	-	113199587	113205188	365	4	330.217	361.89	462.389	267.972	199.939	332.774	384.832	266.895	0.527956	0.0999067
NM_008952	Pipox	chr11	-	77694117	77707374	1774	8	33.819	42.833	57.708	21.99	29.755	41.4435	44.7867	31.0628	0.527882	0.200798
NM_013863	Bag3	chr7	+	135667097	135690495	2595	4	9.112	16.844	16.494	10.048	9.588	9.80825	14.15	9.81475	0.527779	0.161067
NM_030251	Abtb1	chr6	-	88785908	88791929	1880	12	13.229	19.294	16.266	6.222	16.452	11.1715	16.263	11.2818	0.527596	0.220475
NM_008991	Abcd3	chr3	-	121461828	121518133	3399	23	14.721	21.418	23.223	14.888	12.193	14.1	19.7873	13.727	0.527558	0.0887529
NM_001024856	Cdan1	chr2	-	120558552	120676154	11152	16	3.202	3.112	2.918	2.777	1.919	1.7105	3.07733	2.1355	0.527105	0.0490461
NM_145624	Zfp709	chr8	+	74405967	74416464	3975	4	1.074	2.405	2.143	1.115	1.161	1.62575	1.874	1.30058	0.526966	0.261126
NM_011585	Tia1	chr6	+	86354213	86383399	4477	13	30.592	14.057	18.825	17.185	8.26	18.611	21.158	14.6853	0.526831	0.333151
NR_030676	A130049A11Rik	chr3	-	103768459	103772239	3781	1	9.406	8.322	9.263	9.023	3.28	6.431	8.997	6.24467	0.526819	0.179729
NM_177111	Ccdc66	chr14	-	28295587	28321646	2951	18	12.95	11.949	13.536	10.408	6.33	9.94	12.8117	8.89267	0.526773	0.0458259
NM_197992	Pcgf1	chr6	+	83028384	83030849	874	9	7.465	9.319	11.683	2.653	12.893	4.21475	9.489	6.58692	0.526652	0.44281
NM_019864	Atr	chr9	+	95758016	95852063	8075	47	16.062	17.417	13.143	9.126	8.607	14.6558	15.5407	10.7963	0.525515	0.109225
NM_028602	Tex19.1	chr11	+	121007457	121009628	1740	3	22.103	51.811	81.275	20.406	48.895	38.5562	51.7297	35.9524	0.524905	0.453073
NM_025667	Tmem222	chr4	-	132821960	132833705	1482	6	28.003	28.06	28.595	16.204	22.351	20.2828	28.2193	19.6126	0.524901	0.00903546
NM_028751	Tjap1	chr17	-	46394825	46419962	2557	11	17.228	23.109	21.85	13.201	12.51	17.5132	20.729	14.4081	0.52477	0.0563881
NM_026899	Ssu72	chr4	+	155078924	155107988	1457	5	58.685	78.506	73.387	43.115	34.309	68.943	70.1927	48.789	0.524765	0.148296
NM_007545	Hrk	chr5	+	118619773	118639487	5366	2	3.739	1.848	2.652	0.259	3.876	1.592	2.74633	1.909	0.524688	0.520382
NM_001174107	Map3k9	chr12	-	82815937	82882157	10619	11	5.391	2.177	1.883	1.179	2.179	3.2115	3.15033	2.18983	0.524684	0.490777
NM_010946	Ntan1	chr16	+	13819370	13835543	1148	10	26.792	31.993	34.657	20.739	19.367	24.8538	31.1473	21.6532	0.524527	0.028677
NM_172554	Zdhhc17	chr10	-	110378835	110447122	4551	17	11.62	11.716	10.044	9.376	6.115	7.71925	11.1267	7.73675	0.524226	0.0355065
NR_028088	Cox18	chr5	-	90643749	90653021	1332	6	11.969	22.75	14.696	12.303	5.791	16.2965	16.4717	11.4635	0.522942	0.323845
NM_026125	Fam132a	chr4	+	155336427	155340738	1315	8	1.716	2.308	3.701	1.568	2.243	1.56625	2.575	1.79242	0.522664	0.282034
NM_010344	Gsr	chr8	+	34763710	34808634	2672	13	62.586	44.758	48.887	31.996	35.039	41.7622	52.077	36.2657	0.522041	0.0608776
NM_026036	Cmtm6	chr9	+	114640321	114658461	3352	4	47.387	52.733	42.868	32.47	34.586	32.573	47.6627	33.2097	0.521256	0.00788702
NM_181796	Gstp2	chr19	-	4035410	4042221	752	7	18.07	9.62	18.081	0.617	29.365	1.9115	15.257	10.6312	0.521167	0.661158
NM_029730	Mospd2	chrX	-	161376141	161418267	2015	15	19.573	7.13	6.827	7.8	8.407	7.1605	11.1767	7.78917	0.520953	0.466575
NM_001081139	Ankrd35	chr3	+	96474054	96494957	4054	13	6.716	5.977	4.659	1.093	10.129	0.8765	5.784	4.03283	0.520275	0.603168
NM_011636	Plscr1	chr9	+	92145032	92167399	2141	9	7.974	13.776	13.591	5.777	11.444	7.42225	11.7803	8.21442	0.520146	0.233215
NM_001030847	Nfs1	chr2	-	155947476	155967979	3682	11	7.781	12.943	12.199	6.956	6.531	9.47175	10.9743	7.65292	0.520047	0.147706
NR_027958	D930048N14Rik	chr11	+	51464456	51471183	3429	4	11.431	13.057	18.7	14.848	11.931	3.3385	14.396	10.0392	0.520024	0.347526
NM_172480	Mtrr	chr13	-	68699657	68720998	3692	15	19.399	21.965	15.863	13.539	12.925	13.4485	19.0757	13.3042	0.519854	0.0315592
NM_026194	1810074P20Rik	chr4	-	25175733	25208968	4337	19	16.378	12.155	11.748	8.531	9.399	10.1652	13.427	9.36508	0.519774	0.0591403
NM_020577	As3mt	chr19	+	46781933	46815585	1751	11	8.741	5.576	5.197	1.619	7.731	4.262	6.50467	4.53733	0.519632	0.401122
NM_133193	Il1rl2	chr1	+	40381472	40422316	1950	11	0.05	0.493	0.597	0.159	0.233	0.40325	0.38	0.265083	0.519555	0.563353
NM_175266	Epm2aip1	chr9	+	111174349	111181597	7249	1	13.392	13.19	14.29	14.893	6.562	7.0585	13.624	9.5045	0.519468	0.204349
NM_001033345	Gm216	chr1	+	74408682	74415895	2101	10	0.981	1.372	1.511	1.055	1.404	0.23675	1.288	0.898583	0.519409	0.364029
NM_026698	Tmem129	chr5	-	33995865	34000481	2244	4	7.236	5.816	5.658	5.856	3.606	3.59125	6.23667	4.35108	0.519402	0.10544
NM_172474	Tyw3	chr3	-	154239484	154260062	4404	6	2.484	3.32	3.916	2.691	2.043	2.04775	3.24	2.26058	0.519301	0.104378
NM_021546	Necab3	chr2	-	154370141	154384589	1810	13	2.764	3.661	2.163	1.794	1.212	2.98675	2.86267	1.99758	0.519108	0.272179
NM_175631	Cbln4	chr2	-	171861836	171868966	2799	3	1.735	0	0.076	0.129	0.757	0.37775	0.603667	0.42125	0.519076	0.774388
NM_028152	Mms19	chr19	-	42018197	42055626	3965	31	32.031	32.166	31.704	20.028	23.651	23.251	31.967	22.31	0.518893	0.00111889
NM_023209	Pbk	chr14	+	66424748	66436659	1646	8	24.081	27.385	26.421	18.785	14.978	20.6103	25.9623	18.1244	0.518485	0.0152665
NM_026989	Srsf11	chr3	-	157673457	157686386	3103	10	109.477	120.222	166.904	112.067	70.677	94.2002	132.201	92.3148	0.518099	0.134637
NM_026055	Rpl39	chrX	-	34622515	34625179	394	3	140.069	50.975	222.369	93.126	120.347	75.2318	137.804	96.2349	0.517986	0.462389
NM_009737	Bcat2	chr7	+	52825733	52845078	1559	11	52.957	79.406	80.565	37.683	58.065	52.951	70.976	49.5663	0.517972	0.120922
NM_009879	Ift81	chr5	-	123000213	123064527	2950	19	7.167	6.894	6.367	4.193	4.076	5.99775	6.80933	4.75558	0.517892	0.0366065
NM_027649	Spats1	chr17	-	45585886	45611887	1160	8	4.906	6.367	5.701	2.355	7.562	1.938	5.658	3.95167	0.51783	0.410347
NM_177790	Zfp385c	chr11	-	100487533	100512007	4090	8	4.474	7.978	5.743	3.415	3.069	6.2255	6.065	4.2365	0.517635	0.270479
NM_133242	Rbm39	chr2	-	155972975	156005976	2812	17	178.201	189.712	229.255	144.905	101.684	170.612	199.056	139.067	0.517394	0.077253
NM_001163015	Gprasp2	chrX	+	132373573	132379269	3814	7	17.865	6.685	7.948	4.337	13.404	4.96775	10.8327	7.56958	0.517108	0.516128
NM_178747	Gulo	chr14	-	66605624	66628047	2265	12	1.148	1.809	1.261	0.751	0.668	1.529	1.406	0.982667	0.516822	0.283291
NM_001168248	Rmi1	chr13	+	58503958	58512510	3607	4	3.4	3.857	4.694	3.215	2.055	3.083	3.98367	2.78433	0.516768	0.0852799
NM_153555	Dcaf8	chr1	+	174078146	174126524	3743	14	29.908	30.559	26.785	15.847	18.527	26.6238	29.084	20.3326	0.516431	0.0638282
NM_013720	Mga	chr2	+	119722964	119795317	13931	24	35.407	35.45	30.412	29.619	19.537	21.6528	33.7563	23.6029	0.516193	0.0439056
NM_145531	Spg11	chr2	-	121879262	121944122	7665	40	10.073	9.557	6.992	5.654	5.91	7.05975	8.874	6.20792	0.515475	0.0634164
NR_027370	C87436	chr6	+	86388640	86420382	3003	10	3.577	6.284	5.726	3.93	2.569	4.407	5.19567	3.63533	0.515223	0.190868
NM_016665	Stra13	chr11	-	120572255	120575081	636	5	48.207	65.544	62.806	32.249	49.227	42.0793	58.8523	41.1851	0.514976	0.0725469
NM_011307	Uimc1	chr13	-	55129241	55201656	2932	15	14.84	12.63	16.222	10.247	9.234	11.0957	14.564	10.1922	0.514941	0.0205399
NM_178698	Pigv	chr4	-	133217340	133228562	2941	4	5.971	5.505	3.886	3.364	3.471	3.916	5.12067	3.58367	0.514895	0.0785131
NR_004418	Rnu73b	chr3	-	85944539	85944609	71	1	9.673	12.826	13.413	10.887	4.261	9.99375	11.9707	8.38058	0.514386	0.205722
NM_021434	Gpr180	chr14	+	118536349	118563454	2877	9	5.49	7.368	7.852	5.481	4.889	4.129	6.90333	4.833	0.514373	0.0649728
NM_148942	Serpinb6c	chr13	-	33971685	33997577	1328	7	16.142	13.447	2.829	1.824	14.977	5.895	10.806	7.56533	0.514358	0.595326
NM_001085516	Gm12794	chr4	+	101613012	101615788	1452	3	0.236	4.425	3.316	0.142	3.75	1.694	2.659	1.862	0.514031	0.650779
NR_026688	2010001M06Rik	chr5	-	135487992	135489027	500	4	12.951	10.219	10.687	3.607	6.806	13.2982	11.2857	7.90375	0.513887	0.318842
NM_001037863	Atp11c	chrX	-	57476467	57657156	6047	30	12.128	6.442	7.384	6.622	6.166	5.3915	8.65133	6.05983	0.513645	0.222464
NM_025853	Dsn1	chr2	-	156820798	156832811	2283	11	19.36	22.292	22.595	14.762	13.979	16.269	21.4157	15.0033	0.513389	0.00647815
NM_026615	Urm1	chr2	+	29682909	29700516	2143	5	19.366	30.76	45.451	20.031	30.208	16.7238	31.859	22.3209	0.513306	0.328162
NM_026070	Ccdc53	chr10	+	87663842	87708903	1048	7	26.306	21.819	18.124	12.441	17.174	16.8023	22.083	15.4724	0.513239	0.0784145
NM_001163440	Mov10	chr3	-	104597750	104621481	3588	21	22.668	40.48	31.658	12.639	23.396	30.4108	31.602	22.1486	0.5128	0.264476
NM_177351	Agphd1	chr9	+	54765097	54797731	5103	5	2.615	1.745	1.534	1.525	1.26	1.34725	1.96467	1.37742	0.512318	0.159095
NM_178700	Grsf1	chr5	-	89088262	89105196	2749	10	39.919	62.625	83.065	62.762	30.041	37.3317	61.8697	43.3783	0.51226	0.310175
NM_177628	Fam167a	chr14	+	64055231	64084339	4235	4	1.378	2.21	1.212	0.621	1.25	1.496	1.6	1.12233	0.511575	0.302528
NM_001013616	Trim6	chr7	+	111367309	111383666	3827	8	58.259	87.683	105.011	60.057	59.697	56.3037	83.651	58.6859	0.511369	0.14246
NM_212433	Fbxo3	chr2	+	103867956	103903394	4659	11	17.615	14.594	13.332	8.362	12.726	10.866	15.1803	10.6513	0.511171	0.0648998
NM_026995	Carkd	chr8	+	11497568	11513287	1359	10	14.764	19.73	18.609	11.262	14.468	11.532	17.701	12.4207	0.511084	0.0441151
NM_138721	Lsm10	chr4	+	125773897	125775828	913	2	15.152	18.064	15.878	9.991	11.182	13.294	16.3647	11.489	0.510334	0.0201029
NM_029023	Scpep1	chr11	-	88785334	88816756	2074	13	137.658	82.617	65.814	63.907	64.686	72.29	95.363	66.961	0.510109	0.263694
NM_017476	Akap8l	chr17	-	32458369	32487522	2072	14	33.217	26.198	20.683	11.54	23.614	21.1063	26.6993	18.7534	0.50965	0.198841
NM_026028	Ccdc77	chr6	-	120274716	120307378	2166	12	23.531	22.469	22.276	14.989	15.956	17.0132	22.7587	15.9861	0.5096	0.000648431
NM_028402	Zfp493	chr13	+	67880630	67890019	3274	4	4.48	3.647	4.298	3.809	1.963	2.95575	4.14167	2.90925	0.509565	0.105093
NM_013721	Rpl7a	chr2	+	26766327	26768831	864	8	65.975	87.185	65.337	79.864	39.213	34.4435	72.8323	51.1735	0.509181	0.249747
NM_011773	Slc30a3	chr5	-	31388479	31395900	2001	8	3.212	2.2	2.591	1.185	3.175	1.26625	2.66767	1.87542	0.508366	0.329302
NM_001081029	4930420K17Rik	chr5	+	9100737	9118983	988	5	8.888	12.545	11.406	5.998	4.593	12.4968	10.9463	7.69592	0.508278	0.289344
NM_011697	Vegfb	chr19	-	7056962	7062141	1282	7	22.5	12.233	12.628	10.21	7.138	15.9525	15.787	11.1002	0.508151	0.330698
NM_145952	Tbc1d12	chr19	+	38911069	38994413	4209	13	3.065	2.127	2.124	1.212	1.833	2.09925	2.43867	1.71475	0.508096	0.151342
NM_178076	Mcf2l	chr8	+	12915893	13020509	5253	31	6.668	3.939	4.562	2.835	4.434	3.403	5.05633	3.55733	0.507296	0.189382
NM_016927	Pkd2l2	chr18	+	34569077	34602443	2461	15	7.236	6.948	7.868	8.146	2.09	5.2785	7.35067	5.1715	0.507293	0.285702
NM_080465	Kcnn2	chr18	+	45719808	45845537	2046	8	1.894	2.918	2.56	1.209	1.959	2.01875	2.45733	1.72892	0.50722	0.140711
NM_172593	Mier3	chr13	+	112476386	112508802	5277	13	10.207	12.377	13.786	10.508	3.855	11.2272	12.1233	8.53008	0.507151	0.234193
NM_026037	Mboat2	chr12	+	25516464	25645166	2802	13	13.428	11.645	9.158	8	3.86	12.226	11.4103	8.02867	0.507104	0.280758
NR_033514	2310015A10Rik	chr12	-	81221533	81233831	4845	3	2.238	2.569	3.418	1.691	3.512	0.5845	2.74167	1.92917	0.507075	0.4284
NM_177765	Ttll13	chr7	+	87391262	87405707	3010	15	0.44	0.891	1.09	0.188	1.181	0.33475	0.807	0.567917	0.506889	0.547507
NM_008750	Nxn	chr11	-	76070728	76212643	2728	8	4.783	23.552	19.122	8.085	14.304	11.0113	15.819	11.1334	0.506764	0.4745
NM_028126	Strada	chr11	-	106024650	106054862	2015	11	11.126	23.098	18.379	11.79	11.372	13.8637	17.5343	12.3419	0.506615	0.219073
NM_028182	Sh2d4a	chr8	+	70800427	70871603	2767	9	0.922	2.066	0.306	0.261	1.339	0.71875	1.098	0.772917	0.506493	0.618343
NM_213616	Atp2b4	chr1	-	135600842	135650098	6284	20	9.766	3.55	0.892	1.821	7.197	0.98425	4.736	3.33408	0.50638	0.690339
NM_001111279	Wdfy1	chr1	-	79698837	79758344	4551	12	14.886	22.066	22.82	9.263	13.593	19.2233	19.924	14.0264	0.506363	0.198909
NM_001077361	Fhl1	chrX	+	53985134	54046523	2686	8	46.133	36.068	39.04	28.683	17.428	39.244	40.4137	28.4517	0.50633	0.161289
NM_007460	Ap3d1	chr10	-	80169723	80204956	4730	31	33.602	30.386	31.856	17.9	25.006	24.5747	31.948	22.4936	0.506211	0.018925
NM_001164099	Add3	chr19	+	53214935	53321889	4520	15	6.208	11.271	9.809	3.295	6.692	9.23175	9.096	6.40625	0.505752	0.304384
NM_029669	Dnajc18	chr18	-	35830757	35862798	5169	8	5.969	6.195	5.21	5.723	2.911	3.60275	5.79133	4.07892	0.505707	0.128845
NM_177775	Esyt3	chr9	-	99210386	99258949	4491	23	1.628	3.807	2.768	1.687	2.273	1.819	2.73433	1.92633	0.505332	0.284128
NM_001163759	Dhx57	chr17	-	80637644	80689816	5077	24	9.585	8.829	8.733	7.156	4.498	7.473	9.049	6.37567	0.505181	0.0527091
NM_212445	Kdelc2	chr9	+	53192128	53209972	3644	8	6.852	5.581	4.08	3.479	2.075	6.08075	5.50433	3.87825	0.505161	0.316269
NM_172742	Mtmr10	chr7	+	71432556	71485692	5205	16	3.553	5.006	4.869	4.049	1.874	3.5405	4.476	3.1545	0.504799	0.175487
NM_181391	Chchd7	chr4	+	3866061	3870673	670	5	26.651	29.07	22.9	16.691	13.432	25.291	26.207	18.4713	0.504667	0.122927
NM_001081250	Myh13	chr11	+	67140605	67185004	5817	39	1.113	0.478	0.846	0.408	0.702	0.60775	0.812333	0.572583	0.504586	0.303973
NM_026633	Fam195a	chr17	-	26000643	26005683	816	5	13.707	7.688	4.085	2.21	9.546	6.20875	8.49333	5.98825	0.504196	0.515715
NM_009393	Tnnc1	chr14	+	32021498	32024897	703	6	0.977	1.439	1.656	1.539	0.753	0.579	1.35733	0.957	0.504181	0.324632
NM_008823	Cfp	chrX	-	20502661	20508650	1524	9	14.163	7.701	10.137	3.855	15.78	2.933	10.667	7.52267	0.503838	0.527201
NM_172903	Man2a2	chr7	-	87505336	87516012	4022	15	2.952	2.44	1.329	1.281	1.861	1.5985	2.24033	1.58017	0.503631	0.263227
NM_013883	Scmh1	chr4	+	120077886	120202804	3394	17	9.236	10.747	7.638	4.084	7.888	7.51	9.207	6.494	0.503624	0.146098
NM_178778	Scai	chr2	-	38921734	39046250	10705	18	6.168	4.801	4.868	5.724	1.943	3.5065	5.279	3.7245	0.503218	0.259366
NR_030776	3110021A11Rik	chr6	+	119798211	119799047	837	1	0.762	0.665	0.632	0.739	0.542	0.1725	0.686333	0.4845	0.502412	0.302202
NM_026890	Ngdn	chr14	+	55634291	55642975	1201	11	38.109	51.348	63.611	36.215	38.851	33.0272	51.0227	36.0311	0.501897	0.118166
NM_011498	Bhlhe40	chr6	+	108610623	108616919	3113	5	38.813	11.928	12.373	17.332	7.725	19.5158	21.038	14.8576	0.501796	0.554684
NM_172405	Fam175a	chr5	-	101233821	101249954	2499	9	11.621	14.373	15.37	9.465	8.534	11.217	13.788	9.73867	0.501617	0.0416827
NM_019419	Arl6ip1	chr7	-	125262404	125273139	2135	6	251.527	332.779	323.089	242.145	174.592	224.185	302.465	213.641	0.50158	0.0528585
NM_201406	Pigs	chr11	+	78141924	78156278	2488	12	18.632	15.657	11.696	11.827	9.757	10.8995	15.3283	10.8278	0.501458	0.0983228
NM_172689	Ddx58	chr4	-	40150810	40186858	4943	18	5.349	12.906	23.965	12.657	7.894	9.2775	14.0733	9.94283	0.501232	0.500802
NM_011190	Psme2	chr14	-	56206277	56209858	897	11	6.016	19.965	21.41	14.19	7.082	12.2108	15.797	11.1609	0.501197	0.434735
NM_010209	Fh1	chr1	-	177531509	177555766	1632	10	87.5	98.483	83.218	75.184	44.763	70.3342	89.7337	63.4271	0.500551	0.0659504
NM_153080	Tom1l2	chr11	-	60040216	60166407	5000	15	4.906	3.936	3.428	1.876	4.174	2.62325	4.09	2.89108	0.500492	0.210049
NM_011149	Ppib	chr9	+	65907976	65914436	960	5	216.355	206.259	204.296	198.08	121.157	123.948	208.97	147.728	0.500353	0.0739538
NM_153573	Fkbp14	chr6	-	54527599	54543122	2644	4	4.156	3.081	3.502	3.879	2.288	1.42575	3.57967	2.53092	0.500165	0.251807
NM_201518	Flrt2	chr12	+	96930436	97023425	7099	2	0.518	0.677	0.715	0.755	0.202	0.3935	0.636667	0.450167	0.500079	0.341682
NM_013826	Mocs2	chr13	+	115608445	115619628	1889	7	23.112	15.533	18.149	11.076	19.016	10.0753	18.9313	13.3891	0.499714	0.198221
NM_144801	Tmem143	chr7	+	53152439	53172783	2169	8	10.743	9.749	6.781	5.274	6.659	7.356	9.091	6.42967	0.499694	0.117617
NM_029570	Atp11b	chr3	+	35653060	35755198	4864	30	55.439	45.254	36.591	28.489	31.049	37.564	45.7613	32.3673	0.499591	0.0923454
NM_145943	BC031781	chr1	+	182781282	182798244	3189	7	40.841	39.977	47.664	30.057	28.101	32.7215	42.8273	30.2932	0.499537	0.0106913
NM_177687	Crebl2	chr6	+	134780217	134807901	2536	5	5.378	4.728	3.108	1.524	5.219	2.604	4.40467	3.11567	0.499491	0.373542
NM_027193	Dph5	chr3	+	115591101	115632241	1567	8	13.993	20.307	21.406	14.108	8.639	16.658	18.5687	13.135	0.499457	0.175617
NM_009477	Upp1	chr11	+	9018106	9036173	1283	9	34.985	256.537	298.141	148.976	124.076	144.096	196.554	139.049	0.499332	0.521911
NM_029880	Ptgr2	chr12	+	85626264	85656782	3086	10	15.403	15.836	15.533	9.919	12.449	10.7325	15.5907	11.0335	0.498795	0.00382881
NM_001159963	Fbxl5	chr5	-	44135857	44173388	2855	11	44.004	44.423	40.509	33.754	25.349	32.1697	42.9787	30.4242	0.498403	0.0118067
NM_010546	Ikbkb	chr8	-	23769677	23817055	4534	21	9.24	10.567	10.234	6.138	9.924	5.20875	10.0137	7.09025	0.498067	0.122394
NM_019914	Mllt11	chr3	-	95022466	95032599	2514	2	7.61	9.941	17.067	11.336	6.618	6.55775	11.5393	8.17058	0.498045	0.359195
NM_019802	Ggcx	chr6	+	72364327	72380701	2899	15	8.918	7.05	4.8	6.719	4.122	3.8695	6.92267	4.9035	0.497517	0.249189
NM_011151	Ppm1b	chr17	+	85357341	85416468	3262	6	13.264	14.764	13.478	8.247	10.827	10.3285	13.8353	9.80083	0.497378	0.0117619
NR_033505	Gm14164	chr2	+	152171405	152201058	1997	5	0.442	1.039	1.033	0.361	0.871	0.549	0.838	0.593667	0.497296	0.379865
NM_172293	Fam113b	chr15	+	97077538	97216124	2202	6	24.038	28.718	33.637	14.229	35.649	11.3332	28.7977	20.4037	0.497123	0.361439
NM_011211	Ptprd	chr4	-	75587143	76240203	8360	31	0.158	0.502	0.715	0.438	0.136	0.40025	0.458333	0.32475	0.497067	0.516666
NM_013795	Atp5l	chr9	-	44721331	44728825	513	3	17.786	8.678	7.322	5.525	13.415	4.99925	11.262	7.97975	0.497048	0.484614
NM_001013405	D9Ertd402e	chr9	+	122714665	122745450	3039	11	3.987	3.429	3.168	3.256	1.841	2.40425	3.528	2.50042	0.49668	0.097505
NM_001012273	Birc5	chr11	+	117710551	117717057	3416	3	45.652	50.842	65.498	48.606	36.373	29.8425	53.9973	38.2738	0.49653	0.12409
NM_134041	4930427A07Rik	chr12	+	114394632	114403669	3355	8	13.481	20.628	24.679	11.889	14.381	15.4202	19.596	13.8967	0.495817	0.172624
NM_177601	Tmem60	chr5	+	20388271	20392688	885	2	32.593	29.496	32.581	20.846	22.816	23.4955	31.5567	22.3858	0.495362	0.00213605
NM_027242	2010007H12Rik	chr5	+	138220146	138221335	939	4	8.672	13.738	12.114	5.269	9.584	9.64675	11.508	8.16658	0.494833	0.183588
NM_001164441	Ankrd33b	chr15	-	31221234	31297514	7498	4	3.696	0.493	0.325	0.845	1.725	0.634	1.50467	1.068	0.494535	0.722664
NM_033560	Vps37a	chr8	+	41597137	41636488	6379	12	13.142	11.404	9.812	9.735	6.52	8.1385	11.4527	8.13117	0.494153	0.0678204
NM_001039060	Klhl15	chrX	+	91480269	91501307	4001	4	2.979	1.378	1.653	1.365	1.852	1.05025	2.00333	1.42242	0.494053	0.347716
NM_021432	Nap1l5	chr6	-	58855227	58857120	1894	1	0.596	0.748	0.866	0.517	0.838	0.21425	0.736667	0.523083	0.493973	0.33777
NM_178745	Tmem229b	chr12	-	80062782	80108264	3865	3	1.307	1.937	1.15	0.76	1.389	0.97175	1.46467	1.04025	0.493645	0.234246
NM_001033988	Ncoa4	chr14	+	32973078	32992549	3546	10	0.664	1.983	2.402	0.857	1.813	0.916	1.683	1.19533	0.493626	0.467576
NM_144806	Prpsap2	chr11	-	61543152	61575590	1867	12	16.185	10.243	12.837	9.909	6.076	11.904	13.0883	9.29633	0.493545	0.192981
NM_001005868	Erbb2ip	chr13	-	104608866	104710594	6592	27	7.07	6.531	6.541	5.558	2.719	6.03	6.714	4.769	0.493486	0.137393
NR_027907	AI414108	chr9	+	27160270	27165131	4862	1	14.842	11.654	15.572	11.225	8.228	10.429	14.0227	9.96067	0.493449	0.0536611
NM_018805	Hs3st3b1	chr11	-	63698195	63735786	6004	2	1.561	2.747	1.798	1.871	1.486	0.98025	2.03533	1.44575	0.493445	0.255617
NM_025474	Mrps14	chr1	+	162125391	162131317	1970	3	28.711	38.7	49.979	26.107	32.86	24.4263	39.13	27.7977	0.49331	0.164157
NM_001024626	Zfp873	chr10	+	81510872	81524331	2300	3	4.735	6.269	6.579	6.162	2.4	3.92925	5.861	4.16375	0.493263	0.240408
NM_145546	Gtf2b	chr3	+	142428211	142446570	1253	7	23.412	40.415	41.506	31.463	23.297	20.0953	35.111	24.9518	0.492779	0.20759
NM_013742	Cars	chr7	-	150743610	150785947	2699	23	72.174	69.69	59.434	21.518	58.673	62.873	67.0993	47.688	0.492671	0.229679
NM_172617	Zfp523	chr17	+	28314363	28342831	2711	15	2.696	3.396	2.966	1.502	1.06	3.876	3.01933	2.146	0.492578	0.385762
NM_001163819	Fance	chr17	+	28450475	28463519	2016	10	17.13	10.565	8.214	5.419	7.39	12.7165	11.9697	8.5085	0.49241	0.371898
NM_001046336	Qrsl1	chr10	-	43592801	43608943	2665	7	4.878	9.605	10.72	7.174	4.285	6.4565	8.401	5.97183	0.492388	0.289273
NM_133950	Kdelr1	chr7	+	53128210	53139096	1525	5	68.131	45.315	43.539	43.761	37.292	30.5938	52.3283	37.2156	0.491684	0.160427
NM_016870	Acsm3	chr7	+	126904437	126928410	2762	16	2.575	3.425	4.444	3.47	1.287	2.67225	3.48133	2.47642	0.491383	0.29555
NM_016892	Ccs	chr19	-	4825366	4839322	1057	8	27.846	24.649	30.132	15.504	30.98	12.3017	27.5423	19.5953	0.491141	0.254747
NR_015525	9430060I03Rik	chr1	-	94830103	94847167	1689	2	1.075	2.456	1.284	1.404	1.164	0.85775	1.605	1.14192	0.491112	0.369074
NM_134020	Tmed4	chr11	-	6170717	6174840	1625	5	36.618	19.271	18.037	23.277	12.984	16.347	24.642	17.536	0.4908	0.349976
NM_023215	2500003M10Rik	chr3	-	90302880	90313365	3247	5	57.727	47.131	59.196	39.82	36.077	40.8492	54.6847	38.9154	0.490796	0.0178922
NM_027264	Zfp715	chr7	-	50551893	50568631	4190	5	8.43	10.987	11.049	10.073	6.173	5.43775	10.1553	7.22792	0.49058	0.155859
NM_001039536	Pigl	chr11	+	62271962	62327402	1657	7	29.427	34.958	25.639	14.275	32.724	17.095	30.008	21.3647	0.490118	0.244709
NM_009147	Sec23a	chr12	-	60059371	60113004	4108	20	37.568	31.181	23.981	22.844	20.287	22.8927	30.91	22.0079	0.490052	0.0910509
NM_018757	Nme6	chr9	+	109735707	109745475	1014	6	15.239	22.85	21.914	13.671	11.187	17.8675	20.001	14.2418	0.489941	0.135718
NM_173001	Kdm3a	chr6	-	71538966	71582680	4855	26	26.806	63.365	75.835	38.647	36.714	42.8867	55.3353	39.4159	0.489422	0.343346
NM_001005358	BC018101	chr17	+	17201067	17226595	2680	4	1.776	2.907	2.211	2.577	0.367	1.9685	2.298	1.6375	0.488884	0.420695
NM_173019	Pfkfb4	chr9	+	108893947	108934739	3361	14	1.401	1.159	1.133	0.751	1.283	0.59775	1.231	0.87725	0.488771	0.190202
NM_019988	Mlst8	chr17	-	24610496	24616023	3360	9	9.986	14.123	13.998	8.359	12.041	6.76525	12.7023	9.05508	0.48829	0.152927
NM_001112738	Atp5c1	chr2	-	9977657	10002137	1801	10	160.894	145.562	138.215	98.917	88.978	129.13	148.224	105.675	0.488145	0.0368036
NM_021886	Cenph	chr13	-	101529641	101545854	1239	9	59.429	52.999	65.93	36.477	44.374	46.3683	59.4527	42.4064	0.48746	0.0237961
NM_175245	2410129H14Rik	chr14	-	99433763	99445355	2256	3	43.511	35.117	39.938	24.761	29.063	30.7468	39.522	28.1903	0.487457	0.0198045
NM_019795	Dnajc7	chr11	-	100444150	100481482	2312	14	98.174	158.553	174.097	93.816	100.288	113.217	143.608	102.44	0.487357	0.159378
NR_002901	Snora68	chr8	-	73419658	73419755	98	1	6.007	17.552	16.736	6.836	6.945	14.9633	13.4317	9.58142	0.487331	0.448877
NM_010731	Zbtb7a	chr10	+	80599016	80614402	5373	3	4.483	7.984	6.912	3.645	6.291	3.88875	6.45967	4.60825	0.487241	0.238124
NM_026902	Mcts1	chrX	+	35953835	35966699	876	6	84.895	51.976	72.294	72.24	24.949	52.045	69.7217	49.7447	0.487065	0.298236
NM_028015	Lass5	chr15	-	99566023	99602946	2010	10	40.928	42.888	51.748	37.97	28.82	29.9438	45.188	32.2446	0.486882	0.0423785
NM_009466	Ugdh	chr5	-	65804460	65827081	2443	12	19.257	16.856	18.56	9.197	16.004	13.8248	18.2243	13.0086	0.486398	0.0705333
NM_008984	Ptprm	chr17	-	67016188	67703799	5569	31	0.74	0.227	0.114	0.555	0.014	0.20275	0.360333	0.25725	0.48616	0.70064
NM_026442	Cmc1	chr9	-	117974213	118059198	499	4	15.533	24.94	28.733	17.35	3.031	29.029	23.0687	16.47	0.486096	0.479953
NR_027290	Uckl1os	chr2	+	181314237	181316855	2018	2	0.948	1.63	0.996	0.638	0.787	1.12675	1.19133	0.850583	0.486049	0.264952
NM_177077	Exoc6b	chr6	-	84568480	85019507	5440	22	12.588	15.437	13.742	11.15	8.939	9.732	13.9223	9.94033	0.486032	0.0192367
NM_028048	Slc25a35	chr11	+	68781633	68786017	1827	5	2.443	3.904	2.432	1.495	3.601	1.17325	2.92633	2.08975	0.485762	0.407475
NM_026776	LOC100044649	chr11	+	101115057	101120860	1067	6	63.538	103.977	93.367	55.976	47.345	82.9817	86.9607	62.1009	0.485749	0.199204
NM_025650	Uqcr11	chr10	-	79865742	79869566	436	3	82.359	114.175	91.252	59.57	90.195	55.7523	95.9287	68.5057	0.485738	0.130464
NM_009942	Cox5b	chr1	+	36748332	36750233	569	4	134.579	171.241	161.788	106.87	47.847	179.285	155.869	111.334	0.48544	0.323294
NM_028838	Lrrc2	chr9	+	110854049	110886570	3657	9	11.362	11.883	12.022	6.665	10.547	7.979	11.7557	8.397	0.485415	0.0440474
NM_011504	Stxbp3a	chr3	-	108596098	108643420	2407	19	7.846	8.827	10.902	7.044	5.718	6.93575	9.19167	6.56592	0.48533	0.0578207
NM_001083331	Nup88	chr11	-	70756584	70783464	2450	17	90.402	98.97	105.144	64.911	61.117	84.3758	98.172	70.1346	0.485185	0.0286487
NM_010764	Man2b1	chr8	+	87607168	87622638	4325	24	14.994	12.668	12.734	10.64	8.62	9.59975	13.4653	9.61992	0.48515	0.0161447
NM_001033124	Ntrk1	chr3	-	87582166	87599084	2588	17	1.27	1.818	0.675	0.159	1.899	0.63175	1.25433	0.896583	0.484408	0.592225
NM_134071	Ankrd32	chr13	-	77182349	77274729	3742	21	10.54	10.396	11.82	9.571	6.002	7.8525	10.9187	7.8085	0.483684	0.0506768
NM_007630	Ccnb2	chr9	-	70255496	70269361	1541	9	76.273	79.644	69.798	42.771	40.34	78.3282	75.2383	53.8131	0.48351	0.164611
NM_026909	Thap7	chr16	-	17528075	17531145	1164	5	4.931	6.997	6.909	4.604	4.743	4.1275	6.279	4.4915	0.483337	0.0630061
NM_001164621	Rnf14	chr18	+	38456459	38477503	3353	10	28.807	21.938	27.802	20.041	15.856	20.3095	26.1823	18.7355	0.482817	0.0448256
NM_001002897	Atg9b	chr5	-	23889999	23897961	3902	14	5.519	3.047	3.552	2.787	4.38	1.5045	4.03933	2.8905	0.482797	0.364001
NM_010941	Nsdhl	chrX	+	70163860	70203867	2218	8	21.94	18.886	20.562	12.802	19.81	11.3255	20.4627	14.6458	0.48251	0.10295
NM_001110227	Kcnj13	chr1	-	89282859	89291304	1349	3	0.364	0.563	0.235	0.267	0.448	0.11675	0.387333	0.27725	0.482387	0.461125
NM_029279	Secisbp2	chr13	+	51747083	51779015	2913	17	11.199	16.203	15.638	9.871	11.423	9.548	14.3467	10.2807	0.48078	0.0732866
NM_009383	Tial1	chr7	-	135583291	135605027	4292	12	42.643	33.793	41.332	34.447	16.228	33.7315	39.256	28.1355	0.480522	0.165513
NM_001122685	Rhbdd1	chr1	+	82335624	82441941	3687	7	10.192	8.919	5.037	4.738	4.389	8.182	8.04933	5.76967	0.48038	0.310921
NM_025486	Tmem208	chr8	+	107850264	107852957	775	6	43.738	43.018	44.988	36.904	38.544	19.0003	43.9147	31.4827	0.480145	0.119094
NM_017407	Spag5	chr11	+	78115093	78135956	3822	24	43.254	27.174	26.536	25.241	19.074	25.1997	32.3213	23.1716	0.480128	0.192275
NM_001025612	Snx22	chr9	-	65912983	65917538	2555	7	65.548	66.628	64.834	62.102	40.165	38.985	65.67	47.084	0.479998	0.0691921
NM_011644	Trpc2	chr7	+	109214227	109244930	4150	23	5.497	5.425	4.959	3.837	3.881	3.671	5.29367	3.79633	0.479663	0.00114903
NM_024229	Pcyt2	chr11	-	120471401	120479204	1835	14	18.954	16.928	18.856	10.138	17.392	11.7297	18.246	13.0866	0.47949	0.0881056
NM_025563	2010012O05Rik	chr19	+	46764396	46777872	2176	5	2.142	3.022	3.088	1.729	1.599	2.59075	2.75067	1.97292	0.479451	0.148792
NM_177545	Vangl1	chr3	-	101960618	102008616	3419	8	56.043	17.031	13.045	15.088	31.232	15.4533	28.7063	20.5911	0.479346	0.610601
NM_028156	1700001P01Rik	chr11	-	97632795	97637232	624	3	0.236	2.756	1.95	0.826	1.454	1.2655	1.64733	1.18183	0.479107	0.576184
NM_030265	Kcnip4	chr5	-	48780742	49280796	2188	8	1.278	0.948	0.725	1.013	0.346	0.759	0.983667	0.706	0.478502	0.332617
NR_015510	4632427E13Rik	chr7	-	99889216	99889969	669	2	1.833	1.286	0.554	1.155	1.13	0.35125	1.22433	0.87875	0.478468	0.489703
NM_021327	Tnip1	chr11	-	54724289	54776440	2836	18	14.461	24.207	18.394	10.666	14.986	15.3062	19.0207	13.6527	0.478384	0.168952
NM_011959	Orc5l	chr5	-	21992307	22056149	2059	14	46.053	80.983	97.976	56.789	42.238	62.5198	75.004	53.8489	0.478051	0.267411
NM_172414	Fam164c	chr12	+	86629541	86640308	4482	3	0.613	0.497	0.944	0.414	0.607	0.45375	0.684667	0.491583	0.477967	0.257309
NM_001039034	Wdr5	chr2	+	27371388	27391990	2943	14	79.692	177.692	188.669	79.287	148.346	92.7223	148.684	106.785	0.47754	0.36019
NM_026965	Comtd1	chr14	-	22665083	22668132	2241	7	8.712	6.231	6.162	4.415	5.771	4.97675	7.035	5.05425	0.477053	0.0992967
NM_178162	Agfg2	chr5	-	138092070	138125845	2405	12	6.915	6.521	4.378	2.914	5.597	4.2875	5.938	4.26617	0.477036	0.204882
NM_133218	Zfp704	chr3	-	9427010	9610085	13844	9	7.367	6.366	5.419	3.294	6.375	4.092	6.384	4.587	0.47691	0.171784
NM_001002842	Zfp414	chr17	+	33775001	33782651	2278	10	0.452	0.555	0.534	0.09	0.697	0.32025	0.513667	0.369083	0.476888	0.466133
NM_183167	AI987944	chr7	-	48629142	48648630	1822	4	5.089	5.276	4.588	4.978	2.573	3.1955	4.98433	3.58217	0.476566	0.134658
NM_198654	Nsl1	chr1	+	192886900	192908437	2973	6	16.335	18.14	29.559	17.854	15.389	12.7865	21.3447	15.3432	0.476278	0.243477
NM_001039692	Arhgap12	chr18	-	6024446	6136096	5034	19	26.905	21.898	18.739	14.393	13.19	21.0025	22.514	16.1952	0.475256	0.136514
NM_024468	Trim39	chr17	-	36395818	36408949	3085	7	11.242	11.643	18.11	12.411	9.046	8.0375	13.665	9.8315	0.475002	0.212751
NM_009744	Bcl6	chr16	-	23965138	23988698	3285	10	1.045	1.571	1.127	1.067	0.622	1.004	1.24767	0.897667	0.474984	0.178134
NM_010363	Gstz1	chr12	+	88488668	88505673	1656	9	24.676	17.627	12.811	9.087	11.188	19.392	18.3713	13.2223	0.474481	0.331554
NM_027098	Mrpl30	chr1	+	37947398	37955178	691	6	44.512	51.688	61.252	41.838	31.848	39.6418	52.484	37.7759	0.474412	0.0618379
NM_009284	Stat6	chr10	+	127080042	127098043	3805	22	12.299	14.904	14.224	6.433	14.211	9.18975	13.809	9.94458	0.473627	0.183621
NM_001164525	Tstd1	chr1	+	173349164	173350483	551	4	6.054	5.05	4.897	4.302	4.529	2.69225	5.33367	3.84108	0.473617	0.0940411
NM_001163741	1110021J02Rik	chr17	-	29832922	29853962	4608	5	6.696	7.092	5.534	4.037	5.646	4.233	6.44067	4.63867	0.4735	0.0592113
NM_001177858	Trim43c	chr9	+	88734002	88743028	1984	7	0.791	0.229	0.133	0.182	0.534	0.11475	0.384333	0.276917	0.472903	0.681214
NM_199149	Lrrc68	chr7	-	20116316	20147747	2971	13	10.732	7.765	7.07	6.054	5.473	6.89725	8.52233	6.14142	0.472676	0.117487
NM_008635	Mtap7	chr10	+	19868726	20001396	3871	18	29.742	13.605	10.989	9.186	12.699	17.272	18.112	13.0523	0.472642	0.467822
NM_020332	Ank	chr15	+	27396432	27524664	3498	12	7.348	9.994	7.139	3.153	5.816	8.675	8.16033	5.88133	0.472485	0.283262
NM_198611	B3gnt4	chr5	+	123960469	123961891	1423	1	0.896	0.924	1.301	1.086	0.425	0.73875	1.04033	0.749917	0.472238	0.277585
NM_203319	Dhx37	chr5	-	125894774	125914418	4140	27	17.418	11.865	8.716	9.647	7.398	10.3505	12.6663	9.13183	0.472019	0.25992
NM_001048057	Rpl38	chr11	+	114529857	114533645	368	5	20.129	39.73	38.386	25.486	12.33	33.0155	32.7483	23.6105	0.471991	0.355114
NM_144798	Slc30a6	chr17	+	74794972	74823569	2132	14	11.896	14.095	16.949	12.69	8.69	9.579	14.3133	10.3197	0.471955	0.103432
NM_172989	Lpar1	chr4	-	58448124	58566165	3451	4	7.548	13.765	10.256	6.66	11.22	4.88925	10.523	7.58975	0.471422	0.323419
NM_001081668	Nup62cl	chrX	-	136542212	136597107	1128	9	42.097	20.855	12.758	15.305	13.543	25.7927	25.2367	18.2136	0.470507	0.502771
NM_028057	Cyb5r1	chr1	+	136302567	136308315	1626	9	124.901	110.762	101.876	87.505	80.276	75.8645	112.513	81.2152	0.47027	0.0140841
NM_001013769	Rsl1	chr13	+	67274118	67284435	2046	4	1.487	2.028	2.327	2.065	0.924	1.22825	1.94733	1.40575	0.470157	0.267191
NM_001172073	Ttc4	chr4	-	106334413	106351291	2570	10	23.001	28.287	30.632	18.027	19.804	21.3083	27.3067	19.7131	0.4701	0.0361487
NR_033802	2610002J02Rik	chr4	+	154624075	154630796	1519	3	9.107	14.987	16.057	9.737	6.323	12.927	13.3837	9.66233	0.470034	0.266135
NM_001134399	Megf11	chr9	+	64233433	64557012	6018	25	0.734	0.748	0.466	0.317	0.151	0.93875	0.649333	0.468917	0.469626	0.520931
NM_001037713	Xaf1	chr11	+	72115131	72127235	2598	6	16.427	7.497	7.759	1.825	19.707	1.35225	10.561	7.62808	0.469355	0.684855
NM_008891	Pnn	chr12	+	60167906	60175004	3469	9	95.41	99.794	110.724	78.807	91.517	50.701	101.976	73.675	0.468983	0.093107
NM_145597	Tmem161a	chr8	+	72696310	72707562	2994	12	13.829	11.929	12.175	6.609	14.372	6.4295	12.6443	9.13683	0.468722	0.261522
NM_016720	Neu3	chr7	-	106959949	106976927	3341	3	1.821	3.331	2.264	1.234	3.033	1.09225	2.472	1.78642	0.468607	0.422897
NM_001081099	2610002D18Rik	chr4	+	134066914	134079837	1270	3	12.94	23.702	20.663	10.388	15.125	15.9023	19.1017	13.8051	0.4685	0.219066
NM_027212	Med30	chr15	+	52544000	52561986	871	4	39.537	37.289	41.426	27.985	18.32	39.1662	39.4173	28.4904	0.468353	0.149781
NM_025641	Uqcrh	chr4	-	115739570	115747675	546	4	196.491	262.771	328.873	216.892	143.631	209.348	262.712	189.957	0.467809	0.179243
NR_027640	Ralgps2	chr1	-	158734297	158869757	7019	20	8.645	9.312	9.362	7.562	3.157	9.03975	9.10633	6.58625	0.467412	0.230195
NM_028913	Zfp819	chr7	+	50862539	50873649	2412	5	3.417	13.969	18.688	4.444	10.629	11.018	12.0247	8.697	0.467411	0.541456
NM_138583	D16H22S680E	chr16	-	18300918	18344025	1514	9	8.651	8.788	11.252	6.229	8.142	6.38025	9.56367	6.91708	0.467401	0.0644189
NM_001101433	Zcchc24	chr14	-	26531126	26588342	4375	4	3.397	5.539	7.365	1.79	4.339	5.665	5.43367	3.93133	0.466909	0.404863
NM_001079901	Repin1	chr6	+	48543882	48549081	3146	3	6.455	9.407	8.207	4.193	6.899	6.328	8.023	5.80667	0.466431	0.135671
NM_001163085	Map3k15	chrX	+	156426365	156561283	4326	28	37.682	22.535	25.426	22.908	11.852	27.234	28.5477	20.6647	0.466206	0.29332
NM_145374	Mios	chr6	+	8159227	8186274	3705	12	6.925	13.6	14.066	6.523	8.246	10.2707	11.5303	8.34658	0.466173	0.279632
NM_009542	Zfp101	chr17	-	33517124	33531582	2731	4	9.502	10.392	20.302	16.983	6.314	5.8105	13.3987	9.7025	0.465665	0.502818
NM_145520	Trub2	chr2	-	29631631	29643191	2576	8	24.909	33.033	30.212	21.986	17.82	24.0315	29.3847	21.2792	0.465621	0.0540857
NM_020275	Tnfrsf10b	chr14	+	70167279	70184218	3179	8	23.826	14.036	11.001	14.849	7.089	13.4527	16.2877	11.7969	0.465375	0.37927
NM_026558	Fam92a	chr4	-	12080869	12099162	1326	8	17.943	19.076	18.114	10.26	13.346	16.3407	18.3777	13.3156	0.464839	0.0474785
NM_028014	2310067B10Rik	chr11	+	115626747	115660347	4995	32	9.595	7.697	4.544	4.622	4.27	6.9335	7.27867	5.27517	0.464457	0.302278
NM_001081278	Tbc1d4	chr14	-	101841577	102008408	6641	19	0.739	1.013	0.566	0.427	0.512	0.741	0.772667	0.56	0.46442	0.255522
NM_178664	B3gntl1	chr11	-	121477522	121534465	2851	13	7.863	9.422	8.685	7.14	3.82	7.86225	8.65667	6.27408	0.464408	0.146219
NM_015810	Polg2	chr11	-	106629518	106640851	1576	8	6.537	5.682	8.46	5.068	4.894	5.0255	6.893	4.99583	0.464408	0.0824992
NM_009446	Tuba3a	chr6	-	125228292	125236060	1509	5	5.884	17.366	6.732	1.229	16.238	4.26425	9.994	7.24375	0.464325	0.664608
NM_027430	Brp44	chr1	+	167391339	167411345	854	5	18.554	12.736	14.373	7.12	17.622	8.3615	15.221	11.0345	0.464042	0.325502
NM_026810	Mlh1	chr9	-	111130732	111174112	2598	19	15.955	23.153	24.193	13.33	16.33	16.2308	21.1003	15.2969	0.464024	0.104292
NM_016799	Srrm1	chr4	-	134876399	134909129	3732	18	93.247	106.507	90.531	70.851	68.087	71.5367	96.7617	70.1582	0.463824	0.00620607
NM_145619	Parp3	chr9	-	106372684	106378982	2633	11	0.652	1.576	2.23	1.487	0.574	1.17175	1.486	1.07758	0.463639	0.484163
NM_021517	Pdzk1	chr3	+	96633988	96674849	2417	9	3.43	3.956	2.517	3.07	1.69	2.424	3.301	2.39467	0.463076	0.192766
NM_145916	Zfp7	chr15	+	76709706	76722825	2755	5	22.792	39.113	45.398	35.054	15.482	27.3225	35.7677	25.9528	0.462767	0.328113
NM_008217	Has3	chr8	+	109394142	109406802	5912	4	0.921	1.224	1.02	1.194	0.768	0.3355	1.055	0.765833	0.462141	0.333919
NM_027405	1700020O03Rik	chr12	+	87582828	87632318	3919	10	5.72	6.751	5.819	4.55	3.493	5.2345	6.09667	4.42583	0.462073	0.0504502
NR_033225	Gm13375	chr2	+	20890501	20891975	1385	2	2.798	1.826	0.726	0.67	1.529	1.6855	1.78333	1.29483	0.461811	0.510285
NM_133999	Fig4	chr10	-	40907978	41023047	3263	23	11.621	29.876	20.251	9.507	18.958	16.3705	20.5827	14.9452	0.46175	0.399133
NM_145577	Zfp772	chr7	-	7154833	7162709	2772	5	1.699	2.975	3.111	2.045	1.937	1.67175	2.595	1.88458	0.461492	0.19987
NR_027886	Polb	chr8	-	23744843	23747281	2439	1	5.531	3.277	2.429	3.423	3.008	1.7305	3.74567	2.7205	0.461352	0.386816
NM_001081195	Arid4a	chr12	+	72116954	72200338	5780	24	6.645	7.615	8.082	5.296	5.966	4.96925	7.44733	5.41042	0.460983	0.0167398
NM_001110832	Nfya	chr17	-	48526210	48549145	3711	10	16.259	28.192	24.422	19.525	17.24	13.2725	22.9577	16.6792	0.460928	0.18868
NM_144832	BC017643	chr11	-	121083902	121090579	2374	7	7.666	10.591	15.177	13.024	6.116	5.15825	11.1447	8.09942	0.460467	0.408868
NM_001081112	Ankrd26	chr6	-	118452582	118512274	5704	34	7.336	8.062	9.758	6.405	8.074	3.8035	8.38533	6.09417	0.460438	0.185556
NM_207176	Tes	chr6	+	17015149	17055825	2442	7	5.163	28.527	27.038	28.869	1.61	13.6655	20.2427	14.7148	0.460134	0.639312
NR_027828	Ncrna00081	chr19	-	54004146	54019117	2248	4	12.962	8.304	8.426	9.147	3.633	8.80475	9.89733	7.19492	0.460061	0.314554
NM_146085	Apbb3	chr18	-	36830813	36839020	2062	12	9.421	9.495	13.624	9.722	6.088	7.84625	10.8467	7.88542	0.459997	0.164111
NM_025340	Sharpin	chr15	-	76177470	76181540	1732	9	8.865	15.218	18.267	9.759	11.134	9.906	14.1167	10.2663	0.459487	0.24158
NM_001081446	Iqck	chr7	+	125999289	126116166	2026	9	1.501	0.574	0.47	0.432	0.784	0.635	0.848333	0.617	0.45936	0.537252
NM_026378	Dalrd3	chr9	+	108472223	108475102	1737	12	22.989	28.63	38.165	24.535	18.547	22.22	29.928	21.7673	0.459333	0.161568
NM_010137	Epas1	chr17	+	87153204	87232750	5352	16	4.216	10.284	11.309	4.68	8.662	5.4405	8.603	6.26083	0.458486	0.406558
NM_080452	Mrps2	chr2	+	28323586	28326697	2078	4	41.737	80.072	81.6	43.647	51.278	53.1148	67.803	49.3466	0.458398	0.239249
NM_001024512	Fam149b	chr14	+	21167444	21202713	2370	14	8.735	7.172	7.144	4.175	5.393	7.20925	7.68367	5.59242	0.458323	0.111271
NM_016785	Tpmt	chr13	-	47118912	47138586	2715	9	3.776	6.373	5.651	4.404	2.479	4.62075	5.26667	3.83458	0.457822	0.237033
NM_029173	Nxnl2	chr13	+	51266394	51270556	1163	2	0.844	0.652	0.5	0.354	0.585	0.5145	0.665333	0.4845	0.45758	0.208556
NM_001109757	Atp7a	chrX	+	103222615	103323499	8147	23	10.357	4.781	3.812	5.8	4.539	3.46225	6.31667	4.60042	0.457399	0.469125
NM_172132	Kdm4b	chr17	+	56465473	56542296	4610	23	4.969	7.77	6.679	4.08	4.593	5.47525	6.47267	4.71608	0.456773	0.126168
NM_178750	Ss18l1	chr2	+	179777188	179804906	4370	11	3.536	2.547	2.07	2.241	1.731	1.969	2.71767	1.98033	0.456629	0.181318
NM_011415	Snai2	chr16	+	14705952	14709478	2014	3	0.463	0.427	0.525	0.409	0.188	0.43425	0.471667	0.34375	0.456409	0.199377
NM_175029	Atg4c	chr4	+	98860625	98926478	3178	11	5.31	3.773	3.629	2.935	3.141	3.189	4.23733	3.08833	0.456329	0.102045
NM_133228	Zfp87	chr13	-	67616717	67627167	2710	4	4.887	6.851	8.57	8.519	2.679	3.60325	6.76933	4.93375	0.456328	0.431734
NR_028307	Gm6524	chr8	-	11692982	11694514	1533	1	3.104	4.092	4.625	4.135	1.973	2.508	3.94033	2.872	0.456261	0.246744
NM_029843	1700109H08Rik	chr5	+	3571716	3584341	715	6	5.42	2.193	4.144	3.676	1.375	3.5185	3.919	2.8565	0.456237	0.424653
NM_001007574	1700028K03Rik	chr5	+	107926764	107941575	6756	6	1.641	1.34	0.987	1.022	0.649	1.22125	1.32267	0.964083	0.456224	0.228864
NM_010832	Msl3	chrX	-	165092049	165111834	2320	12	10.551	5.233	4.926	5.153	6.389	3.5555	6.90333	5.0325	0.456017	0.4029
NM_029017	Mrpl47	chr3	-	32626419	32635677	872	7	30.547	44.266	61.401	42.609	20.554	36.1502	45.4047	33.1044	0.455819	0.328734
NM_001099628	Atad2b	chr12	+	4924159	5054216	8103	30	8.33	12.031	11.727	9.037	5.348	9.01325	10.696	7.79942	0.455633	0.164717
NM_144535	Mudeng	chr14	+	49686170	49707398	3165	8	14.647	12.388	11.166	9.997	7.192	10.6672	12.7337	9.28542	0.455613	0.0794304
NM_172491	D130040H23Rik	chr8	+	71794979	71827274	2002	6	1.838	2.754	1.744	2.677	1.095	0.8485	2.112	1.54017	0.45552	0.433356
NM_053166	Trim7	chr11	+	48639640	48663697	1366	7	2.801	5.037	4.609	1.622	5.481	1.9785	4.149	3.02717	0.454794	0.47052
NM_025275	Amz2	chr11	+	109287260	109299462	2816	9	10.47	11.983	11.179	8.29	6.338	9.91225	11.2107	8.18008	0.45469	0.0540206
NM_025304	Lcmt1	chr7	+	130521496	130573872	1369	11	23.793	30.339	37.255	26.388	15.688	24.6137	30.4623	22.2299	0.454523	0.182164
NM_024461	1810037I17Rik	chr3	+	122627315	122629112	976	2	35.937	51.212	58.219	28.09	40.989	37.005	48.456	35.3613	0.454504	0.16014
NM_009940	Coq7	chr7	-	125668576	125676827	871	6	40.889	60.638	50.598	31.062	48.969	31.074	50.7083	37.035	0.453333	0.172902
NM_020024	Taf10	chr7	-	112891408	112892852	757	5	20.672	33.682	29.633	21.648	15.485	24.2125	27.9957	20.4485	0.45321	0.178785
NM_019442	Stk19	chr17	-	34960938	34973848	1078	7	5.097	6.664	8.785	4.78	4.911	5.32	6.84867	5.00367	0.452837	0.16304
NM_001039482	Klhl20	chr1	-	163018509	163061610	4037	12	12.139	11.065	11.428	6.472	12.345	6.48625	11.544	8.43442	0.452782	0.191493
NR_028311	Gm4371	chr15	+	96013231	96033901	1610	2	0.183	1.163	1.019	0.544	0.752	0.432	0.788333	0.576	0.452736	0.542756
NM_133853	Magi3	chr3	-	103817182	104024329	6672	22	3.294	3.207	3.251	2.51	2.244	2.37225	3.25067	2.37542	0.452554	0.000412206
NM_001039532	Zfp784	chr7	-	4986048	4990048	2146	2	0.64	1.037	1.06	0.432	0.951	0.618	0.912333	0.667	0.451874	0.295526
NM_001098237	Zbtb3	chr19	+	8877020	8879344	2037	2	2.167	4.52	3.091	2.024	3.267	1.859	3.25933	2.38333	0.451597	0.343513
NM_130878	Cdhr1	chr14	-	37891035	37911497	4304	17	2.576	2.986	3.983	1.904	1.107	3.9695	3.18167	2.32683	0.451418	0.418986
NM_001163359	Fignl1	chr11	-	11700291	11708965	2974	3	48.396	62.786	62.05	47.045	33.871	45.7733	57.744	42.2298	0.45141	0.0690432
NM_144509	Arl6ip4	chr5	+	124566117	124568204	1182	5	27.889	36.594	47.535	20.273	34.677	26.9763	37.3393	27.3088	0.451329	0.227562
NM_027797	Tmem80	chr7	+	148514029	148523054	1868	6	1.838	1.76	3.031	1.848	0.526	2.4745	2.20967	1.61617	0.451252	0.448087
NM_080558	Ssfa2	chr2	+	79475582	79513123	5094	18	7.897	4.727	4.591	3.976	3.622	4.99525	5.73833	4.19775	0.451015	0.253424
[truncated: 7,886 more rows]

## Sheet: 1489 genes higher 2i
								TNGA_2i	NOD_male_2i	NOD_female_2i	E14_serum	XT67E1_serum	RGD2_serum	2i_Average	Serum_average
Accn	Symbol	Chromosome	Strand	Start	End	Transcript-length	#exons	RPKM	RPKM	RPKM	RPKM	RPKM	RPKM	RPKM	RPKM	Log2-up-2i	Student-t-test
NM_023409	Npc2	chr12	-	86095509	86114062	3262	4	169.047	172.768	170.965	36.809	37.975	33.9245	170.927	36.2362	2.23788	1.23447e-07
NM_030721	Acox3	chr5	+	35925709	35956450	3956	19	31.98	30.078	28.927	3.687	3.517	2.50775	30.3283	3.23725	3.22782	9.50936e-06
NM_001165934	Rgs9	chr11	-	109091169	109159495	7630	17	6.262	5.583	6.261	0.473	0.287	0.40325	6.03533	0.38775	3.96023	1.70652e-05
NM_053198	Sfxn4	chr19	-	60913180	60937333	2731	14	2.389	2.26	2.17	0.547	0.582	0.45525	2.273	0.528083	2.10576	1.91166e-05
NM_001085378	Myh7b	chr2	+	155436948	155460043	6163	42	7.641	7.683	7.632	0.452	1.436	0.529	7.652	0.805667	3.24758	2.69638e-05
NM_013602	Mt1	chr8	+	96702989	96704227	542	3	1306.03	1197.45	1315.93	215.735	97.81	204.369	1273.14	172.638	2.88257	3.2731e-05
NM_133684	Mosc2	chr1	-	186636947	186669726	1883	8	63.722	56.071	57.683	10.974	9.478	10.9898	59.1587	10.4806	2.49687	3.38591e-05
NM_181541	Caprin2	chr6	-	148791034	148844648	3566	19	27.926	26.033	26.409	10.708	8.546	10.0868	26.7893	9.78025	1.45371	3.94047e-05
NM_025329	Tctex1d2	chr16	+	32419788	32428978	631	5	39.571	39.526	38.988	15.272	12.105	16.5572	39.3617	14.6448	1.4264	5.02542e-05
NM_201407	Dennd4b	chr3	+	90070456	90084587	5399	28	4.561	4.741	4.468	1.489	1.737	1.9485	4.59	1.72483	1.41204	5.05191e-05
NM_145987	Tmem82	chr4	-	141170148	141174548	2066	6	5.96	5.705	6.069	1.247	1.977	1.277	5.91133	1.50033	1.9782	7.26775e-05
NR_030677	BC025920	chr10	+	81069053	81072581	1890	3	3.608	3.694	3.555	1.554	1.561	1.179	3.619	1.43133	1.33823	7.8858e-05
NM_025417	Commd4	chr9	-	57002848	57006106	824	8	103.469	112.108	115.444	43.09	41.575	48.1073	110.34	44.2574	1.31797	8.48247e-05
NM_001013779	Aim2	chr1	+	175350735	175396171	2541	9	51.971	54.572	58.653	7.889	2.143	9.86175	55.0653	6.63125	3.05379	8.88037e-05
NM_009694	Apobec2	chr17	-	48558556	48572053	1218	3	20.258	19.563	19.547	1.862	5.34	3.844	19.7893	3.682	2.42616	9.92212e-05
NM_177898	Nek5	chr8	-	23184088	23235525	2404	20	0.469	0.421	0.506	0.064	0.063	0.08525	0.465333	0.07075	2.71746	0.000104238
NM_172150	Ift52	chr2	+	162843208	162871871	2124	13	80.743	83.578	92.686	17.226	24.923	18.2415	85.669	20.1302	2.08941	0.000111757
NM_029988	Pigh	chr12	-	80181656	80190657	2353	4	34.17	35.045	37.572	10.622	5.271	7.8645	35.5957	7.91917	2.16828	0.000116606
NM_177462	Zmym6	chr4	+	126754627	126801538	4134	15	43.514	42.562	46.175	8.539	4.482	11.9117	44.0837	8.31092	2.40717	0.000118885
NM_183405	Cox6b2	chr7	-	4703396	4704696	551	4	498.923	410.687	457.147	54.432	79.879	56.0208	455.586	63.4439	2.84417	0.000126535
NM_020566	Dnajc4	chr19	-	7062401	7066762	840	6	17.169	15.9	14.675	3.251	3.691	4.711	15.9147	3.88433	2.03462	0.000138004
NM_001123038	Eif4a2	chr16	+	23107552	23114205	3174	11	409.289	385.895	435.054	162.344	188.418	152.795	410.079	167.852	1.28871	0.000166786
NM_175350	Tmem146	chr17	+	56767566	56803879	2565	22	10.174	9.507	8.065	0.743	0.295	0.7155	9.24867	0.5845	3.98397	0.000171291
NM_001033164	2510002D24Rik	chr16	+	18836673	18840206	1232	3	19.789	16.836	17.135	4.141	4.849	5.09825	17.92	4.69608	1.93204	0.000175444
NM_001113545	Lima1	chr15	-	99608899	99705887	4245	11	62.98	56.406	61.544	21.827	18.902	25.868	60.31	22.199	1.4419	0.000178146
NR_027851	2900005J15Rik	chr5	+	24606793	24608825	2033	1	2.92	3.061	2.42	0.203	0.186	0.1245	2.80033	0.171167	4.03212	0.000178391
NM_134251	Slc12a8	chr16	+	33518415	33664221	3166	13	11.977	11.233	11.33	1.172	3.153	3.00125	11.5133	2.44208	2.23712	0.000180501
NM_001034863	Tmem136	chr9	-	42916736	42924653	3500	3	17.408	16.507	15.071	3.372	3.911	1.407	16.3287	2.89667	2.49494	0.000192682
NM_027049	1700008O03Rik	chr7	-	51615413	51630400	913	6	6.233	7.37	6.374	1.355	1.739	1.80525	6.659	1.63308	2.02771	0.000197475
NM_028095	Mettl10	chr7	-	140019143	140044330	1078	6	19.886	22.01	20.466	7.505	6.875	9.4995	20.7873	7.95983	1.38489	0.000224524
NM_019427	Epb4.1l4b	chr4	-	57074598	57156028	2966	16	14.455	16.835	17.303	3.041	3.034	4.48875	16.1977	3.52125	2.20163	0.000228077
NM_153075	Catsper2	chr2	-	121220091	121239528	2247	13	3.166	3.872	3.885	0.688	0.673	0.627	3.641	0.662667	2.45798	0.000235503
NM_007491	Art5	chr7	-	109245393	109248743	1714	5	3.062	2.893	3.519	0.391	0.706	0.602	3.158	0.566333	2.47929	0.000241664
NR_028264	Mir16-1	chr14	-	62221673	62301210	1694	7	4.373	4.987	4.716	1.46	1.027	0.60925	4.692	1.03208	2.18465	0.000269848
NM_007645	Cd37	chr7	-	52489002	52494209	1226	8	6.082	7.221	6.646	0.336	1.542	0.844	6.64967	0.907333	2.87358	0.000279577
NM_183161	Slc17a9	chr2	+	180460044	180476983	2197	13	36.06	40.988	44.863	8.819	7.16	10.0188	40.637	8.66592	2.22937	0.000282335
NM_001122640	Arhgap17	chr7	-	130422663	130513429	3535	21	20.483	21.567	19.771	8.149	5.798	9.0415	20.607	7.66283	1.42719	0.000297644
NM_009057	Rag1ap1	chr3	-	89072168	89074492	1022	6	34.8	33.512	31.837	9.379	12.579	6.12425	33.383	9.36075	1.83442	0.000304084
NR_004843	Chkb	chr15	-	89246836	89260127	4296	27	14.125	13.731	15	3.755	4.436	6.17725	14.2853	4.78942	1.57661	0.000307048
NM_026407	Tmem39a	chr16	+	38562972	38591497	2046	9	171.118	153.921	165.081	38.285	60.988	31.381	163.373	43.5513	1.90738	0.000307868
NM_175140	Chst8	chr7	-	35459487	35597730	2397	4	1.085	1.097	1.126	0.236	0.347	0.4605	1.10267	0.347833	1.66453	0.00033236
NM_173751	Ilvbl	chr10	+	78037245	78047247	2329	16	9.773	8.276	9.609	3.762	3.539	3.18	9.21933	3.49367	1.39992	0.000340862
NM_172416	Ostm1	chr10	+	42398723	42422261	3001	6	31.728	28.692	29.248	7.848	12.877	9.6195	29.8893	10.1148	1.56316	0.00034455
NM_198322	Zfp273	chr13	+	67914753	67927937	2321	4	3.107	2.681	3.077	1.243	1.238	1.40375	2.955	1.29492	1.1903	0.000356668
NM_001085508	Tmem8b	chr4	+	43681843	43705540	4775	13	4.335	3.984	3.335	0.615	0.649	0.6025	3.88467	0.622167	2.64242	0.000371398
NR_029464	5033406O09Rik	chr12	-	113180202	113182693	1729	3	4.568	4.067	5.416	0.268	0.437	0.19075	4.68367	0.298583	3.97144	0.000394687
NM_021564	Fetub	chr16	+	22920295	22939841	1575	8	24.45	25.247	20.592	1.832	5.474	1.995	23.4297	3.10033	2.91784	0.000401835
NM_008908	Ppic	chr18	-	53565995	53577661	1286	5	78.046	74.193	64.097	21.078	10.291	14.913	72.112	15.4273	2.22475	0.000402666
NM_178795	Ppip5k1	chr2	-	121136297	121176749	5531	30	7.61	7.948	7.423	2.208	3.582	2.4435	7.66033	2.7445	1.48086	0.00040291
NM_177815	Rft1	chr14	+	31467561	31504503	2372	13	7.879	8.339	7.896	3.824	3.475	4.6295	8.038	3.97617	1.01546	0.000406007
NM_181073	Plekhh1	chr12	+	80130150	80182642	6439	29	20.486	23.971	18.997	4.522	4.651	5.3995	21.1513	4.8575	2.12246	0.000406659
NM_134109	Ildr1	chr16	+	36694124	36726827	2879	8	39.428	41.874	37.084	9.773	14.211	6.1205	39.462	10.0348	1.97545	0.000412535
NM_008279	Map4k1	chr7	+	29767873	29788298	2699	32	14.668	15.482	13.192	3.609	5.772	4.719	14.4473	4.7	1.62007	0.000441714
NR_015601	C030044B11Rik	chr13	+	49063481	49065274	1461	2	8.159	6.821	6.844	2.54	2.485	2.65	7.27467	2.55833	1.50768	0.000448054
NM_001013814	Amt	chr9	+	108199253	108203928	1325	9	86.3	96.292	81.296	28.781	38.126	33.2437	87.9627	33.3836	1.39775	0.000454964
NM_009379	Thpo	chr16	-	20724527	20734584	2416	6	2.274	2.534	2.606	1.024	1.283	1.09225	2.47133	1.13308	1.12504	0.000461247
NM_201353	Slc6a7	chr18	-	61155034	61173853	3343	14	15.437	13.378	18.342	0.832	0.475	0.36375	15.719	0.556917	4.8189	0.000468655
NM_016658	Galt	chr4	+	41702126	41705998	2000	11	14.226	15.885	15.581	5.024	4.462	7.02975	15.2307	5.50525	1.4681	0.000475168
NM_173047	Cbr3	chr16	+	93683464	93691236	1167	3	54.058	48.986	51.184	9.671	15.877	20.568	51.4093	15.372	1.74172	0.000491237
NM_173756	Lin52	chr12	+	85792458	85872483	2144	6	7.139	7.291	6.268	3.293	3.28	3.64125	6.89933	3.40475	1.01891	0.000505045
NM_007793	Cstb	chr10	+	77888415	77890367	602	3	729.556	548.757	686.731	89.37	97.357	106.234	655.015	97.6538	2.74578	0.000525019
NM_177564	Dhrs11	chr11	-	84634230	84642505	1421	7	13.567	16.234	12.957	4.098	2.98	2.966	14.2527	3.348	2.08986	0.000529477
NM_001177416	Gm6792	chr7	+	6224577	6233463	609	5	167.626	126.682	169.145	17.516	6.333	10.796	154.484	11.5483	3.74171	0.000560358
NM_033478	Ly6g6d	chr17	-	35208293	35211409	605	3	5.351	6.271	5.072	1.704	2	1.8495	5.56467	1.85117	1.58786	0.000566862
NM_028119	Ddb2	chr2	-	91051736	91077223	1918	10	34.093	27.933	31.418	9.296	5.441	10.1638	31.148	8.30025	1.90791	0.000576001
NM_001111099	Cdkn1a	chr17	+	29227931	29237667	1936	3	90.535	103.923	111.224	35.748	40.039	29.59	101.894	35.1257	1.53647	0.000594495
NM_001167691	Sirt4	chr5	-	115928019	115934306	1645	5	25.586	19.713	21.935	3.947	4.965	2.03375	22.4113	3.64858	2.61882	0.000608909
NM_183000	Accn3	chr5	+	23919269	23923652	1942	11	0.834	1.016	0.981	0.08	0.273	0.151	0.943667	0.168	2.48982	0.000611535
NM_021273	Ckb	chr12	-	112907566	112910549	1478	8	168.839	198.218	159.471	54.845	40.985	58.7955	175.509	51.5418	1.76773	0.000647794
NM_001161832	T2	chr17	+	8565261	8615593	1755	11	8.134	6.688	9.556	0.147	0.345	0.084	8.126	0.192	5.40337	0.00067421
NM_001083897	Mpzl1	chr1	-	167522312	167564672	2356	6	73.229	72.9	59.913	26.051	27.637	27.054	68.6807	26.914	1.35155	0.00069294
NM_009676	Aox1	chr1	+	58086813	58163254	4383	35	0.739	0.9	0.773	0.106	0.259	0.1555	0.804	0.1735	2.21226	0.000693453
NR_027769	Deaf1	chr7	-	148483075	148513624	2361	13	33.659	28.177	29.355	10.346	11.435	13.841	30.397	11.874	1.35612	0.000699285
NM_009970	Csf2ra	chr19	-	61300305	61304321	1848	12	12.317	14.755	16.032	2.287	3.315	3.91225	14.368	3.17142	2.17966	0.000708006
NM_172736	Leng8	chr7	+	4088658	4099775	5094	15	93.199	83.681	82.081	33.799	41.88	26.954	86.3203	34.211	1.33524	0.000710171
NM_009419	Tpst2	chr5	+	112705727	112744376	1814	7	13.684	16.482	14.933	6.932	7.462	7.50675	15.033	7.30025	1.04212	0.000738874
NM_183417	Cdk2	chr10	-	128134995	128142107	2432	8	130.122	119.402	148.104	50.241	50.468	56.46	132.543	52.3897	1.33911	0.000743451
NM_177857	Dennd2c	chr3	+	102931479	102973661	4979	19	26.877	26.438	26.586	15.867	11.543	11.3745	26.6337	12.9282	1.04273	0.000748014
NM_001033040	Gm166	chr7	-	134726602	134732109	1831	9	5.198	4.476	4.739	1.773	1.404	2.25125	4.80433	1.80942	1.40881	0.000757025
NM_029920	Mtus2	chr5	+	148768896	149127641	7543	15	3.844	3.548	3.156	0.683	0.902	1.3395	3.516	0.974833	1.85071	0.000788186
NM_145378	Pla2g4b	chr2	+	119859169	119868769	3859	20	6.521	8.128	7.431	1.242	2.548	1.56025	7.36	1.78342	2.04506	0.000790256
NM_001130412	Lpin1	chr12	-	16542475	16596576	5626	21	12.443	15.053	11.868	4.305	4.1	3.76325	13.1213	4.05608	1.69375	0.000797721
NM_001081217	Zfp174	chr16	+	3847223	3858880	5942	3	1.635	1.515	1.629	0.494	0.624	0.2185	1.593	0.4455	1.83825	0.000800311
NM_133197	Mcf2	chrX	-	57309133	57400820	3614	25	55.761	57.323	64.925	7.971	21.302	8.86075	59.3363	12.7112	2.22281	0.000825176
NM_029398	Tmem14a	chr1	+	21208712	21220248	1112	5	8.338	8.28	7.708	3.939	2.448	2.19475	8.10867	2.86058	1.50316	0.0008271
NM_008183	Gstm2	chr3	-	107784620	107789354	1047	8	23.005	18.409	20.617	5.07	3.539	7.24325	20.677	5.28408	1.9683	0.000838781
NM_026382	Snrnp48	chr13	+	38296808	38319532	1789	9	57.885	50.533	56.514	28.373	29.844	22.8555	54.9773	27.0242	1.02458	0.000839261
NM_181858	Cd59b	chr2	+	103911167	103925114	796	4	3.883	4.322	3.19	0.906	0.665	0.767	3.79833	0.779333	2.28505	0.000857319
NM_147155	Tagap1	chr17	-	7159314	7165505	2360	4	11.474	15.584	16.006	1.747	1.346	1.3645	14.3547	1.48583	3.27218	0.000893616
NM_026110	Gcfc1	chr16	-	91014282	91044624	3809	18	44.432	42.807	50.17	23.257	17.372	21.548	45.803	20.7257	1.14402	0.000903023
NM_001025572	Ankrd12	chr17	-	66316841	66426386	8991	13	4.387	4.079	4.084	1.553	1.405	2.2445	4.18333	1.73417	1.27041	0.000916428
NM_009497	Vamp2	chr11	+	68902030	68905883	2164	5	37.109	31.817	33.079	11.383	16.215	10.1768	34.0017	12.5916	1.43315	0.000929074
NM_028903	Scara5	chr14	+	66285240	66383663	3794	9	7.745	7.534	10.319	0.53	0.698	0.81875	8.53267	0.68225	3.64462	0.000948084
NM_178787	Iffo1	chr6	+	125095259	125111800	2840	9	6.84	7.393	6.632	2.722	3.834	2.63975	6.955	3.06525	1.18205	0.000960874
NR_030700	4831440E17Rik	chr5	+	25005615	25010291	4677	1	1.668	1.882	1.618	0.198	0.566	0.088	1.72267	0.284	2.60068	0.000967769
NM_176831	Ppcdc	chr9	-	57260460	57287921	2762	7	15.576	19.067	18.964	7.277	7.228	5.38575	17.869	6.63025	1.43032	0.000998896
NM_198305	Klhl17	chr4	-	155603153	155608966	3014	12	12.777	10.86	10.216	3.317	4.541	4.10925	11.2843	3.98908	1.50019	0.00100579
NM_022024	Gmfg	chr7	+	29222466	29231914	1006	7	5.364	6.085	5.627	2.356	1.428	2.609	5.692	2.131	1.41741	0.00102498
NM_134102	Pla1a	chr16	-	38396203	38433225	1974	11	31.958	28.447	23.693	1.775	6.819	3.571	28.0327	4.055	2.78934	0.00103967
NM_001126046	Fam178b	chr1	-	36619541	36740028	2282	15	29.278	22.213	21.608	1.829	3.181	3.90825	24.3663	2.97275	3.03502	0.00108186
NR_033566	AI507597	chr4	+	141170285	141171519	864	3	11.128	9.486	12.186	2.267	3.764	1.752	10.9333	2.59433	2.0753	0.00108979
NM_001001650	Prss48	chr3	-	85797732	85806413	949	6	0.569	0.64	0.502	0.217	0.159	0.12525	0.570333	0.167083	1.77124	0.00109985
NM_024448	Rab12	chr17	-	66843852	66869010	2010	6	22.77	27.082	26.506	11.537	12.04	13.9768	25.4527	12.5179	1.02383	0.00110704
NM_018886	Lgals8	chr13	-	12531686	12553757	2543	10	13.87	10.942	14.501	3.161	4.163	3.033	13.1043	3.45233	1.9244	0.00111422
NM_008630	Mt2	chr8	+	96696518	96697467	556	3	1353.26	1276.57	1703.86	339.692	119.422	194.495	1444.56	217.87	2.72909	0.00111425
NM_010734	Lst1	chr17	-	35322040	35325385	416	4	13.207	13.134	11.828	1.239	4.908	2.11025	12.723	2.75242	2.20867	0.00112419
NM_007437	Aldh3a2	chr11	-	61058257	61080629	3131	10	28.546	28.454	35.147	8.394	11.376	11.5122	30.7157	10.4274	1.5586	0.0011397
NM_016759	Rundc3a	chr11	+	102254749	102263869	2014	11	11.35	14.293	15.394	2.943	3.83	3.5025	13.679	3.42517	1.99772	0.00114764
NM_028295	Pdia5	chr16	-	35397398	35490959	1809	17	21.26	24.246	18.542	5.84	4.055	7.26325	21.3493	5.71942	1.90025	0.00116836
NM_026734	Tmem126b	chr7	-	97617343	97624505	858	5	25.157	27.477	28.735	14.535	9.343	12.1723	27.123	12.0168	1.17446	0.00117603
NM_022884	Bhmt2	chr13	-	94426052	94444257	2090	8	2.371	2.421	1.797	0.493	0.072	0.18525	2.19633	0.250083	3.13462	0.00118729
NM_178688	Ablim1	chr19	-	57107754	57290522	6621	25	18.575	24.069	16.9	2.584	0.822	1.366	19.848	1.59067	3.64129	0.00120603
NM_019738	Nupr1	chr7	-	133766760	133768984	626	3	133.139	135.768	112.997	6.421	42.041	13.1223	127.301	20.5281	2.63257	0.00122717
NM_013911	Fbxl12	chr9	-	20442230	20447250	2089	3	14.395	17.218	19.273	5.723	5.141	5.2255	16.962	5.36317	1.66115	0.00124146
NM_010464	Hoxc13	chr15	+	102751562	102759245	2433	2	10.384	9.44	8.35	0.635	3.015	0.66425	9.39133	1.43808	2.70719	0.00127025
NM_001146049	Htatip2	chr7	+	57014476	57029369	1465	6	16.207	22.791	17.262	1.266	2.891	1.1725	18.7533	1.7765	3.40003	0.00131072
NM_001134385	Gpr160	chr3	+	30754872	30796114	2206	4	8.161	8.531	6.499	2.873	2.434	2.57775	7.73033	2.62825	1.55643	0.00132645
NM_199199	Tmem199	chr11	-	78320557	78325670	1343	6	57.895	69.01	73.746	30.16	28.831	27.1623	66.8837	28.7177	1.21971	0.00133057
NM_001082532	Pigyl	chr9	+	21961290	21962799	692	2	52.387	70.475	55.047	11.766	12.131	15.6635	59.303	13.1868	2.16901	0.00133208
NM_001033488	Mfsd2b	chr12	-	4869244	4881165	3125	14	1.397	1.651	1.812	0.61	0.508	0.35775	1.62	0.491917	1.71951	0.00133348
NM_178337	Tbce	chr13	-	14090218	14131867	1807	17	41.536	42.863	51.121	19.877	15.694	20.3855	45.1733	18.6522	1.27612	0.00137227
NR_003549	3110048L19Rik	chr17	-	22065587	22099417	33831	1	1.164	1.238	0.979	0.455	0.241	0.34	1.127	0.345333	1.70643	0.00137949
NR_002847	Ramp2	chr19	-	5795690	5802671	6982	1	288.74	316.161	267.693	99.354	152.733	109.273	290.865	120.453	1.27188	0.00139028
NM_001167784	Tcirg1	chr19	-	3896050	3906983	3033	20	11.37	9.591	8.949	4.265	3.192	3.873	9.97	3.77667	1.40048	0.00142329
NM_133943	Hsd3b7	chr7	+	134944123	134947316	1823	7	23.25	22.395	16.716	3.844	5.268	4.18475	20.787	4.43225	2.22957	0.00145256
NR_027957	Ankrd60	chr2	-	173404821	173485040	4466	15	2.57	1.937	2.061	0.554	0.61	0.73175	2.18933	0.631917	1.79268	0.00148495
NM_001174155	Rasgrp4	chr7	+	29919952	29938980	4636	17	10.084	14.23	12.713	2.268	2.74	3.2105	12.3423	2.7395	2.17163	0.00150371
NR_033641	4933436C20Rik	chr8	-	94849937	94880019	1238	7	3.13	2.86	2.991	0.624	1.466	0.97875	2.99367	1.02292	1.54922	0.00153677
NM_146186	Wdr62	chr7	-	31025157	31065440	4744	33	23.401	25.06	20.788	7.408	7.875	11.68	23.083	8.98767	1.36081	0.00155275
NM_010902	Nfe2l2	chr2	-	75513576	75542698	2469	5	73.514	65.179	63.556	31.872	20.246	32.9025	67.4163	28.3402	1.25025	0.00155643
NM_203345	Ltk	chr2	-	119577062	119586167	3079	20	2.82	2.974	2.114	0.134	0.589	0.387	2.636	0.37	2.83275	0.0015581
NM_178381	Ano9	chr7	-	148287118	148303705	3012	24	31.124	28.805	36.114	9.53	13.131	14.2613	32.0143	12.3074	1.37919	0.00159079
NM_028153	Eml2	chr7	+	19766519	19791831	2312	19	37.768	41.093	32.723	9.183	5.495	14.668	37.1947	9.782	1.9269	0.00161109
NM_009804	Cat	chr2	-	103294061	103325310	2551	13	57.959	63.956	64.998	20.928	12.836	30.052	62.3043	21.272	1.55038	0.00164929
NR_028572	Snora43	chr2	-	26493367	26493505	139	1	33.174	30.572	38.443	12.976	13.057	7.02325	34.063	11.0187	1.62825	0.00166094
NM_013553	Hoxc4	chr15	+	102864826	102867283	1983	2	2.177	2.551	1.654	0.208	0.153	0.03375	2.12733	0.131583	4.015	0.00166853
NM_001081374	Prss36	chr7	-	135076152	135090239	3061	15	5	6.198	6.101	2.475	2.94	2.74925	5.76633	2.72142	1.08329	0.00171003
NM_177806	Prpf39	chr12	+	66137321	66164373	4068	14	87.21	99.202	109.754	45.617	30.729	42.46	98.722	39.602	1.3178	0.00173154
NM_029790	Mett5d1	chr2	-	108932457	109118447	1891	6	4.099	4.387	3.469	1.853	2.04	1.8505	3.985	1.9145	1.05761	0.00174155
NM_175152	Thap3	chr4	-	151356747	151363095	1114	4	18.363	14.805	14.248	4.996	5.499	6.532	15.8053	5.67567	1.47755	0.00176422
NM_001177945	1810020D17Rik	chr7	-	104698841	104728007	893	5	15.656	13.37	11.257	3.232	2.879	4.4105	13.4277	3.50717	1.93683	0.00183627
NM_001170711	Asb8	chr15	-	97965071	97996009	2176	4	26.421	32.828	24.362	8.834	9.696	8.07975	27.8703	8.86992	1.65174	0.00184196
NM_010710	Lhx2	chr2	+	38206828	38225248	2286	5	1.03	1.239	0.926	0.158	0.364	0.16075	1.065	0.227583	2.22639	0.00186271
NM_001142745	2610110G12Rik	chr17	-	36036774	36047013	2045	11	9.811	12.592	9.702	3.704	1.775	2.5245	10.7017	2.66783	2.0041	0.00186771
NM_130882	Cyp4f13	chr17	-	33061633	33084306	1711	13	12.787	17.12	17.069	2.289	5.039	3.72225	15.6587	3.68342	2.08785	0.00187415
NM_001164324	D14Ertd668e	chr14	-	59966244	59984327	2686	11	29.02	39.327	39.237	3.78	10.558	7.11875	35.8613	7.15225	2.32596	0.00188695
NM_008684	Neo1	chr9	-	58722486	58884248	7387	29	35.468	28.805	26.163	6.153	9.644	9.712	30.1453	8.503	1.82589	0.00197627
NR_002445	BC002163	chr16	+	42955693	42956192	500	1	34.437	45.632	38.516	15.254	16.789	14.0915	39.5283	15.3782	1.362	0.0019919
NM_001045523	Bahd1	chr2	+	118727351	118750260	4428	7	6.492	7.643	7.097	2.816	4.048	2.72675	7.07733	3.19692	1.14652	0.00199495
NM_001164190	Mtm1	chrX	+	68463942	68568470	3488	15	11.687	12.067	10.102	1.906	5.138	3.0335	11.2853	3.35917	1.74827	0.00211891
NR_027854	Clk1	chr1	-	58468832	58480932	3088	11	149.851	147.363	164.802	79.736	55.298	35.8892	154.005	56.9744	1.43459	0.00215866
NM_145550	Yipf1	chr4	+	106987036	107032427	1253	10	22.316	30.281	26.348	10.035	9.596	7.06675	26.315	8.89925	1.56413	0.00216081
NM_198000	1700001O22Rik	chr2	-	30651087	30657227	1406	7	3.663	5.433	5.607	0.367	0.377	0.7075	4.901	0.483833	3.3405	0.00219221
NM_026585	D6Wsu116e	chr6	+	116158051	116212689	4297	31	63.189	50.766	53.584	21.731	26.892	28.6902	55.8463	25.7711	1.11571	0.00219899
NM_028372	Mblac2	chr13	+	81850416	81892274	3881	2	3.008	2.281	2.236	0.717	0.663	0.82275	2.50833	0.73425	1.77238	0.00222771
NM_001081434	Osbpl7	chr11	+	96912134	96930218	3536	23	8.241	9.958	7.496	3.585	3.229	2.6225	8.565	3.1455	1.44516	0.00226738
NM_001083938	Gm1604b	chr17	-	8321463	8340653	963	9	5.807	7.039	5.549	1.926	1.885	2.8805	6.13167	2.2305	1.45891	0.00227925
NM_033606	Dqx1	chr6	+	83007838	83017213	3158	12	2.144	2.739	2.664	0.604	1.126	0.8445	2.51567	0.858167	1.55161	0.00231738
NM_001001182	Baz2b	chr2	-	59737420	59963797	7980	36	11.077	13.693	11.251	4.546	6.046	4.0795	12.007	4.8905	1.29582	0.00231902
NM_007657	Cd9	chr6	-	125410284	125444773	1192	8	331.453	321.958	268.927	160.609	110.328	102.453	307.446	124.463	1.30462	0.00235651
NM_023508	Pdcl2	chr5	-	76741171	76760136	1117	6	14.361	16.214	19.704	3.552	6.229	4.389	16.7597	4.72333	1.82712	0.00236437
NM_145381	Lactb2	chr1	-	13615979	13650590	1889	7	100.24	91.994	73.968	22.888	29.986	35.942	88.734	29.6053	1.58363	0.00237139
NM_178624	Fbxl2	chr9	-	113886076	113935869	3203	15	11.349	8.308	9.894	3.829	2.054	2.69925	9.85033	2.86075	1.78378	0.00237306
NM_009976	Cst3	chr2	-	148697468	148701204	742	3	234.038	285.13	227.384	110.289	110.889	73.9002	248.851	98.3594	1.33915	0.00237421
NR_033340	B930059L03Rik	chr12	+	111829584	111830889	1306	1	2.892	2.324	2.552	0.671	0.926	0.0955	2.58933	0.564167	2.19838	0.00238532
NM_026013	Dram2	chr3	+	106350745	106377763	2197	9	16.858	20.655	23.383	6.591	4.062	7.0335	20.2987	5.8955	1.7837	0.00239265
NM_025363	Fmc1	chr6	+	38484861	38489449	441	2	43.605	46.345	36.231	17.645	21.779	16.3498	42.0603	18.5912	1.17784	0.00240101
NM_023059	Sigirr	chr7	-	148277074	148286445	1990	10	13.385	13.702	16.058	7.147	8.094	5.7645	14.3817	7.00183	1.03843	0.0024068
NM_001099275	Tekt5	chr16	-	10361347	10395541	1277	6	1.306	2.06	1.989	0	0	0.2195	1.785	0.0731667	4.60859	0.00242599
NM_133679	Cryzl1	chr16	-	91689702	91728844	1454	13	47.47	44.118	44.246	10.03	20.909	22.3623	45.278	17.7671	1.3496	0.00243663
NM_010198	Fgf11	chr11	-	69611704	69615127	678	5	1.375	1.343	1.327	0.304	0.669	0.64675	1.34833	0.539917	1.32036	0.00244996
NM_027827	Syngr2	chr11	+	117687233	117701222	2332	11	2.84	3.666	2.813	1.238	0.876	1.10975	3.10633	1.07458	1.53144	0.00245974
NM_001164532	Cpsf4l	chr11	-	113559485	113570840	1376	8	27.415	32.317	37.065	9.325	12.751	13.054	32.2657	11.71	1.46226	0.00246956
NM_153288	Npb	chr11	+	120469791	120470414	549	2	4.289	5.99	3.758	0.188	0	0.15125	4.679	0.113083	5.37075	0.00250044
NM_023258	Pycard	chr7	-	135134887	135137381	2135	3	35.844	47.746	38.261	6.517	14.983	11.6297	40.617	11.0433	1.87891	0.00252497
NM_178728	Napepld	chr5	-	21168721	21207163	3673	5	27.513	41.169	42.089	4.812	5.683	4.81225	36.9237	5.10242	2.85529	0.00252635
NM_172761	Mthfsd	chr8	-	123621457	123632279	2444	8	7.065	9.46	8.161	3.648	3.249	3.59625	8.22867	3.49775	1.23423	0.00254595
NM_009989	Cyct	chr2	-	76192000	76198505	652	4	57.106	80.307	52.42	2.687	6.263	5.831	63.2777	4.927	3.68292	0.00256628
NM_172529	Gnptg	chr17	-	25371262	25377061	1234	11	21.785	19.391	26.839	6.389	8.641	7.00825	22.6717	7.34608	1.62585	0.00261726
NM_027480	Ankrd24	chr10	+	81091285	81110357	3658	20	6.209	6.5	6.219	1.338	3.37	2.3285	6.30933	2.3455	1.42759	0.00262676
NM_009178	St3gal4	chr9	-	34854164	34924395	2029	11	17.214	14.461	14.941	3.48	7.417	2.96425	15.5387	4.62042	1.74977	0.00265987
NM_175349	Ldhal6b	chr17	-	5417323	5418767	1445	1	4.923	5.462	4.284	0.82	1.884	0.24425	4.88967	0.98275	2.31484	0.00267573
NM_010016	Cd55	chr1	-	132335606	132359317	2527	10	15.549	18.658	14.949	6.995	2.873	5.879	16.3853	5.249	1.64229	0.00271166
NM_010350	Grin2c	chr11	-	115110483	115128557	4895	15	2.566	2.418	1.535	0.053	0.062	0.06525	2.173	0.0600833	5.17658	0.00278593
NM_033476	Tcfcp2	chr15	-	100333227	100382378	3192	16	7.915	7.734	7.459	2.664	3.341	4.75275	7.70267	3.58592	1.10302	0.0028237
NM_009235	Sox15	chr11	+	69468875	69470123	696	2	12.898	15.482	16.495	4.739	7.497	6.43	14.9583	6.222	1.2655	0.00284557
NM_026383	Pnrc2	chr4	-	135426841	135429761	1907	3	83.551	85.581	87.808	40.805	23.278	47.9102	85.6467	37.3311	1.19802	0.00287434
NM_001163628	Lyrm5	chr6	+	145159654	145165062	1623	3	17.772	17.3	16.886	6.128	4.939	10.102	17.3193	7.05633	1.29539	0.00291013
NM_030684	Trim34	chr7	+	111392971	111410753	2585	8	2.695	3.621	2.292	0.399	0.263	0.26975	2.86933	0.310583	3.20766	0.00295186
NM_029044	Lrrc48	chr11	+	60166882	60207835	1859	14	2.744	2.939	2.419	0.444	0.529	1.27075	2.70067	0.747917	1.85237	0.00299111
NR_027059	2810008D09Rik	chr11	+	116938097	116940269	600	2	262.119	194.602	194.255	29.46	69.827	16.2353	216.992	38.5074	2.49443	0.00299692
NM_028546	1700066M21Rik	chr1	+	57434464	57442267	3008	2	13.878	10.377	13.789	5.088	2.187	3.3405	12.6813	3.5385	1.84149	0.00305667
NM_026928	1810014F10Rik	chr7	-	147285369	147288305	650	6	22.565	15.644	18.232	4.757	6.399	5.49575	18.8137	5.55058	1.76107	0.00307024
NM_145949	Ido2	chr8	-	25642364	25686805	3014	10	9.733	10.843	6.319	0.393	0.201	0.18975	8.965	0.26125	5.1008	0.00308507
NM_007940	Ephx2	chr14	-	66703214	66743337	2035	19	103.173	100.484	67.31	16.08	4.943	17.1115	90.3223	12.7115	2.82895	0.00310399
NM_030221	Nadsyn1	chr7	-	150981499	151008746	2631	21	4.493	4.134	3.459	1.782	2.185	1.8775	4.02867	1.94817	1.04818	0.00311351
NM_001110440	Leng1	chr7	-	3617474	3626642	2392	11	3.856	5.393	4.645	1.616	0.917	1.683	4.63133	1.40533	1.72052	0.00312418
NM_001081100	Morn1	chr4	+	154460686	154519616	1661	14	3.337	4.386	3.058	0.465	0.455	1.1235	3.59367	0.681167	2.39938	0.00320633
NM_177167	Ppm1e	chr11	-	87040408	87172496	6315	7	0.963	1.017	0.938	0.335	0.395	0.601	0.972667	0.443667	1.13247	0.00322856
NM_010574	Irx2	chr13	+	72766426	72771642	2463	5	5.537	4.17	3.759	1.067	1.167	0.67225	4.48867	0.96875	2.21209	0.00323442
NM_007970	Ezh1	chr11	-	101052429	101087764	4195	21	20.815	21.659	18.401	6.953	11.808	9.81725	20.2917	9.52608	1.09094	0.00328232
NM_027293	Dopey2	chr16	+	93712152	93810833	7316	37	5.237	6.97	5.894	1.62	2.377	2.74275	6.03367	2.24658	1.42531	0.00329607
NR_028316	Mdp1	chr14	-	56276716	56279345	1802	5	24.092	30.769	31.65	13.098	14.605	12.4802	28.837	13.3944	1.10629	0.00332793
NM_199013	Irgc1	chr7	-	25216945	25230701	1831	3	0.321	0.553	0.433	0.028	0	0.014	0.435667	0.014	4.95973	0.00334229
NM_007469	Apoc1	chr7	-	20274830	20277945	490	3	103.217	100.354	70.614	16.512	29.478	15.7275	91.395	20.5725	2.1514	0.00334705
NM_019963	Stat2	chr10	+	127707632	127729905	4393	24	14.349	13.393	16.499	5.232	7.97	4.35375	14.747	5.85192	1.33344	0.00335306
NM_010706	Lgals4	chr7	+	29619011	29626722	1241	10	6.127	6.93	6.395	0.54	3.047	1.512	6.484	1.69967	1.93163	0.0033655
NM_134115	Stk38	chr17	-	29107830	29144882	3288	14	126.443	122.366	156.58	51.408	31.533	61.7385	135.13	48.2265	1.48645	0.00339382
NM_027941	Lrrc34	chr3	-	30523189	30546740	1840	11	67.718	82.071	89.654	10.335	33.949	19.385	79.8143	21.223	1.91102	0.00339777
NM_001159321	Grid2ip	chr5	+	144119017	144153147	3825	22	1.077	0.714	0.733	0.054	0.04	0.146	0.841333	0.08	3.39461	0.00341714
NM_010240	Ftl1	chr7	-	52713314	52715256	970	4	170.632	298.115	224.444	3.294	0.624	0.57575	231.064	1.49792	7.26919	0.00341919
NM_172418	Mamstr	chr7	+	52895347	52901138	2179	10	1.193	1.138	0.874	0.118	0.416	0.21475	1.06833	0.249583	2.09777	0.0034266
NM_133986	Tcta	chr9	-	108205289	108208282	1629	3	7.348	5.87	7.372	3.828	2.971	2.78575	6.86333	3.19492	1.10313	0.00343632
NM_139302	Sh3glb2	chr2	-	30200329	30214751	1725	11	25.395	26.981	20.703	10.814	12.67	12.709	24.3597	12.0643	1.01375	0.00345892
NM_025607	Rnf181	chr6	-	72309708	72312375	1383	5	114.179	138.418	148.008	51.794	72.617	57.6205	133.535	60.6772	1.13799	0.00352041
NM_008059	G0s2	chr1	-	195098354	195099382	843	2	2.91	3.121	2.448	0.367	1.256	0.853	2.82633	0.825333	1.77588	0.0035264
NM_145525	Osbpl6	chr2	+	76244595	76438704	8041	27	1.019	0.705	0.757	0.192	0.141	0.25875	0.827	0.19725	2.06786	0.00361981
NM_172591	Fcho2	chr13	-	99493361	99585404	5119	26	35.543	27.603	28.339	12.342	6.308	12.7583	30.495	10.4694	1.54239	0.00364295
NM_027526	Rasgef1a	chr6	+	118016403	118041564	3236	13	7.943	10.74	13.178	0.812	1.659	1.3645	10.6203	1.2785	3.0543	0.00366446
NM_009638	Crisp1	chr17	-	40430707	40456156	1416	8	7.448	5.645	8.257	0.655	2.403	0.5565	7.11667	1.20483	2.56237	0.00377232
NM_146244	Rps6kl1	chr12	-	86476546	86492214	2535	11	11.824	8.521	11.479	3.11	4.027	4.42325	10.608	3.85342	1.46094	0.00378601
NM_028034	Tdrd12	chr7	-	36278629	36322763	1621	12	75.293	70.376	74.709	20.632	18.941	42.2125	73.4593	27.2618	1.43006	0.00379182
NM_029317	1700023D19Rik	chr7	+	51964113	51975212	639	6	0.998	1.504	1.739	0.081	0	0.14125	1.41367	0.0740833	4.25415	0.0038291
NM_175215	Lysmd4	chr7	+	74367494	74373342	2898	3	5.518	4.696	4.035	1.334	2.218	1.38875	4.74967	1.64692	1.52806	0.00383899
NM_023873	Cep70	chr9	+	99143887	99200823	2580	18	22.816	29.766	32.236	7.291	5.95	11.723	28.2727	8.32133	1.76452	0.0038426
NM_153789	Mylip	chr13	+	45485111	45507309	2983	7	5.641	6.75	5.303	2.073	1.065	2.74825	5.898	1.96208	1.58784	0.00388031
NM_008340	Igfals	chr17	+	25015715	25018953	2111	2	4.415	6.926	6.115	0.391	1.612	0.6025	5.81867	0.8685	2.74409	0.00397323
NM_026897	Haghl	chr17	-	25919770	25922278	1262	8	9.018	8.819	6.624	3.593	3.655	3.4785	8.15367	3.5755	1.1893	0.00398984
NM_001177696	Ablim2	chr5	+	36100529	36227628	3725	21	3.99	4.36	2.542	0.069	0.467	0.25475	3.63067	0.263583	3.78391	0.00401914
NM_145382	Fam193b	chr13	-	55640677	55672481	4341	11	33.935	28.098	27.617	12.536	17.717	13.0693	29.8833	14.4407	1.0492	0.00410655
NM_030889	Sorcs2	chr5	-	36359829	36740788	5722	27	1.517	1.565	1.396	0.585	0.37	0.86025	1.49267	0.605083	1.30269	0.00413759
NM_177337	Arl11	chr14	+	61928590	61930773	1482	2	2.946	2.287	1.642	0	0.153	0.0105	2.29167	0.0545	5.394	0.00414796
NM_018880	Trim3	chr7	-	112758984	112782013	2955	12	9.014	8.937	7.949	3.104	5.4	4.22525	8.63333	4.24308	1.02481	0.0041733
NM_153560	Fam102a	chr2	+	32390879	32425270	4217	11	12.587	18.871	15.519	4.314	5.559	3.82825	15.659	4.56708	1.77765	0.00418649
NM_144545	Eif3j	chr2	+	121854359	121879365	2367	8	1.699	1.133	1.006	0	0.064	0.01325	1.27933	0.02575	5.63467	0.00423138
NM_028097	Tmem68	chr4	-	3476188	3501915	2605	8	23.388	23.382	29.368	11.79	4.297	8.326	25.3793	8.13767	1.64096	0.00423996
NM_133858	Fam63a	chr3	+	95086866	95100083	2795	10	46.633	47.929	43.385	15.1	28.275	15.8143	45.9823	19.7297	1.22071	0.00425365
NM_133869	Cept1	chr3	-	106305178	106350679	2773	9	28.835	24.757	23.486	15.443	10.009	11.7477	25.6927	12.3999	1.05103	0.0042698
NM_207678	Ccnl2	chr4	+	155186598	155198652	2442	11	114.302	129.789	162.598	56.999	46.329	45.959	135.563	49.7623	1.44584	0.00428452
NM_007745	Cort	chr4	-	148499300	148500850	498	2	3.546	5.79	4.674	0.724	0.759	1.04375	4.67	0.84225	2.4711	0.00429113
NM_021492	Ap3b2	chr7	-	88605285	88638811	3806	26	8.906	7.111	5.699	0.867	1.927	1.717	7.23867	1.50367	2.26724	0.00430044
NM_001040695	Uevld	chr7	-	54178586	54213888	4607	12	6.165	5.172	4.215	1.678	1.642	2.0895	5.184	1.80317	1.52353	0.00434154
NM_009402	LOC100047396	chr7	+	19470039	19475787	681	3	8.428	6.092	7.225	2.649	0.111	0.1195	7.24833	0.959833	2.91679	0.00434479
NM_017375	Ostf1	chr19	-	18654854	18706303	1714	10	83.257	74.645	50.993	8.268	16.325	11.0815	69.6317	11.8915	2.54981	0.00435419
NM_172447	A330021E22Rik	chr5	-	5580982	5664232	3245	23	1.723	1.356	1.353	0.794	0.653	0.578	1.47733	0.675	1.13003	0.00437863
NM_001161627	Tmem116	chr5	+	121913190	121945430	1364	11	10.394	7.084	6.245	0.567	0.388	0.667	7.90767	0.540667	3.87044	0.00438199
NM_001081145	Tigd2	chr6	+	59158864	59162027	3007	2	12.333	12.87	10.504	5.124	4.351	7.14625	11.9023	5.54042	1.10317	0.00442254
NM_009721	Atp1b1	chr1	-	166367398	166388486	2424	6	131.138	105.896	95.358	50.321	32.072	43.7103	110.797	42.0344	1.39828	0.00442816
NM_001033784	Ccdc13	chr9	-	121726480	121740196	847	6	2.259	1.314	1.811	0.122	0.268	0.21025	1.79467	0.200083	3.16505	0.00446929
NM_030704	Hspb8	chr5	-	116858504	116872873	1812	3	52.9	86.019	76.469	9.186	16.402	15.5268	71.796	13.7049	2.38921	0.00453279
NM_001039104	Trpm1	chr7	+	71298721	71414658	5708	27	59.738	35.088	38.642	0.506	0.874	0.246	44.4893	0.542	6.35902	0.00464906
NM_001008427	Gm5595	chr7	-	49915478	49948088	3145	4	6.738	10.343	8.966	3.048	2.212	1.983	8.68233	2.41433	1.84646	0.00467221
NM_028447	Prrc1	chr18	+	57514387	57552373	4801	9	30.49	39.589	44.344	12.365	12.806	16.3842	38.141	13.8518	1.46127	0.00467224
NM_172267	Phyhd1	chr2	+	30122069	30137668	1332	12	18.193	13.559	10.287	0.89	0.681	1.1975	14.013	0.922833	3.92455	0.00469587
NM_027732	Dmrtc2	chr7	+	25655076	25662670	1619	9	2.333	1.687	1.569	0.573	0.374	0.46825	1.863	0.47175	1.98153	0.00469802
NM_133185	Rogdi	chr16	-	5008822	5013646	1392	11	43.523	38.088	29.722	8.071	7.986	15.268	37.111	10.4417	1.82949	0.00469863
NR_033553	1700048O20Rik	chr9	+	121846393	121856134	1848	5	1.141	1.67	1.746	0.39	0.491	0.3605	1.519	0.413833	1.876	0.0047204
NM_177941	Ece2	chr16	+	20611674	20645988	3437	20	6.623	7.993	6.588	2.219	3.983	3.265	7.068	3.15567	1.16336	0.00477589
NM_009164	Sh3bp1	chr15	+	78730216	78742482	1900	18	13.374	20.103	15.594	3.634	5.771	4.57175	16.357	4.65892	1.81184	0.00486358
NM_021028	Tk2	chr8	-	106750591	106772458	2400	10	14.839	15.346	12.676	5.39	8.791	5.7095	14.287	6.63017	1.10759	0.00487938
NM_029629	Fahd2a	chr2	-	127261951	127270301	1226	8	13.164	10.027	8.501	2.606	1.789	3.159	10.564	2.518	2.06881	0.0048964
NM_026373	Cdk2ap2	chr19	+	4097351	4099017	911	4	24.285	32.986	32.987	14.594	13.033	12.6587	30.086	13.4286	1.16378	0.00490687
NM_015733	Casp9	chr4	+	141349527	141371890	3896	9	10.665	14.361	14.15	4.272	3.746	6.48075	13.0587	4.83292	1.43404	0.00491029
NM_001039684	Mks1	chr11	+	87666727	87677181	2365	18	14.042	20.942	19.887	6.668	5.852	5.8875	18.2903	6.13583	1.57575	0.00492499
NM_001164289	Gm6907	chr14	-	59999670	60012349	1590	10	2.16	2.227	2.828	1.134	0.428	0.5765	2.405	0.712833	1.7544	0.00499027
NM_001163570	Exosc8	chr3	-	54532601	54539286	1282	11	81.619	84.685	102.305	45.423	33.506	51.0027	89.5363	43.3106	1.04775	0.00499631
NM_001166218	Zfp712	chr13	-	67139530	67162106	3970	4	1.335	1.083	1.039	0.61	0.343	0.488	1.15233	0.480333	1.26245	0.00502895
NR_027630	Kctd18	chr1	-	58011945	58026368	2647	7	9.952	10.76	12.152	4.011	4.314	6.7005	10.9547	5.0085	1.1291	0.00506226
NM_133770	Adck4	chr7	+	28018032	28042968	2190	15	7.818	6.953	7.682	2.377	3.039	4.6925	7.48433	3.3695	1.15134	0.00509811
NM_133249	Ppargc1b	chr18	-	61457790	61560085	3656	12	2.254	1.84	2.113	0.606	1.179	0.971	2.069	0.918667	1.17132	0.00512487
NM_029965	Rnf170	chr8	+	27229852	27254343	3917	8	3.544	2.919	2.445	1.158	0.985	1.2875	2.96933	1.1435	1.37668	0.00522018
NM_023137	Ubd	chr17	+	37330837	37333046	937	2	81.986	54.369	45.679	0.44	0	0	60.678	0.146667	8.69249	0.00522509
NM_176834	Rnf208	chr2	+	25098449	25099781	1333	1	8.538	12.069	13.375	2.899	3.234	3.6285	11.3273	3.25383	1.79959	0.00522555
NM_023475	Serhl	chr15	+	82930635	82947101	1367	12	13.995	13.101	11.882	5.881	4.592	8.21325	12.9927	6.22875	1.06069	0.00523692
NM_007908	Eef2k	chr7	+	127986397	128047515	3079	18	10.834	14.574	15.035	3.347	6.263	4.79375	13.481	4.80125	1.48945	0.00527977
NM_008808	Pdgfa	chr5	-	139452925	139470907	1019	6	62.246	45.526	48.078	24.072	17.886	12.9865	51.95	18.3148	1.50411	0.0053107
NM_011567	Tead4	chr6	-	128177161	128250831	3075	12	8.184	10.644	7.329	3.352	2.459	3.28175	8.719	3.03092	1.52441	0.00532763
NM_016903	Esd	chr14	+	75132152	75150250	1618	9	40.354	52.904	49.702	25.193	12.526	19.2243	47.6533	18.9811	1.32801	0.00546449
NM_144923	Blvrb	chr7	+	28232997	28251000	866	5	65.313	59.469	41.116	8.629	9.169	18.505	55.2993	12.101	2.19213	0.00559972
NM_172574	Pqlc3	chr12	-	16995454	17006924	1928	7	25.825	20.677	18.44	8.847	4.707	9.0575	21.6473	7.53717	1.52209	0.00563037
NM_001034910	Defb42	chr14	+	63665828	63667443	614	3	2.637	3.131	1.982	0.168	0.862	0.33275	2.58333	0.45425	2.50767	0.00563381
NM_001080320	Tatdn3	chr1	-	192869138	192882792	1571	7	8.962	6.762	6.937	3.313	1.733	3.31425	7.55367	2.78675	1.43859	0.00564934
NM_177697	Vwa3a	chr7	+	127883071	127949055	4575	34	1.104	0.597	1.075	0.023	0.033	0.05175	0.925333	0.0359167	4.68725	0.00567843
NM_025835	Pccb	chr9	-	100882457	100935294	2291	15	18.65	25.659	23.717	10.032	11.718	11.4098	22.6753	11.0533	1.03664	0.00569587
NM_027251	2010107G23Rik	chr10	-	61570404	61573761	1731	4	12.838	10.58	10.728	2.471	6.291	3.9035	11.382	4.22183	1.43081	0.00577987
NM_001103336	Grtp1	chr8	-	13175265	13200202	2777	7	21.71	26.197	26.12	7.163	13.643	12.7425	24.6757	11.1828	1.14181	0.00579627
NM_001005510	Syne2	chr12	+	76919305	77211915	21718	116	2.053	2.763	2.614	1.312	0.7	0.82875	2.47667	0.946917	1.38709	0.00584278
NR_015595	2410137F16Rik	chr5	+	116888731	116915496	3358	4	7.976	9.612	5.294	0.292	0.45	1.29275	7.62733	0.67825	3.49129	0.00584506
NM_025476	Fam82b	chr4	+	19502214	19534079	1874	10	4.372	5.858	4.969	1.952	0.565	2.13675	5.06633	1.55125	1.70751	0.00590326
NM_028298	Zfp655	chr5	+	145992628	146008175	4072	4	52.91	41.421	40.511	22.021	12.387	20.5282	44.9473	18.3121	1.29544	0.00592674
NM_027406	Aldh1l1	chr6	+	90500842	90549165	3084	23	28.472	22.441	15.079	1.17	1.373	1.444	21.9973	1.329	4.04891	0.00594167
NM_001081040	Coq10a	chr10	-	127800153	127807093	2507	5	14.852	11.22	9.18	1.665	3.228	2.91325	11.7507	2.60208	2.17501	0.00608559
NR_030682	2810410L24Rik	chr11	-	120047964	120051170	1707	3	5	5.512	3.595	0.332	1.684	0.114	4.70233	0.71	2.72748	0.00612767
NM_001083894	Liph	chr16	-	21953890	21995615	3802	10	17.754	17.178	15.864	7.59	2.307	8.62575	16.932	6.17425	1.45542	0.00614328
NM_033079	D6Mm5e	chr6	+	82896916	82980303	2051	10	10.93	7.646	8.074	0.804	2.655	3.202	8.88333	2.22033	2.00033	0.00614547
NM_008235	Hes1	chr16	+	30065443	30067882	1451	4	37.865	31.17	26.472	15.023	13.499	14.1205	31.8357	14.2142	1.16331	0.00615523
NM_028169	Fam71e1	chr7	+	51751958	51756504	849	5	0.751	0.715	0.997	0.182	0.356	0.11325	0.821	0.217083	1.91914	0.00616
NM_178908	Fam26e	chr10	-	33811158	33816325	1786	2	4.779	3.569	3.881	0.75	1.948	0.557	4.07633	1.085	1.90958	0.00616586
NM_031843	Dpp7	chr2	-	25207810	25211852	1655	13	68.885	53.341	80.015	14.355	28.879	14.118	67.4137	19.1173	1.81816	0.00616909
NM_001134767	Ccdc62	chr5	+	124380698	124419904	3920	13	0.738	1.032	0.972	0.46	0.289	0.37225	0.914	0.37375	1.29012	0.00618271
NM_023665	D4Wsu53e	chr4	+	134479540	134483285	1415	5	543.804	331.068	388.443	101.245	78.19	40.914	421.105	73.4497	2.51935	0.00619975
NM_029037	4930444A02Rik	chr8	-	27091076	27104593	3601	5	9.89	12.475	10.138	5.023	6.216	3.6095	10.8343	4.9495	1.13025	0.00619995
NM_001168256	Tmem40	chr6	-	115679149	115712484	1414	12	24.077	27.942	38.988	5.394	8.45	5.28	30.3357	6.37467	2.25059	0.00641016
NM_027093	2310003L22Rik	chr2	+	139996382	140030988	2732	11	7.47	9.999	10.361	4.697	3.599	4.3945	9.27667	4.23017	1.13289	0.00642158
NM_027090	2300009A05Rik	chr9	-	63242254	63247051	598	2	8.531	5.414	7.255	2.585	1.138	1.88425	7.06667	1.86908	1.9187	0.00644623
NM_134000	Traf3ip2	chr10	+	39332740	39375113	2867	9	14.39	14.205	9.577	2.139	5.065	2.42075	12.724	3.20825	1.98769	0.00651103
NM_028104	Ppp1r14d	chr2	-	119043859	119055601	742	4	4.165	6.682	6.845	0.625	1.733	0.69125	5.89733	1.01642	2.53657	0.00651821
NM_025987	Ndufa6	chr15	-	82180569	82184721	560	3	251.759	229.732	184.701	77.3	121.675	100.572	222.064	99.8489	1.15316	0.00654291
NM_026752	Zfyve21	chr12	+	113052481	113066287	898	7	42.172	33.013	28.28	12.338	9.432	14.3967	34.4883	12.0556	1.5164	0.00657238
NR_027137	Gm10565	chr4	+	141640213	141644016	1758	5	1.479	0.978	1.023	0.117	0.387	0.195	1.16	0.233	2.31572	0.00661338
NM_001163769	U2af1	chr17	-	31784027	31795699	907	8	19.417	25.657	24.441	13.807	11.173	9.8715	23.1717	11.6172	0.996102	0.00663482
NM_028788	1300002K09Rik	chr4	+	45861819	45899880	3606	18	1.537	0.982	0.954	0.214	0.168	0.12625	1.15767	0.169417	2.77257	0.0066982
NM_033571	Fkbp6	chr5	-	135767574	135825861	1394	9	91.249	104.41	53.058	0.961	6.564	1.1685	82.9057	2.89783	4.83843	0.00670307
NM_025560	1810049H13Rik	chr11	-	120317918	120319377	810	2	7.086	5.871	4.572	1.145	1.12	2.378	5.843	1.54767	1.91661	0.00680779
NM_172772	Fam63b	chr9	-	70446821	70504981	8081	9	3.667	2.504	2.298	0.631	0.468	0.7155	2.823	0.604833	2.22262	0.00683422
NM_026313	Luc7l3	chr11	-	94152453	94183225	3296	11	146.065	110.957	124.963	70.279	59.954	38.1872	127.328	56.1401	1.18145	0.00690217
NR_015464	A330069E16Rik	chr2	+	91077303	91078514	892	2	1.815	1.418	1.957	0.52	0.933	0.5825	1.73	0.6785	1.35035	0.0069901
NM_007431	Alpl	chr4	-	137297647	137352292	2516	12	79.861	100.456	65.46	21.568	32.462	28.9147	81.9257	27.6483	1.56713	0.00699915
NM_033037	Cdo1	chr18	-	46872859	46887996	1530	5	28.952	29.164	16.287	2.796	1.236	4.20075	24.801	2.74425	3.17591	0.00708541
NR_033259	Gm15070	chrX	+	140891125	140911605	3580	4	0.507	0.622	0.739	0.158	0.084	0.28125	0.622667	0.174417	1.83592	0.00709549
NM_001013813	Maml2	chr9	+	13424433	13513977	5945	4	4.67	7.123	8.846	1.058	0.369	0.476	6.87967	0.634333	3.43903	0.00710122
NM_007668	Cdk5	chr5	-	23924060	23929348	2059	12	13.985	16.585	18.449	6.983	10.027	6.9885	16.3397	7.9995	1.0304	0.00711785
NM_026610	Ndufb4	chr16	-	37647688	37654454	454	3	46.678	35.658	35.193	15.324	3.498	15.5465	39.1763	11.4562	1.77385	0.00714336
NM_025943	Dzip1	chr14	-	119274742	119322389	4476	20	16.67	11.201	11.666	3.523	4.528	4.49125	13.179	4.18075	1.65641	0.00722356
NM_028232	Sgol1	chr17	-	53814112	53828640	3609	9	44.815	37.175	35.462	22.946	14.228	21.1475	39.1507	19.4405	1.00997	0.00731064
NM_019653	Wsb1	chr11	-	79052884	79068197	2490	9	497.311	354.454	287.671	75.665	47.319	73.6497	379.812	65.5446	2.53474	0.00734338
NM_010566	Inpp5d	chr1	+	89516887	89617083	4938	27	45.062	59.585	45.546	7.785	23.937	17.6328	50.0643	16.4516	1.60555	0.00736683
NR_026990	Gm5577	chr6	+	87931677	87934174	1423	2	3.585	3.164	3.383	2.1	1.647	0.9235	3.37733	1.55683	1.11727	0.00744929
NM_008317	Hyal1	chr9	+	107479283	107482468	2179	4	9.613	11.121	7.381	4.257	3.436	2.61325	9.37167	3.43542	1.44782	0.00745091
NM_146211	Glt25d1	chr8	+	74134923	74148810	3181	12	96.43	101.545	66.229	32.563	35.066	28.9885	88.068	32.2058	1.4513	0.00745887
NM_029926	Irak4	chr15	+	94374091	94398748	2825	12	3.699	2.632	2.285	0.511	0.83	0.742	2.872	0.694333	2.04836	0.00751665
NM_026982	1810027O10Rik	chr11	+	69652027	69653060	431	4	127.476	95.898	102.253	23.674	57.727	26.111	108.542	35.8373	1.59872	0.00760542
NM_001037926	Gm13051	chr4	+	146069052	146094025	2831	4	0.433	0.518	0.822	0	0	0.0145	0.591	0.00483333	6.934	0.0077056
NM_019542	Nagk	chr6	+	83745051	83752550	1350	10	13.481	13.341	15.245	3.817	8.851	5.81175	14.0223	6.15992	1.18674	0.00773148
NM_008206	H2-Oa	chr17	+	34229324	34232179	1049	5	0.748	0.916	0.555	0.246	0.216	0.1465	0.739667	0.202833	1.86658	0.00774275
NM_145612	Zfp810	chr9	-	22081192	22112082	3238	8	3.591	4.39	3.84	2.244	1.261	2.2705	3.94033	1.92517	1.03333	0.00778772
NM_001038696	Amy1	chr3	-	113307985	113333067	3888	15	23.468	27.012	31.951	13.838	12.273	6.2545	27.477	10.7885	1.34873	0.00779471
NM_001111017	Serac1	chr17	-	6040571	6079739	5630	17	13.218	9.884	9.698	3.689	5.4	5.0835	10.9333	4.72417	1.2106	0.00785355
NM_009127	Scd1	chr19	-	44468940	44482199	4837	6	91.225	65.933	58.485	18.09	16.995	26.8795	71.881	20.6548	1.79913	0.00787158
NM_027154	Tmbim1	chr1	-	74334821	74350910	2309	12	20.863	31.704	29.535	12.387	8.876	8.976	27.3673	10.0797	1.441	0.00787735
NM_172404	Ccbl1	chr2	-	30040651	30061219	1924	14	9.638	14.961	10.697	2.491	2.044	4.436	11.7653	2.99033	1.97616	0.00794989
NM_010188	Fcgr3	chr1	-	172981300	172989534	1353	5	1.341	1.496	0.782	0.19	0.112	0.09275	1.20633	0.131583	3.19658	0.0079829
NM_013764	Dguok	chr6	-	83430208	83456963	1109	7	32.158	29.286	22.899	10.502	9.206	15.4908	28.1143	11.7329	1.26074	0.00801999
NM_027482	5730508B09Rik	chr3	-	127572606	127599241	1603	2	2.846	3.345	2.739	0.675	0.944	1.766	2.97667	1.12833	1.39951	0.0080707
NM_146135	Pias3	chr3	+	96500298	96509993	2975	14	17.775	25.388	26.124	6.825	11.159	7.54675	23.0957	8.51025	1.44035	0.00813954
NM_027476	Zdhhc24	chr19	+	4878668	4885397	2562	3	10.052	12.183	14.972	4.123	6.051	4.35	12.4023	4.84133	1.35713	0.00815314
NM_009359	Tex9	chr9	-	72308913	72339763	1263	12	19.576	15.742	23.249	9.18	7.784	9.15875	19.5223	8.70758	1.16478	0.00815768
NM_054098	Steap4	chr5	+	7960472	7982213	3140	5	0	0	0	0.312	0.53	0.287	0	0.376333	#NUM!	0.00818074
NM_001024145	Pla2g4f	chr2	-	120125693	120139901	3124	20	2.088	3.158	2.405	0.148	1.041	0.44075	2.55033	0.54325	2.231	0.00821259
NM_178577	Tmem205	chr9	-	21725453	21731906	785	4	25.996	18.689	16.917	7.024	4.913	7.59275	20.534	6.50992	1.6573	0.00838041
NM_008180	Gss	chr2	-	155388919	155413312	1844	12	27.826	45.953	42.434	7.713	11.811	13.0572	38.7377	10.8604	1.83466	0.00850213
NM_001080941	Zfp429	chr13	-	67490263	67500703	2033	4	1.858	3.011	3.461	0.431	0.595	0.2785	2.77667	0.434833	2.67482	0.0085329
NM_030016	Ccdc76	chr3	-	116284254	116317505	3159	12	14.147	10.313	11.523	6.982	4.836	5.24625	11.9943	5.68808	1.07634	0.00853438
NM_177600	2210415I11Rik	chr2	+	104726481	104839894	3944	18	6.505	4.784	5.983	3.044	3.164	2.018	5.75733	2.742	1.07017	0.00853965
NM_178692	C130074G19Rik	chr1	-	186695805	186706915	2853	2	9.973	12.962	7.473	1.282	2.306	2.901	10.136	2.163	2.22838	0.0085489
NM_145857	Nod2	chr8	+	91171246	91212373	4621	13	1.253	1.39	0.744	0.234	0.115	0.15475	1.129	0.167917	2.74923	0.00855516
NM_009000	Rab24	chr13	-	55420584	55423341	1865	8	30.301	39.034	45.162	14.949	16.585	18.7785	38.1657	16.7708	1.18633	0.00861478
NM_027081	Fam116b	chr15	-	89012643	89026905	4611	20	8.171	6.1	8.846	2.537	2.181	4.01525	7.70567	2.91108	1.40437	0.00865003
NM_133649	Slc12a6	chr2	+	112106471	112203320	6617	25	21.492	17.615	14.336	7.126	7.509	8.481	17.8143	7.70533	1.20911	0.00866361
NM_001003955	Rab11fip5	chr6	-	85284956	85324628	6124	6	13.169	12.887	9.659	1.557	6.014	1.83225	11.905	3.13442	1.9253	0.00868627
NM_146090	Zadh2	chr18	+	84257550	84266906	3321	2	7.74	13.253	13.621	2.157	2.938	1.8875	11.538	2.3275	2.30954	0.00879142
NR_033222	9330151L19Rik	chr12	+	70298198	70300855	2546	2	10.694	9.101	5.985	2.206	1.901	0.53775	8.59333	1.54825	2.47258	0.00879723
NM_030018	Tmem50b	chr16	-	91574753	91597925	2222	7	14.725	21.219	17.905	9.045	8.543	5.79075	17.9497	7.79292	1.20372	0.00885404
NM_027186	Rpain	chr11	+	70783715	70791306	1071	7	27.894	23.665	26.527	10.345	17.37	8.87225	26.0287	12.1958	1.09372	0.00887047
NM_145930	AW549877	chr15	-	3932035	3945752	5084	6	95.834	65.854	75.52	36.947	22.298	35.3652	79.0693	31.5368	1.32608	0.0088864
NM_201362	Ccdc68	chr18	+	70085213	70129138	1525	11	6.433	5.042	4.337	1.926	0.198	1.81525	5.27067	1.31308	2.00503	0.00890026
NM_001001881	2510009E07Rik	chr16	-	21649118	21694738	5164	2	1.738	1.754	0.932	0.1	0.278	0.05275	1.47467	0.143583	3.36044	0.00893467
NM_009538	Plagl1	chr10	+	12810594	12851500	5260	6	20.881	24.737	12.613	1.185	3.695	0.39375	19.4103	1.75792	3.46488	0.00893616
NM_001163170	Lix1l	chr3	+	96405056	96429275	2509	6	4.849	5.162	4.112	1.623	2.924	1.32175	4.70767	1.95625	1.26692	0.00911337
NM_023472	Ankra2	chr13	+	99033197	99043868	1750	9	17.688	15.697	16.96	7.862	5.272	11.2648	16.7817	8.13292	1.04504	0.00913305
NM_028222	Cdkn3	chr14	+	47380216	47391200	773	8	27.352	17.343	22.86	4.467	5.576	10.0053	22.5183	6.68275	1.75258	0.00914863
NM_172265	Eif2b5	chr16	+	20498890	20509398	2556	16	84.542	109.394	108.318	37.581	30.771	60.9178	100.751	43.0899	1.22537	0.00915707
NM_025464	Tmem218	chr9	+	37015918	37030796	1020	4	15.101	12.747	10.426	2.728	6.599	3.86225	12.758	4.39642	1.537	0.00918737
NM_001039552	2210404J11Rik	chr17	+	15178576	15201196	2514	18	8.02	9.921	10.396	5.432	2.106	3.76375	9.44567	3.76725	1.32614	0.00918765
NM_001166503	Slc39a11	chr11	-	113106169	113427129	2743	10	15.434	20.933	12.306	3.701	2.564	5.1825	16.2243	3.81583	2.08809	0.00922189
NM_010473	Hrc	chr7	+	52590639	52594343	2430	6	1.312	1.478	0.914	0.297	0.405	0.49825	1.23467	0.400083	1.62575	0.00923281
NM_001164327	Gm4902	chr14	-	59939801	59960167	1163	9	0.38	0.478	0.546	0	0	0.209	0.468	0.0696667	2.74797	0.00929015
NM_146252	Tbc1d13	chr2	+	29989391	30007533	3470	12	91.41	100.655	124.765	21.697	57.667	27.6545	105.61	35.6728	1.56585	0.00940549
NM_031386	Tex14	chr11	+	87218567	87369325	4764	31	9.175	12.297	12.161	2.077	6.064	2.12975	11.211	3.42358	1.71134	0.00952043
NM_153105	Cldn19	chr4	+	118928046	118935043	4236	4	1.737	1.278	0.974	0.073	0.393	0.03775	1.32967	0.167917	2.98525	0.00953564
NM_001167693	Gpr19	chr6	-	134819111	134847943	2075	5	23.026	20.943	21.214	7.749	8.237	15.0338	21.7277	10.3399	1.07131	0.00954412
NM_011023	Otx1	chr11	-	21894767	21901654	2825	5	0.417	0.806	0.655	0.091	0	0.12175	0.626	0.0709167	3.14197	0.00955158
NM_028194	Fryl	chr5	-	73411430	73647857	11470	63	8.977	10.418	7.366	5.001	3.817	2.83925	8.92033	3.88575	1.1989	0.00959547
NM_175319	C330005M16Rik	chr7	-	29392656	29416034	1923	13	1.531	2.578	2.063	0.75	0.551	0.33925	2.05733	0.54675	1.91182	0.00964413
NM_177078	Adrbk2	chr5	-	113339498	113444534	6537	21	4.675	3.777	3.14	1.206	0.914	1.94075	3.864	1.35358	1.51331	0.00966585
NM_001081204	B3galtl	chr5	+	150480832	150565174	4543	15	7.958	8.897	7.511	3.891	1.348	4.515	8.122	3.25133	1.32081	0.0097805
NM_133826	Atp6v1h	chr1	+	5073254	5152630	1976	14	102.778	71.225	76.281	32.652	35.554	41.4945	83.428	36.5668	1.19	0.00981876
NM_001085515	AI464131	chr4	-	41442637	41450109	4173	2	8.099	10.559	6.479	1.556	3.425	1.602	8.379	2.19433	1.933	0.00981962
NM_030084	Gpr108	chr17	-	57374337	57387064	2095	17	14.026	10.118	10	4.624	4.981	5.68425	11.3813	5.09642	1.15911	0.0098452
NM_001164676	Zfp229	chr17	+	21870691	21885936	4526	6	34.64	59.074	63.895	12.809	9.591	8.0885	52.5363	10.1628	2.37002	0.00984528
NM_017465	Sult2b1	chr7	-	52985353	53014925	1136	7	3.411	4.899	5.309	0.862	0.333	1.9765	4.53967	1.05717	2.10238	0.00984786
NM_026916	4930579G22Rik	chr5	+	130384410	130387151	628	3	2.734	3.061	1.516	0.246	0.361	0.10175	2.437	0.23625	3.36672	0.0098572
NM_001001882	Rtel1	chr2	+	181054429	181091321	4439	34	42.425	39.82	56.685	21.639	21.841	22.8243	46.31	22.1014	1.06719	0.00997655
NM_026024	Ube2t	chr1	+	136859154	136870714	1079	7	75.697	52.418	58.349	24.978	18.013	32.0265	62.1547	25.0058	1.3136	0.0100112
NM_001134300	8430427H17Rik	chr2	-	153233197	153355707	6400	11	4.591	8.521	6.837	1.192	1.572	1.40175	6.64967	1.38858	2.25967	0.0100288
NM_001164585	Dnajc6	chr4	+	101180581	101315404	5218	20	13.34	17.461	19.954	4.306	5.551	8.71475	16.9183	6.19058	1.45044	0.0100382
NM_001024508	Brd9	chr13	+	74075286	74098343	2407	16	29.368	20.639	23.409	13.167	8.734	11.759	24.472	11.22	1.12506	0.010121
NM_177268	Ankrd16	chr2	+	11699380	11711952	2356	7	16.033	13.292	16.64	9.865	7.126	5.01025	15.3217	7.33375	1.06295	0.0101463
NM_007722	Cxcr7	chr1	+	92100578	92112863	2579	2	6.334	12.358	10.955	1.778	1.437	1.3425	9.88233	1.51917	2.70157	0.0101562
NM_026251	Patl2	chr2	-	121945844	122011925	2434	18	115.484	65.492	63.557	1.63	3.262	5.63075	81.511	3.50758	4.53845	0.0101917
NM_027196	Pold4	chr19	+	4231899	4233634	913	4	14.023	12.523	8.402	3.443	4.556	3.074	11.6493	3.691	1.65816	0.0102001
NM_001042760	Slc22a18	chr7	+	150661021	150685239	1546	11	16.341	9.817	9.103	1.467	0.538	1.412	11.7537	1.139	3.36728	0.0102578
NM_019417	Pdlim4	chr11	-	53868430	53882519	1185	7	5.754	9.52	7.545	2.696	1.595	2.7555	7.60633	2.34883	1.69526	0.0102835
NM_001177770	Clcc1	chr3	+	108456908	108480930	3064	11	13.096	9.576	9.687	5.702	5.578	4.775	10.7863	5.35167	1.01114	0.0103221
NM_028412	Ciz1	chr2	+	32218754	32233817	2735	17	14.044	10.747	9.537	4.428	5.89	4.41225	11.4427	4.91008	1.22061	0.0103521
NM_009154	Sema5a	chr15	+	32174568	32626096	10809	23	1.293	2.041	1.395	0.544	0.385	0.525	1.57633	0.484667	1.7015	0.0103534
NM_008598	Mgmt	chr7	+	144086294	144319871	819	5	27.073	30.391	22.933	8.557	15.143	14.9458	26.799	12.8819	1.05683	0.0103749
NM_008868	Pla2g2c	chr4	+	138281240	138300490	1618	6	1.122	1.188	0.752	0.159	0.14	0.452	1.02067	0.250333	2.0276	0.0103812
NM_028050	1600016N20Rik	chr7	-	148395942	148399979	2047	13	9.011	7.241	5.453	3.021	1.81	1.74075	7.235	2.19058	1.72368	0.0103974
NM_008727	Npr1	chr3	-	90254514	90269788	4065	22	11.066	8.774	9.137	2.928	6.083	4.04875	9.659	4.35325	1.14978	0.0104016
NM_173401	Fbxo44	chr4	-	147526909	147534173	1813	6	7.116	4.632	4.494	0.995	1.085	1.896	5.414	1.32533	2.03034	0.0104261
NM_178888	Garnl3	chr2	-	32841886	32942724	3387	29	6.952	6.064	5.452	2.008	2.97	3.91825	6.156	2.96542	1.05376	0.0104905
NM_008773	P2ry2	chr7	-	108145086	108160505	3000	3	3.401	3.811	6.084	0.378	0.681	0.76125	4.432	0.60675	2.86878	0.0104967
NM_001077499	Scn8a	chr15	+	100701114	100876360	11295	27	0.969	1.026	1.321	0.397	0.562	0.61875	1.10533	0.525917	1.07157	0.0105349
NM_053122	Immp2l	chr12	+	42729751	43056573	775	3	8.608	7.115	5.052	1.33	1.464	2.72225	6.925	1.83875	1.91309	0.0105594
NM_133978	Cmtm7	chr9	-	114665954	114690947	973	5	49.66	57.349	35.452	15.518	20.908	15.9027	47.487	17.4429	1.44489	0.0106456
NM_011546	Zeb1	chr18	+	5591889	5774909	5218	8	3.187	3.548	3.082	0.958	2.174	1.04325	3.27233	1.39175	1.23342	0.0107005
NM_011173	Pros1	chr16	+	62854160	62929166	3270	15	45.545	58.341	43.425	13.979	28.585	14.6197	49.1037	19.0613	1.36519	0.0107582
NM_175413	Lrrc39	chr3	+	116265891	116286052	3092	9	11.185	6.905	9.565	4.033	2.959	3.304	9.21833	3.432	1.42546	0.0108607
NM_001033472	A830080D01Rik	chrX	+	155970600	156031013	3366	12	84.018	58.045	56.05	28.354	22.422	23.3972	66.0377	24.7244	1.41735	0.0108761
NM_025669	Srsf18	chr4	+	21774730	21803622	4545	12	105.558	73.352	73.266	36.827	36.789	32.3678	84.0587	35.3279	1.25059	0.0108987
NM_001025586	Nr2c2ap	chr8	+	72655232	72657647	1185	5	59.984	63.568	77.909	18.874	40.908	19.4467	67.1537	26.4096	1.3464	0.0109568
NM_153161	BC037034	chr5	-	138700886	138705280	2546	11	10.79	14.525	16.084	6.76	6.951	6.484	13.7997	6.73167	1.0356	0.0109623
NM_027963	Wdr16	chr11	-	67738308	67779144	2201	14	2.385	1.586	1.562	0.679	0.378	0.63025	1.84433	0.562417	1.71338	0.0109786
NM_025348	Ndufa3	chr7	+	3568975	3571763	349	4	104.998	128.142	148.563	75.749	55.039	47.3182	127.234	59.3688	1.09971	0.0110667
NM_030556	Slc19a3	chr1	-	83009098	83035023	2974	7	3.118	5.733	3.932	0.814	0.153	0.9465	4.261	0.637833	2.73994	0.0110789
NM_008116	Ggt1	chr10	+	75036338	75048927	2022	13	3.857	5.079	4.343	1.682	2.88	2.01225	4.42633	2.19142	1.01425	0.0113671
NM_001039000	Kif5a	chr10	-	126662751	126700419	6311	29	11.03	21.892	20.22	3.258	2.636	2.33525	17.714	2.74308	2.69102	0.0115168
NM_001122733	Kit	chr5	+	75971012	76052747	5182	21	42.779	49.897	29.363	14.32	15.192	11.0665	40.6797	13.5262	1.58855	0.0115498
NM_011977	Slc27a1	chr8	+	74092826	74110607	2797	14	11.856	11.522	8.512	3.298	6.165	4.58775	10.63	4.68358	1.18246	0.0115993
NM_173763	Ccbl2	chr3	+	142364044	142407874	2246	14	10.003	13.605	9.281	3.373	5.69	2.97125	10.963	4.01142	1.45046	0.0117734
NM_024256	B3gat3	chr19	+	8994883	9001726	1584	5	15.639	22.644	22.345	8.654	9.119	11.1612	20.2093	9.64475	1.0672	0.0118909
NM_153571	Hscb	chr5	-	111258089	111268796	804	6	52.35	37.061	29.02	7.307	9.876	10.494	39.477	9.22567	2.09729	0.0119032
NM_012037	Vat1	chr11	-	101320062	101327513	2731	6	55.342	72.726	53.062	17.473	27.082	33.9622	60.3767	26.1724	1.20595	0.012022
NM_025676	Mcm8	chr2	+	132642071	132669933	3203	18	18.011	21.196	21.11	11.584	5.69	12.331	20.1057	9.86833	1.02673	0.0120452
NR_015521	1700030C10Rik	chr12	-	20810250	20821640	1727	2	5.937	6.269	8.486	3.551	2.365	1.29825	6.89733	2.40475	1.52015	0.0120953
NM_144550	Ccdc52	chr16	+	44347514	44388605	4342	18	11.58	14.762	17.132	6.931	5.922	8.09425	14.4913	6.98242	1.05339	0.0121654
NM_010726	Phyh	chr2	+	4840042	4859789	1474	9	28.754	42.559	40.882	14.439	8.671	19.429	37.3983	14.1797	1.39915	0.0122202
NR_033198	2700046G09Rik	chr19	+	32463706	32465674	1641	2	2.93	1.634	1.741	0.408	0.184	0.23525	2.10167	0.27575	2.9301	0.0122619
NM_009176	St3gal3	chr4	-	117604758	117807495	2550	12	27.548	17.379	16.287	3.092	3.737	6.174	20.4047	4.33433	2.23502	0.0122924
NM_001082974	Neurl2	chr2	-	164656230	164659096	1156	2	7.851	5.602	4.806	0.892	2.486	1.6375	6.08633	1.67183	1.86414	0.0124295
NM_172497	Efhb	chr17	-	53538214	53602646	2661	13	0.866	1.065	1.511	0.31	0.284	0.36075	1.14733	0.31825	1.85005	0.0124699
NM_001033150	Plekhm2	chr4	-	141181649	141220030	4133	20	4.712	3.513	4.34	1.16	2.525	1.99325	4.18833	1.89275	1.14589	0.0125207
NM_028044	Cnn3	chr3	+	121129459	121161123	2003	7	230.925	265.704	241.236	116.496	60.598	161.389	245.955	112.828	1.12427	0.012596
NM_025912	2010011I20Rik	chr2	+	172171077	172181249	3605	3	3.837	3.985	2.935	0.986	1.972	1.90425	3.58567	1.62075	1.14558	0.0126422
NM_009091	Rps15	chr10	+	79755176	79756859	522	4	1305.7	1093.01	1030.46	518.589	752.77	373.835	1143.06	548.398	1.05961	0.0126484
NM_008916	Inpp5k	chr11	+	75444522	75462367	2641	12	14.674	17.317	16.828	7.259	5.097	11.1898	16.273	7.84858	1.05198	0.0126525
NM_029556	Clybl	chr14	+	122580916	122801456	1241	8	87.359	61.026	45.105	8.762	5.241	15.7237	64.4967	9.90892	2.70243	0.0126619
NM_001081252	Uggt2	chr14	-	119384207	119498656	6514	39	13.299	9.188	6.563	1.456	1.254	1.04	9.68333	1.25	2.95358	0.0127041
NM_029010	Ankzf1	chr1	-	75194810	75207353	3451	17	7.889	9.998	12.832	3.897	4.514	3.47625	10.2397	3.96242	1.36972	0.012751
NM_009458	Ube2b	chr11	-	51798648	51813968	2125	6	122.396	86.086	95.854	46.562	38.613	59.425	101.445	48.2	1.07359	0.012803
NM_054085	Alpk3	chr7	+	88202486	88250498	6369	14	7.14	8.459	6.853	1.189	4.5	1.1475	7.484	2.27883	1.71552	0.0128331
NM_011349	Sema3f	chr9	-	107583833	107612806	3393	18	1.663	1.998	1.419	0.987	0.423	0.66675	1.69333	0.69225	1.2905	0.0128992
NM_183116	1110021L09Rik	chr10	+	23516792	23547774	2837	14	10.202	12.358	15.404	5.34	5.491	1.438	12.6547	4.08967	1.62962	0.0130232
NM_009263	Spp1	chr5	+	104864137	104870069	1410	7	1085.62	793.794	783.392	271.261	482.174	157.695	887.602	303.71	1.54722	0.0131272
NM_172476	Tmc7	chr7	-	125679358	125728200	4493	16	4.837	9.042	7.348	1.698	0.252	2.11325	7.07567	1.35442	2.38519	0.0131341
NM_023814	Tbx18	chr9	-	87597635	87626095	4679	8	0.723	0.508	0.407	0.088	0.194	0.0805	0.546	0.120833	2.17589	0.0131971
NM_023160	Cml1	chr6	-	85860148	85865671	1011	2	3.93	2.252	2.303	0.51	0.524	0.42775	2.82833	0.48725	2.53722	0.0132396
NM_172935	Amdhd2	chr17	-	24292800	24300700	1462	11	39.124	36.403	24.21	4.794	15.466	9.29325	33.2457	9.85108	1.75481	0.0133765
NM_177809	AU042651	chr13	+	56539716	56573724	1498	8	0.917	1.587	1.165	0.482	0.303	0.2505	1.223	0.345167	1.82506	0.013419
NM_172601	Rab2b	chr14	-	52881434	52899070	2756	8	23.656	21.991	14.206	7.405	4.418	8.2765	19.951	6.69983	1.57426	0.0134478
NM_027745	Ccdc57	chr11	-	120687856	120794186	3390	19	3.676	2.447	2.388	0.73	0.758	1.2665	2.837	0.918167	1.62754	0.0134685
NM_207282	Dpp6	chr5	+	27375739	28054040	4719	26	2.017	3.302	1.996	0.186	0.577	0.72125	2.43833	0.49475	2.30112	0.0134736
NM_019516	Lgals12	chr19	-	7671151	7681666	2756	9	0.997	1.615	1.017	0.337	0.412	0.25225	1.20967	0.33375	1.85777	0.0135591
NM_201610	Neil2	chr14	-	63801282	63812362	1914	5	66.125	38.352	34.027	2.019	4.228	4.745	46.168	3.664	3.6554	0.0135636
NM_026790	Ifi27l1	chr12	+	104672399	104678455	1053	7	2.003	4.372	3.467	0.294	0.575	0.06575	3.28067	0.311583	3.3963	0.0136175
NM_027442	Ddo	chr10	+	40349817	40369737	3000	5	0.932	1.433	0.635	0	0.05	0.00425	1	0.0180833	5.7892	0.0136203
NM_022433	Sirt3	chr7	-	148049562	148068208	1468	7	22.523	17.093	15.425	6.67	10.303	7.8925	18.347	8.2885	1.14636	0.0136766
NM_007552	Bmi1	chr2	+	18598645	18608256	3594	10	8.23	5.039	7.493	1.649	3.198	2.51875	6.92067	2.45525	1.49504	0.0137164
NM_133697	1110003E01Rik	chr5	-	65839994	65884074	2084	5	28.6	20.246	16.476	3.437	7.983	5.869	21.774	5.763	1.91771	0.0137365
NM_178640	B3galnt2	chr13	+	14046941	14091335	3681	12	36.009	26.594	36.177	20.902	12.799	12.7145	32.9267	15.4718	1.08962	0.0138685
NM_201374	Ccdc155	chr7	-	52439046	52460262	2210	20	2.153	2.724	1.412	0.256	0.513	0.58925	2.09633	0.45275	2.21108	0.0138883
NM_013491	Clcn1	chr6	+	42236684	42264655	3547	23	3.098	2.425	1.417	0.232	0.341	0.2355	2.31333	0.2695	3.10161	0.0139969
NM_133882	C8b	chr4	+	104438922	104477153	2239	12	0.438	0.565	0.284	0.092	0.034	0.107	0.429	0.0776667	2.46561	0.0140221
NM_011708	Vwf	chr6	+	125502981	125636695	8818	52	7.588	9.656	4.854	0.438	2.221	0.7445	7.366	1.1345	2.69882	0.0140709
NM_021482	Syngr4	chr7	-	53142215	53152081	964	5	4.122	3.831	1.756	0	0.235	0.12575	3.23633	0.12025	4.75025	0.0140783
NR_024720	2700099C18Rik	chr17	+	95149440	95174469	1275	10	26.278	28.846	40.209	16.086	10.38	9.73475	31.7777	12.0669	1.39696	0.014086
NM_001080557	Vamp1	chr6	+	125165599	125172324	3154	4	6.688	4.684	5.687	2.451	2.757	0.52125	5.68633	1.90975	1.57411	0.0141537
NM_028120	Ccdc123	chr7	+	36182112	36223703	2568	19	13.2	19.562	14.937	7.766	8.54	7.3235	15.8997	7.8765	1.01337	0.0142176
NM_011081	Figf	chrX	+	160857719	160871847	3593	6	38.775	40.128	50.904	16.594	26.773	10.5205	43.269	17.9625	1.26835	0.0142739
NM_172050	Cd300e	chr11	-	114913231	114923352	1949	4	1.233	0.597	0.76	0.053	0.078	0.083	0.863333	0.0713333	3.59727	0.0142882
NM_175016	Alkbh2	chr5	-	114573943	114578185	1065	4	19.576	24.226	17.288	8.129	12.853	8.85325	20.3633	9.94508	1.03392	0.0143433
NM_026296	4930548H24Rik	chr5	+	31788232	31790635	1427	2	31.936	34.672	46.122	10.292	20.827	7.099	37.5767	12.7393	1.56055	0.0144366
NM_001037717	Slc38a6	chr12	+	74387842	74453916	1836	16	6.84	11.077	10.979	4.407	2.636	3.43125	9.632	3.49142	1.46402	0.0145076
NM_008254	Hmgcl	chr4	+	135502368	135518532	1413	9	32.148	24.489	21.979	7.695	14.558	11.2828	26.2053	11.1786	1.22912	0.0145738
NM_009080	Rpl26	chr11	+	68715068	68718036	543	4	765.914	628.32	647.155	394.138	119.495	349.372	680.463	287.668	1.24211	0.014621
NM_009992	Cyp1a1	chr9	+	57535735	57551628	2697	7	2.037	4.502	3.786	0.726	0	0.1625	3.44167	0.296167	3.53863	0.0146754
NM_001024134	Trim15	chr17	-	36997636	37004132	1843	7	0.559	1.125	0.832	0.224	0.082	0.13	0.838667	0.145333	2.52874	0.0147224
NM_028129	2610020H08Rik	chr7	+	126937644	126992452	2008	14	14.023	10.052	7.773	3.516	2.825	2.86325	10.616	3.06808	1.79083	0.0148229
NM_019439	Gabbr1	chr17	+	37182911	37211250	4486	23	37.88	53.996	56.173	11.683	27.866	15.502	49.3497	18.3503	1.42724	0.0148399
NM_001170954	A4galt	chr15	-	83057152	83082161	2132	3	19.627	25.769	18.587	5.656	2.873	12.0912	21.3277	6.87342	1.63363	0.0149425
NM_027898	Gramd1a	chr7	-	31915146	31936069	2681	19	33.429	21.436	21.609	6.42	11.086	7.04275	25.4913	8.18292	1.63932	0.0149535
NM_172448	Rnf43	chr11	+	87476589	87549041	4311	10	1.172	2.394	1.78	0.478	0.14	0.225	1.782	0.281	2.66486	0.0149867
NR_026848	C030034I22Rik	chr17	+	69765787	69768533	2747	1	4.429	2.652	4.122	0.976	1.679	0.3635	3.73433	1.00617	1.89198	0.0149876
NM_148929	Slc9a8	chr2	+	167247221	167302498	4510	17	20.471	28.458	23.204	8.136	4.477	14.2802	24.0443	8.96442	1.42341	0.0151203
NM_145479	Klhl22	chr16	+	17759714	17793475	2618	7	54.546	96.387	73.621	15.255	25.449	28.259	74.8513	22.9877	1.70317	0.0151434
NM_019877	Copz2	chr11	+	96711190	96722517	930	9	8.756	17.734	10.752	0.776	1.708	1.36625	12.414	1.28342	3.2739	0.0152319
NM_001025576	Ccdc141	chr2	-	76847963	77008692	6331	24	6.927	3.476	7.546	1.221	0.561	0.48625	5.983	0.756083	2.98425	0.0153526
NR_029475	4930581F22Rik	chr9	+	34924313	34938507	2402	6	1.368	1.622	0.859	0.429	0.346	0.11925	1.283	0.298083	2.10574	0.015366
NM_183109	Tmprss12	chr15	+	100111268	100123484	1349	5	3.709	3.075	2.157	1.184	1.233	0.87525	2.98033	1.09742	1.44136	0.0153989
NM_001081663	Btnl7	chr17	-	34669822	34684585	1752	9	6.3	9.24	4.348	0.882	0.604	1.05025	6.62933	0.845417	2.97113	0.0154605
NM_025617	2210012G02Rik	chr4	-	106806767	106850971	6243	5	1.517	2.553	2.559	0.561	0.957	0.66125	2.20967	0.726417	1.60496	0.0154664
NM_001039700	Pkd1l3	chr8	+	112138417	112196492	6606	34	1.426	1.333	0.921	0.601	0.446	0.62825	1.22667	0.558417	1.13533	0.015547
NM_001164735	Crlf2	chr5	-	109983728	109988012	1360	8	18.829	13.429	15.016	2.046	9.119	3.111	15.758	4.75867	1.72745	0.0156135
NM_001101445	Cyp4f17	chr17	+	32643407	32665839	1692	13	8.089	5.89	4.94	2.467	2.592	2.602	6.30633	2.55367	1.30423	0.0158689
NM_011220	Pts	chr9	-	50329722	50336746	1036	6	14.584	16.017	17.516	5.82	2.263	10.2763	16.039	6.11975	1.39004	0.0158715
NM_027829	9030607L17Rik	chr10	+	80165438	80168127	938	10	7.688	6.148	3.835	1.648	1.371	0.889	5.89033	1.30267	2.17688	0.0158755
NM_001080812	Cib3	chr8	-	74728234	74736736	646	5	0.911	0.94	0.655	0.08	0.468	0.13825	0.835333	0.22875	1.86858	0.0158932
NM_010358	Gstm1	chr3	-	107815168	107820891	1294	8	57.433	36.242	39.128	18.08	8.416	17.7375	44.2677	14.7445	1.58608	0.0159196
NM_177561	Usp46	chr5	-	74396062	74464436	3226	9	16.727	25.859	17.515	7.141	7.267	9.43575	20.0337	7.94792	1.33378	0.0160156
NM_008085	Gapdhs	chr7	-	31514906	31524375	1317	11	0.633	0.73	0.803	0.47	0.345	0.1795	0.722	0.3315	1.12299	0.0160507
NR_003568	Gpr137b-ps	chr13	-	12706332	12742662	2941	7	2.869	2.099	1.277	0.193	0.129	0.348	2.08167	0.223333	3.22047	0.016089
NM_001003893	Masp2	chr4	+	147976653	147989591	3061	11	40.449	27.551	29.694	18.553	13.366	13.9945	32.5647	15.3045	1.08935	0.0160939
NM_019535	Sh3gl2	chr4	+	84851360	85035284	2807	9	32.173	55.87	63.48	14.118	12.636	11.194	50.5077	12.6493	1.99745	0.0161301
NM_172718	Sgsm1	chr5	-	113672240	113739806	5161	25	4.695	4.323	3.485	1.268	1.876	2.7225	4.16767	1.9555	1.0917	0.0161356
NM_009849	Entpd2	chr2	+	25251394	25256843	1937	9	2.482	3.056	1.693	0.346	0.234	1.03825	2.41033	0.539417	2.15976	0.0162015
NM_017381	Zranb2	chr3	+	157197361	157211303	2616	10	175.613	148.211	218.482	109.37	61.749	65.48	180.769	78.8663	1.19667	0.0162509
NM_145394	Slc44a3	chr3	-	121162446	121235262	2560	15	1.59	1.205	0.93	0.201	0.236	0.5795	1.24167	0.338833	1.87364	0.0162746
NM_001122954	Pla2g5	chr4	-	138355162	138419384	2133	6	13.04	7.566	7.788	0.676	2.588	2.47675	9.46467	1.91358	2.30628	0.0162818
NM_026886	Srrm4	chr5	-	116889281	117041826	7476	13	0.728	1.306	1.238	0.186	0.455	0.23625	1.09067	0.292417	1.89912	0.016306
NM_178394	Jakmip1	chr5	+	37442096	37516537	2382	13	8.856	20.92	16.725	1.276	0.794	2.0265	15.5003	1.3655	3.50479	0.0164421
NM_177741	Ppp1r3b	chr8	+	36438795	36451193	4221	2	2.324	2.181	1.228	0.562	0.609	0.2835	1.911	0.484833	1.97877	0.0164524
NM_001013365	Osm	chr11	+	4136788	4141029	1907	3	7.023	12.999	15.065	0.243	3.331	0.29575	11.6957	1.28992	3.18062	0.0164818
NM_026536	Atp5s	chr12	+	70825949	70845645	1485	5	13.577	12.469	8.729	3.227	2.037	6.32475	11.5917	3.86292	1.58533	0.0164967
NM_027855	0610007C21Rik	chr5	+	31351013	31356996	961	7	46.044	38.219	38.648	11.1	27.228	20.9733	40.9703	19.7671	1.05148	0.0165058
NM_001008233	Plekhn1	chr4	-	155595565	155602651	2210	16	3.951	4.464	2.897	1.562	0.821	2.02575	3.77067	1.46958	1.35942	0.0165292
NM_053197	Sfxn3	chr19	+	45122066	45130873	2966	11	22.841	16.75	11.737	4.795	4.437	3.7955	17.1093	4.3425	1.97818	0.0166745
NM_001001184	Mlf1ip	chr8	-	47660948	47702554	3797	15	32.738	26.421	17.111	6.786	5.816	8.7755	25.4233	7.12583	1.83502	0.0166881
NR_024068	Snhg7	chr2	-	26492696	26495764	743	4	63.382	53.722	90.504	23.929	28.703	12.6792	69.2027	21.7704	1.66846	0.0167366
NR_028575	Snord123	chr15	-	32170323	32176483	6161	1	2.054	2.11	1.005	0.318	0.319	0.273	1.723	0.303333	2.50595	0.0168606
NM_023312	Ndufa13	chr8	-	72418079	72426457	1251	5	97.797	85.004	65.636	35.385	50.477	29.2865	82.8123	38.3828	1.10939	0.0169381
NM_178242	Tnrc18	chr5	-	143516534	143579066	6207	16	3.501	5.396	4.415	1.245	2.522	1.7335	4.43733	1.8335	1.27509	0.0170254
NM_001162855	Nsmce4a	chr7	-	137676040	137690895	1435	11	80.129	115.07	111.601	49.235	33.833	61.7848	102.267	48.2843	1.08271	0.0171299
NM_001001333	Hexdc	chr11	+	121065747	121083970	2160	13	5.428	6.933	9.602	2.744	1.365	2.5865	7.321	2.23183	1.71381	0.0171453
NM_001145034	Gm13889	chr2	-	93795967	93797257	1291	1	0.494	0.705	0.41	0.08	0.234	0.022	0.536333	0.112	2.25963	0.0172082
NM_026728	Echdc2	chr4	+	107838071	107851913	1278	10	57.538	82.337	113.058	22.016	19.823	22.2718	84.311	21.3702	1.98012	0.0173191
NM_029639	1600029D21Rik	chr9	+	50302630	50313744	1846	4	12.357	18.307	24.275	5.862	1.762	4.57575	18.313	4.06658	2.17098	0.0174512
NM_001146311	Cln3	chr7	-	133714914	133727794	2487	17	27.121	18.999	29.187	9.76	14.383	7.118	25.1023	10.4203	1.26842	0.0175484
NM_027865	Tmem25	chr9	-	44601862	44607299	2354	9	0.834	1.913	1.483	0.153	0.161	0.23475	1.41	0.182917	2.94643	0.0175511
NM_139197	Gbgt1	chr2	+	28352411	28360935	1335	7	3.344	6.139	5.35	0.463	2.153	0.67575	4.94433	1.09725	2.17188	0.0175867
NM_175329	Chchd10	chr10	+	75398318	75400479	948	4	268.304	226.16	198.511	92.466	91.898	158.436	230.992	114.267	1.01543	0.0176625
NM_175308	Mobkl2c	chr4	+	115500697	115508788	2882	4	9.821	16.834	18.358	1.484	6.219	0.98275	15.0043	2.89525	2.37362	0.0176998
NM_029626	Glt8d1	chr14	+	31814619	31825627	2485	10	25.979	16.795	15.606	7.549	5.143	6.60275	19.46	6.43158	1.59727	0.0177288
NM_009201	Slc1a5	chr7	+	17366695	17383623	2758	9	101.028	62.843	62.345	15.116	32.273	15.9428	75.4053	21.1106	1.8367	0.0177723
NM_012055	Asns	chr6	-	7625171	7643182	1927	12	319.916	591.116	466.714	95.739	150.347	176.967	459.249	141.018	1.7034	0.0177873
NM_145216	Rasl10a	chr11	+	4958131	4960386	1108	3	5.357	12.647	9.216	0.837	0.887	0.9665	9.07333	0.896833	3.33872	0.0178035
NM_028000	Ppapdc1b	chr8	+	26830520	26835359	1472	7	10.798	8.489	7.26	4.901	4.727	3.0725	8.849	4.2335	1.06366	0.0178406
NM_001160412	Triml2	chr8	+	44268476	44279238	1467	7	129.911	227.396	235.176	43.77	81.965	48.7875	197.494	58.1742	1.76336	0.0178684
NM_011287	Rpl10a	chr17	+	28465416	28467978	830	6	1.832	2.926	2.996	0.993	0.364	1.173	2.58467	0.843333	1.61581	0.0179517
NM_023058	Pkmyt1	chr17	+	23863303	23873696	2039	8	19.151	31.982	31.863	10.084	10.793	12.1558	27.6653	11.0109	1.32915	0.0179526
NM_011488	Stat5a	chr11	+	100720665	100746483	3888	20	2.915	4.372	6.246	0.398	1.089	0.5935	4.511	0.6935	2.70148	0.0179539
NM_001101561	Gm6251	chr10	+	19928245	19928836	592	1	170.285	195.437	127.44	91.576	13.924	29.157	164.387	44.8857	1.87277	0.0181432
NM_001163852	Ntn3	chr17	-	24312376	24336902	7946	9	14.718	10.403	12.644	4.047	8.166	3.97125	12.5883	5.39475	1.22246	0.0181449
NM_146247	BC024814	chr16	+	8470906	8490290	1313	11	7.958	9.787	9.469	3.454	2.419	6.33775	9.07133	4.07025	1.1562	0.0184025
NM_021311	Piwil1	chr5	+	129242121	129261349	3944	22	0.833	0.539	0.818	0.091	0.364	0.28825	0.73	0.24775	1.55901	0.0184365
NM_029956	Mmab	chr5	-	114881043	114894036	2987	9	16.16	10.856	10.096	5.038	4.962	5.144	12.3707	5.048	1.29314	0.0184949
NM_175935	G6pc3	chr11	+	102051013	102055395	1543	6	13.925	13.902	8.915	5.41	6.47	5.147	12.2473	5.67567	1.1096	0.018572
NM_008655	Gadd45b	chr10	+	80392836	80394949	1266	4	26.698	36.364	25.743	15.916	16.965	10.3385	29.6017	14.4065	1.03896	0.018612
NM_025813	Mfsd1	chr3	+	67386690	67408153	2978	16	120.843	68.495	88.314	33.536	32.479	35.9293	92.5507	33.9814	1.4455	0.0186228
NM_033564	Mpv17l	chr16	+	13940788	13949450	3036	4	12.005	9.848	8.26	2.393	5.978	4.508	10.0377	4.293	1.22537	0.0187618
NM_028841	Tspan17	chr13	+	54890766	54898136	1556	8	11.192	7.738	11.391	2.186	5.832	4.1415	10.107	4.05317	1.31823	0.0188342
NM_027062	C8g	chr2	-	25354176	25356026	1038	7	5.766	5.507	2.854	0.447	1.603	0.70025	4.709	0.91675	2.36082	0.0188845
NM_146102	Afap1l2	chr19	-	56986844	57083065	4021	21	3.648	3.284	2.21	1.218	0.451	1.45175	3.04733	1.04025	1.55062	0.018959
NM_011373	St6galnac6	chr2	+	32443010	32456002	4368	5	5.817	10.401	6.177	1.911	2.13	1.363	7.465	1.80133	2.05108	0.0190537
NM_010304	Gna15	chr10	-	80965058	80986970	1962	7	3.75	5.673	5.312	1.602	2.621	2.68625	4.91167	2.30308	1.09265	0.0191183
NM_007834	Dscr3	chr16	-	94719331	94748236	2405	8	45.078	37.527	29.28	14.892	19.15	21.4515	37.295	18.4978	1.01163	0.0191475
NM_026883	1500011H22Rik	chr5	-	122814593	122821972	983	7	32.238	28.614	19.699	11.795	7.155	13.7278	26.8503	10.8926	1.30159	0.0191897
NM_019488	Slc2a8	chr2	-	32828509	32837576	2083	10	15.944	12.192	10.058	4.354	4.901	7.1235	12.7313	5.4595	1.22154	0.0192312
NM_001033257	Phactr2	chr10	-	12933201	13043966	2607	12	2.484	3.823	3.085	0.613	0.986	1.81775	3.13067	1.13892	1.45881	0.0193316
NM_028567	1700094D03Rik	chr3	+	89866718	89872269	3097	4	4.894	5.766	6.389	3.112	0.952	3.23325	5.683	2.43242	1.22426	0.0193332
NM_030172	2610021K21Rik	chr12	-	100955741	101121652	2069	6	3.533	5.722	3.861	1.32	0.804	2.11775	4.372	1.41392	1.62859	0.0193437
NM_010804	Mllt10	chr2	+	17976898	18134017	4886	23	23.564	30.544	28.803	7.478	18.527	13.5188	27.637	13.1746	1.06884	0.0193587
NM_001033405	Treml2	chr17	+	48439363	48451859	4509	5	1.828	3.579	3.802	0.206	0.956	0.5495	3.06967	0.5705	2.42778	0.019395
NM_023824	Paqr4	chr17	-	23873153	23877297	2507	3	5.459	9.101	9.813	3.145	2.564	3.20325	8.12433	2.97075	1.45142	0.0194542
NM_172808	Antxrl	chr14	+	34866656	34889185	2126	17	0.231	0.547	0.622	0	0.036	0	0.466667	0.012	5.28129	0.0195008
NM_024413	Plekhf1	chr7	-	39005673	39013013	1559	2	7.426	12.104	9.366	2.777	5.287	2.853	9.632	3.639	1.40429	0.0195259
NM_033474	Arvcf	chr16	+	18348367	18407169	4624	19	9.336	9.497	6.682	2.675	4.841	4.8495	8.505	4.12183	1.04503	0.0197131
NM_133221	Slc24a6	chr5	+	120961201	120984033	2874	16	27.156	18.201	20.747	7.925	13.367	9.724	22.0347	10.3387	1.09172	0.0197201
NM_011079	Phkg1	chr5	-	130339311	130354954	2360	10	5.259	3.494	3.408	1.048	2.051	1.5385	4.05367	1.54583	1.39085	0.0199788
NM_134090	Kdelr3	chr15	+	79346838	79358169	1414	5	28.552	29.624	13.208	3.098	4.706	3.87	23.7947	3.89133	2.61231	0.0201323
NM_011048	Pcsk6	chr7	+	73007022	73195272	4298	22	13.605	22.376	20.877	7.11	9.941	8.02775	18.9527	8.35958	1.1809	0.0201606
NM_172988	Fbxl4	chr4	+	22284712	22361193	2479	9	14.307	10.795	8.878	4.469	3.844	6.1925	11.3267	4.83517	1.22809	0.0202008
NM_001033410	Gm757	chr2	-	25089996	25092307	2021	2	2.039	1.427	0.864	0	0.299	0.10475	1.44333	0.134583	3.42283	0.0202114
NM_025865	2310030G06Rik	chr9	-	50547796	50554626	1242	4	6.833	8.513	10.266	3.734	5.358	3.08375	8.53733	4.05858	1.07281	0.0202479
NM_001081130	Ogdhl	chr14	+	33135205	33161006	3449	24	76.762	74.337	45.344	19.857	15.656	33.2903	65.481	22.9344	1.51356	0.0203061
NM_001113775	BC026585	chr1	+	159388864	159419556	1928	9	5.038	9.131	6.284	1.23	2.824	1.90275	6.81767	1.98558	1.77972	0.0203455
NM_015789	Dkkl1	chr7	-	52462895	52467253	903	5	3.368	4.818	2.226	0.399	1.005	0.2235	3.47067	0.5425	2.67752	0.0204187
NM_010351	Gsc	chr12	-	105709419	105711446	1174	3	1.88	2.284	0.946	0.044	0.386	0.1115	1.70333	0.1805	3.23829	0.0205436
NM_009400	Tnfrsf18	chr4	+	155400451	155403000	1013	5	2.906	2.098	1.671	0.56	1.045	0.20425	2.225	0.603083	1.88338	0.0205459
NM_172256	Dync2li1	chr17	+	85025839	85054908	1331	13	14.005	14.443	10.057	3.949	6.818	7.71125	12.835	6.15942	1.05922	0.0206089
NM_181404	Kank1	chr19	+	25311692	25508986	5410	14	5.903	6.826	5.036	3.22	1.817	3.86675	5.92167	2.96792	0.996552	0.0206137
NM_198635	Gm5134	chr10	+	75417259	75472336	2838	14	5.963	3.993	5.816	0.472	3.011	0.36975	5.25733	1.28425	2.0334	0.0206795
NM_011976	Sema4g	chr19	+	45066626	45077885	4291	14	9.843	7.109	5.178	1.393	2.767	2.26725	7.37667	2.14242	1.78373	0.0206903
NM_177782	Prex1	chr2	-	166391845	166539332	6530	40	2.967	3.014	1.791	0.521	1.065	1.18925	2.59067	0.925083	1.48567	0.0207549
NM_144531	9030409G11Rik	chr4	-	141658305	141766123	4501	14	7.313	5.249	4.032	1.488	1.159	2.4635	5.53133	1.7035	1.69912	0.0208397
NM_145516	Plekhb2	chr1	+	34906804	34936430	3317	8	46.526	38.022	20.608	6.214	6.999	7.3095	35.052	6.84083	2.35725	0.0209254
NM_001166065	Gcnt4	chr13	+	97694644	97720869	5095	3	1.29	2.055	2.368	0.91	0.223	0.31475	1.90433	0.482583	1.98043	0.0211181
NM_172134	Pdxk	chr10	-	77899492	77927693	5094	11	21.956	16.287	12.764	6.475	6.443	7.97625	17.0023	6.96475	1.28759	0.0211351
NM_153112	Cadm4	chr7	+	25267042	25289552	2155	9	28.887	19.485	12.324	1.77	3.79	1.59975	20.232	2.38658	3.08362	0.0211744
NM_001081337	Sipa1l2	chr8	-	127941963	128016610	6365	21	13.541	12.407	8.362	5.068	5.679	5.98325	11.4367	5.57675	1.03617	0.0213032
NM_026253	Lrrc18	chr14	+	33804568	33828478	2588	4	1.478	1.29	0.634	0.219	0	0.24025	1.134	0.153083	2.88903	0.0213443
NM_016772	Ech1	chr7	+	29610357	29617258	1138	10	50.478	84.642	52.395	18.974	25.452	18.8733	62.505	21.0998	1.56674	0.0214641
NM_027868	Slc41a3	chr6	+	90554874	90596406	2257	11	1.782	3.609	2.766	0.594	0.134	1.00325	2.719	0.577083	2.23623	0.0215056
NM_197979	Uqcr10	chr11	-	4601971	4604347	441	2	457.294	746.343	774.523	322.169	275.404	230.597	659.387	276.057	1.25616	0.0215994
NM_001100462	Tmem221	chr8	-	74078202	74082770	1539	4	0.574	0.559	0.791	0.234	0.098	0.37925	0.641333	0.237083	1.43568	0.021619
NM_025455	Ccdc28b	chr4	-	129296518	129301152	840	6	5.957	8.251	8.314	4.172	0.81	3.46725	7.50733	2.81642	1.41444	0.0217149
NM_030208	2310079F23Rik	chr5	-	35898858	35917719	3784	11	8.971	17.567	18.652	4.181	4.357	2.64525	15.0633	3.72775	2.01466	0.0218725
NM_001162925	Nudt17	chr3	-	96509815	96512483	1336	8	6.279	8.369	5.425	1.311	3.623	2.997	6.691	2.64367	1.33968	0.0221083
NM_183307	Ccdc63	chr5	-	122558065	122588071	2283	13	1.074	1.064	1.205	0.135	0.762	0.161	1.11433	0.352667	1.6598	0.0221449
NM_025421	Acyp1	chr12	-	86613348	86621385	648	3	53.598	33.18	30.781	7.078	16.222	10.2248	39.1863	11.1749	1.81009	0.0221901
NM_001164574	Kbtbd3	chr9	+	4309743	4331732	2321	3	2.917	3.444	4.285	2.109	0.88	1.76975	3.54867	1.58625	1.16166	0.0222476
NM_019961	Pex3	chr10	-	13243751	13272948	2303	12	13.121	22.274	24.765	8.056	4.958	7.34025	20.0533	6.78475	1.56347	0.0222865
NM_145497	BC016495	chr19	+	18706506	18726681	1637	9	24.093	13.752	12.281	2.928	3.742	3.1225	16.7087	3.26417	2.35581	0.0225636
NM_133919	Aff1	chr5	+	104183181	104284341	8323	20	18.248	25.334	23.259	10.73	14.638	5.86375	22.2803	10.4106	1.09772	0.0227368
NM_028829	Paqr8	chr1	+	20880703	20928837	4420	3	3.585	3.045	2.119	1.131	0.411	1.479	2.91633	1.007	1.53409	0.0228669
NM_001085529	Slc2a7	chr4	+	149523081	149542591	1578	12	1.15	2.404	3.017	0.229	0.24	0.184	2.19033	0.217667	3.33095	0.0229913
NM_026470	Spata6	chr4	+	111392615	111501742	2435	13	9.307	13.38	13.341	5.058	4.845	7.97525	12.0093	5.95942	1.01091	0.0230332
NM_025554	Polr2e	chr10	-	79498698	79502404	1008	7	385.046	345.095	226.322	159.354	137.445	142.368	318.821	146.389	1.12294	0.0231064
NM_001037927	Wdr93	chr7	+	86888049	86930836	2285	18	0.902	1.439	1.528	0.474	0.232	0.66575	1.28967	0.45725	1.49595	0.0231094
NM_029104	Zmynd17	chr14	-	21302086	21316123	1829	7	5.552	3.098	4.223	2.17	0.868	1.05725	4.291	1.36508	1.65233	0.0231668
NM_001081005	1500012F01Rik	chr2	+	166888434	166891362	738	5	292.604	182.617	321.382	84.841	137.416	68.5535	265.534	96.9368	1.45378	0.0231963
NM_001045483	Mapk1ip1	chr7	-	146027501	146037950	1524	2	35.021	23.403	22.392	12.342	13.547	10.1513	26.9387	12.0134	1.16504	0.0232168
NM_009752	Glb1	chr9	+	114310237	114383495	2353	16	45.782	49.472	32.041	12.878	19.573	25.6163	42.4317	19.3558	1.13238	0.0232675
NM_029019	Stard6	chr18	+	70632199	70660717	1402	9	0.63	0.397	0.264	0.037	0	0.08175	0.430333	0.0395833	3.44249	0.0234357
NM_026480	Ooep	chr9	-	78224710	78226395	1207	3	114.368	100.97	84.992	29.417	70.111	44.9605	100.11	48.1628	1.05559	0.0235397
NM_001170669	Pde8b	chr13	-	95794060	95993005	4619	19	0.52	0.504	0.767	0.234	0.147	0.3335	0.597	0.238167	1.32576	0.0235467
NM_028863	Isca2	chr12	+	86114220	86116039	870	4	39.921	44.019	48.771	14.512	33.205	18.6747	44.237	22.1306	0.999211	0.0236676
NM_008706	Nqo1	chr8	-	109912125	109927105	1552	6	119.13	70.995	60.236	13.713	25.923	12.667	83.4537	17.4343	2.25905	0.02381
NM_001162904	Mdm1	chr10	+	117578843	117606055	3151	15	10.057	14.498	16.27	7.049	5.448	7.5415	13.6083	6.6795	1.02667	0.023844
NR_029446	6230400D17Rik	chr14	-	21521234	21522321	1088	1	5.816	4.696	5.398	3.6	0.556	0.80725	5.30333	1.65442	1.68057	0.0238652
NM_146073	Zdhhc14	chr17	+	5492600	5753891	3115	9	1.213	1.088	0.611	0.083	0.388	0.274	0.970667	0.248333	1.9667	0.0239427
NM_029606	Ccdc46	chr11	+	108286580	108721929	3486	28	5.347	2.815	2.99	0.946	0.868	0.58775	3.71733	0.800583	2.21514	0.0239829
NM_138756	Slc25a36	chr9	-	96977430	97011460	3061	7	261.319	168.412	128.04	44.647	22.359	57.5663	185.924	41.5241	2.16269	0.0239854
NM_146042	Rnf144b	chr13	+	47218089	47343360	4576	8	0.986	1.282	0.856	0.619	0.231	0.47675	1.04133	0.44225	1.23549	0.0241359
NM_028223	Tmem175	chr5	+	109058829	109076789	3073	11	12.419	7.458	9.056	4.863	3.371	4.4905	9.64433	4.2415	1.18511	0.0241635
NM_172928	Dclk3	chr9	+	111341585	111392115	3498	5	0.729	1.388	1.86	0.088	0.259	0.11775	1.32567	0.154917	3.09715	0.0243545
NM_153420	Acpl2	chr9	-	96723762	96789841	3120	7	2.013	2.011	1.272	0.215	0.994	0.5545	1.76533	0.587833	1.58646	0.0243775
NM_008212	Hadh	chr3	-	130936342	130974955	1720	8	83.423	83.267	78.745	40.567	17.851	59.353	81.8117	39.257	1.05936	0.0244935
NM_016867	Gipc2	chr3	-	151756805	151828864	1264	6	2.717	2.642	1.8	0.53	1.197	1.351	2.38633	1.026	1.21776	0.0245921
NM_028394	Hspb11	chr4	+	106926539	106952493	559	6	13.163	23.621	24.418	6.822	1.488	8.59925	20.4007	5.63642	1.85577	0.0247187
NM_001109010	Nudt12	chr17	-	59139202	59142952	2714	2	2.802	4.846	4.269	1.481	2.062	1.731	3.97233	1.758	1.17605	0.0247198
NM_207708	Syngr1	chr15	+	79921764	79949931	4190	4	33.917	18.835	20.67	2.89	9.837	6.55025	24.474	6.42575	1.92931	0.0249077
NM_010459	Hoxb4	chr11	+	96179581	96182952	2566	2	0.497	0.631	0.227	0.02	0.059	0.0235	0.451667	0.0341667	3.7246	0.0250105
NM_009716	Atf4	chr15	+	80085614	80087971	1725	3	211.18	291.544	327.806	88.398	166.725	140.986	276.843	132.036	1.06814	0.0250581
NM_001142701	Hmha1	chr10	+	79479417	79494216	3928	23	8.38	16.189	14.91	4.736	2.387	5.331	13.1597	4.15133	1.66448	0.0250801
NM_025679	Sike1	chr3	+	102799663	102807837	2798	5	15.446	23.342	21.745	10.019	6.649	12.718	20.1777	9.79533	1.0426	0.0253104
NM_007962	Mpzl2	chr9	+	44850427	44862126	3216	6	30.126	59.368	58.368	17.723	5.361	16.584	49.2873	13.2227	1.8982	0.0253639
NM_008002	Fgf10	chr13	+	119503506	119581380	4572	3	1.577	2.357	1.574	1.082	0.347	0.50525	1.836	0.64475	1.50975	0.025546
NM_013495	Cpt1a	chr19	+	3323301	3385733	4301	19	53.823	35.146	23.36	3.966	7.033	8.1075	37.443	6.36883	2.5556	0.0255825
NM_011266	Rfxank	chr8	-	72654705	72663096	3682	9	16.774	19.895	20.476	6.298	14.398	7.15475	19.0483	9.28358	1.03691	0.0255984
NM_001002895	AI413582	chr17	-	27700714	27702672	637	5	24.72	17.154	14.535	3.964	9.498	7.06475	18.803	6.84225	1.45842	0.0256097
NM_008846	Pip5k1b	chr19	-	24369286	24630317	2526	15	4.389	9.894	8.629	1.693	0.898	2.41725	7.63733	1.66942	2.19372	0.0256633
NM_008276	Hoxd8	chr2	+	74543546	74545364	1424	2	0.758	1.35	0.817	0.434	0.159	0.08725	0.975	0.22675	2.1043	0.025684
NM_145220	Appl2	chr10	-	83062778	83111409	2946	21	18.383	11.712	11.583	4.723	4.98	7.2965	13.8927	5.6665	1.2938	0.0262463
NR_033727	Rps27	chr3	-	90016589	90017570	575	4	8.617	7.654	4.417	3.047	1.973	2.11525	6.896	2.37842	1.53576	0.0263525
NR_002844	Tsix	chrX	+	100626856	100680296	4306	4	8.316	8.776	11.341	5.96	5.234	2.38025	9.47767	4.52475	1.06669	0.0264186
NM_001159942	Plekhg1	chr10	-	6379238	6606164	7356	17	11.77	9.628	6.79	4.582	4.092	4.5735	9.396	4.41583	1.08936	0.0265008
NM_199476	Rrm2b	chr15	-	37853707	37890810	4513	9	4.902	4.417	2.614	1.599	1.525	1.63625	3.97767	1.58675	1.32585	0.0265077
NM_001178039	Gm10136	chr19	-	29077833	29078365	533	1	11.228	11.58	7.544	5.994	1.561	4.1155	10.1173	3.89017	1.37892	0.0267904
NM_001025599	Trim26	chr17	+	36974086	36996325	3203	10	23.004	32.063	37	11.665	15.111	18.5998	30.689	15.1252	1.02077	0.0269709
NM_153526	Insig1	chr5	+	28397952	28405202	2648	5	52.242	34.714	33.766	15.627	17.507	22.5733	40.2407	18.5691	1.11575	0.0270232
NM_010210	Fhit	chr14	-	10382608	10702689	649	5	2.494	2.494	1.06	0.318	0.233	0.52675	2.016	0.35925	2.48844	0.0270363
NM_001009935	Txnip	chr3	+	96361880	96365780	2801	8	118.426	188.56	205.771	68.533	66.877	91.8965	170.919	75.7688	1.17364	0.0270396
NM_011912	Vax2	chr6	+	83661258	83688298	1233	3	1.432	0.903	0.729	0	0.429	0.0985	1.02133	0.175833	2.53817	0.0270542
NM_007625	Cbx4	chr11	-	118938885	118947551	5197	5	0.868	1.382	0.652	0.248	0.247	0.184	0.967333	0.226333	2.09557	0.0271199
NM_177123	Spef2	chr15	-	9592491	9678561	2995	18	0.295	0.49	0.724	0.103	0.076	0.05675	0.503	0.0785833	2.67826	0.0272137
NM_177307	Cyp4f39	chr17	+	32589668	32630265	2618	14	2.679	2.454	2.183	0.295	1.733	0.654	2.43867	0.894	1.44775	0.0274595
NM_001145660	Rfx8	chr1	-	39722146	39777834	2000	15	0.834	1.543	0.608	0	0.038	0.07725	0.995	0.0384167	4.69489	0.0276411
NM_013465	Ahsg	chr16	+	22892115	22899511	1474	7	3.195	2.471	2.764	0.489	2.001	0.835	2.81	1.10833	1.34218	0.0277746
NM_001079686	Syne1	chr10	+	5151834	5326349	10876	55	0.69	0.856	1.284	0.45	0.202	0.2005	0.943333	0.284167	1.73103	0.0279596
NM_021305	Sec61a2	chr2	-	5792033	5816399	2368	12	66.229	41.275	45.779	25.897	17.725	26.79	51.0943	23.4707	1.1223	0.0280991
NM_009877	Cdkn2a	chr4	-	88920377	88940523	929	3	23.762	31.857	19.135	3.162	14.653	5.0535	24.918	7.62283	1.70879	0.0282716
NM_007608	Car5a	chr8	-	124440035	124468812	1248	7	4.992	4.054	1.526	0	0.061	0.08475	3.524	0.0485833	6.18061	0.0283905
NR_027930	1110020A21Rik	chr17	-	85354307	85357050	853	2	0.92	1.245	1.303	0.725	0.089	0.44625	1.156	0.420083	1.4604	0.0284083
NM_153577	AI428936	chr7	+	31099835	31104064	1354	8	18.803	17.224	12.66	4.948	5.809	11.1135	16.229	7.29017	1.15455	0.0284976
NM_001164593	Pdzrn4	chr15	+	92227241	92602250	3956	10	5.679	3.082	2.1	0.039	0	0.0815	3.62033	0.0401667	6.49398	0.028503
NM_028959	Cep72	chr13	-	74173943	74199733	3632	12	15.397	12.536	9.92	4.796	1.936	7.80875	12.6177	4.84692	1.38031	0.028532
NM_153804	Plekhg3	chr12	+	77634547	77680026	4955	19	7.415	12.15	7.891	4.503	3.266	4.1305	9.152	3.9665	1.20622	0.0286448
NM_023784	Yipf7	chr5	-	69907914	69933871	1199	6	3.028	1.814	1.677	0.301	1.009	0.197	2.173	0.502333	2.11297	0.0286925
NM_009337	Tcl1	chr12	-	106454963	106460947	1395	4	183.281	152.168	114.119	18.988	93.135	36.2227	149.856	49.4486	1.59958	0.0287416
NM_153597	Trpt1	chr19	+	7070621	7073536	1144	7	4.846	3.67	2.867	1.036	2.248	1.17425	3.79433	1.48608	1.35233	0.0287746
NM_001163042	Haus8	chr8	-	73775023	73796489	1670	11	17.243	33.444	27.277	10.214	10.008	10.4085	25.988	10.2102	1.34783	0.0288081
NM_013563	Il2rg	chrX	-	98459726	98463545	1612	8	7.425	5.963	10.732	0.991	4.269	1.119	8.04	2.12633	1.91883	0.0288941
NM_028317	2810030E01Rik	chr2	-	17965714	17970076	4363	1	1.507	3.235	2.886	0.295	1.109	0.23725	2.54267	0.547083	2.21651	0.0289029
NM_011656	Tuft1	chr3	-	94416681	94462728	2564	13	7.538	7.853	4.581	3.155	1.416	3.32525	6.65733	2.63208	1.33874	0.0290139
NM_176962	6330416L07Rik	chr17	-	22474956	22498367	2785	6	12.171	13.315	20.137	7.92	2.878	5.956	15.2077	5.58467	1.44526	0.0290284
NM_145931	Zc3h7a	chr16	-	11136687	11176486	3823	23	24.136	25.778	38.555	16.391	8.486	12.69	29.4897	12.5223	1.23571	0.0291442
NM_008906	Ctsa	chr2	+	164658373	164666532	3674	16	118.753	69.151	58.955	15.597	23.795	21.5708	82.2863	20.3209	2.01769	0.0292157
NM_023617	Aox3	chr1	+	58169980	58257296	4360	35	3.477	10.257	10.97	0.213	0.139	0.51125	8.23467	0.28775	4.83882	0.0292561
NM_145535	Sdcbp2	chr2	+	151398368	151415737	1385	9	1.983	4.347	3.858	0.819	1.147	0.98175	3.396	0.982583	1.78919	0.0293443
NM_001025373	4930432O21Rik	chr17	+	22099526	22131333	2734	4	9.671	5.81	6.231	3.977	1.3	1.77875	7.23733	2.35192	1.62162	0.0295771
NM_026632	Rpa3	chr6	-	8205936	8209141	638	4	71.046	115.135	132.764	46.283	49.192	38.2127	106.315	44.5626	1.25444	0.0296018
NM_010492	Ica1	chr6	-	8580527	8728484	2075	14	5.461	5.388	4.589	1.515	1.421	3.92	5.146	2.28533	1.17105	0.0296451
NM_028341	Ttc39c	chr18	+	12802042	12895561	2385	14	2.324	5.154	3.594	0.281	1.332	0.81125	3.69067	0.808083	2.19131	0.0298593
NM_001122820	Ap3m2	chr8	-	23897826	23916126	3467	9	6.169	8.974	5.097	1.412	3.686	0.861	6.74667	1.98633	1.76407	0.0299925
NM_145410	Fam173a	chr17	-	25927451	25929229	801	5	31.173	28.674	24.571	7.013	20.865	6.83475	28.1393	11.5709	1.28209	0.0301053
NM_007611	Casp7	chr19	+	56471619	56516834	2350	7	8.433	8.762	7.339	4.627	0.676	4.972	8.178	3.425	1.25564	0.0301499
NM_029801	1700021C14Rik	chr3	-	88086682	88100753	475	4	12.806	19.49	21.831	9.547	6.528	9.55575	18.0423	8.54358	1.07847	0.0301677
NM_172835	Peli3	chr19	-	4931855	4943092	1937	7	1.646	1.254	0.765	0.133	0.39	0.44975	1.22167	0.32425	1.91368	0.0302024
NM_010816	Morc1	chr16	+	48431350	48631018	3050	27	50.68	75.868	64.928	27.997	44.507	23.1913	63.8253	31.8984	1.00064	0.0305479
NM_172998	Rnft2	chr5	-	118640745	118694870	4381	12	5.912	3.88	2.802	0.729	1.657	0.7595	4.198	1.0485	2.00138	0.030599
NM_001033337	Ttc38	chr15	+	85662734	85689252	3751	14	4.433	3.062	2.595	1.113	1.895	0.94925	3.36333	1.31908	1.35036	0.0306144
NM_001127189	Gm13157	chr4	-	147128083	147183895	2727	6	17.647	28.272	33.583	13.701	5.269	8.6095	26.5007	9.19317	1.5274	0.0306937
NM_009555	Zfp40	chr17	-	23310836	23330195	4079	6	3.44	4.601	4.812	3.019	1.131	1.8845	4.28433	2.0115	1.0908	0.0307803
NM_153091	St7l	chr3	+	104667999	104729758	1926	14	7.59	4.623	5.439	3.264	1.571	2.81925	5.884	2.55142	1.2055	0.0308458
NM_080877	Slc34a3	chr2	-	25084441	25089707	2182	13	3.485	2.434	1.722	0.354	1.144	0.65025	2.547	0.716083	1.8306	0.031061
NM_028626	Mcee	chr7	+	71537657	71557005	696	3	66.323	41.577	34.967	15.623	14.017	18.8557	47.6223	16.1653	1.55874	0.0310721
NM_010404	Hap1	chr11	-	100208641	100217455	3706	11	24.541	55.627	55.576	6.647	16.815	4.389	45.248	9.28367	2.28509	0.0311182
NM_028657	F630110N24Rik	chr10	+	80820315	80826780	1702	10	10.751	6.836	6.217	2.362	4.088	2.4285	7.93467	2.9595	1.42282	0.0311743
NM_008207	H2-T24	chr17	-	36142640	36157505	2182	6	0.337	0.672	0.364	0.165	0.035	0.04925	0.457667	0.0830833	2.46167	0.0312159
NM_010062	Dnase2a	chr8	+	87432523	87435360	1643	6	32.037	23.678	13.621	2.258	8.377	3.72	23.112	4.785	2.27205	0.0312955
NM_026308	Rpp21	chr17	-	36392618	36394791	500	5	34.044	49.072	34.918	11.543	26.469	15.7832	39.3447	17.9317	1.13366	0.0314077
NM_025371	Acy1	chr9	-	106335327	106340567	1431	15	22.831	30.969	24.697	12.496	7.927	18.9275	26.1657	13.1168	0.996261	0.0317299
NM_172628	Sh3tc2	chr18	+	62112729	62175373	4540	17	1.048	0.791	0.676	0.17	0.55	0.19175	0.838333	0.303917	1.46385	0.0317891
NM_148927	Plekha4	chr7	+	52781700	52809599	2660	20	3.393	7.836	6.564	1.453	1.507	1.9295	5.931	1.62983	1.86355	0.0318277
NM_001033343	Sec31b	chr19	-	44591447	44620338	3923	26	0.988	1.328	0.904	0.223	0.443	0.70625	1.07333	0.457417	1.23051	0.0319127
NM_175651	Cnpy1	chr5	-	28532003	28564413	2281	3	15.011	24.796	20.921	5.942	12.93	7.579	20.2427	8.817	1.19904	0.0321067
NM_007929	Emp2	chr16	-	10281842	10314061	3440	5	12.906	8.941	5.967	3.281	2.286	2.603	9.27133	2.72333	1.7674	0.0321682
NM_144875	Rab7l1	chr1	+	133763854	133769464	1189	6	10.356	7.744	6.452	2.34	5.279	2.55175	8.184	3.39025	1.27141	0.0322299
NM_028914	4933406J08Rik	chr2	+	122012008	122032129	2111	7	5.019	4.17	2.381	0.439	0.609	1.86225	3.85667	0.970083	1.99118	0.0324178
NR_027905	LOC106740	chr17	-	15084741	15085828	1088	1	26.737	14.647	17.603	6.726	7.02	9.32425	19.6623	7.69008	1.35436	0.0326077
NM_153397	Adam32	chr8	-	25946615	26059276	2447	22	0.902	0.868	0.303	0.084	0.093	0.016	0.691	0.0643333	3.42505	0.0328647
NM_024477	Ttc28	chr5	+	111308822	111718799	10781	24	1.401	1.966	1.222	0.961	0.421	0.29175	1.52967	0.557917	1.4551	0.0329342
NM_010861	Myl2	chr5	+	122550989	122556863	633	7	3.332	1.518	1.672	0.488	0.239	0.141	2.174	0.289333	2.90955	0.0330474
NM_029001	Elovl7	chr13	+	109004598	109077303	5439	8	27.202	11.943	13.093	1.876	1.599	1.737	17.4127	1.73733	3.3252	0.0330654
NM_031166	Id4	chr13	+	48356796	48359405	1660	3	28.222	12.343	14.31	2.08	1.503	3.1675	18.2917	2.25017	3.02308	0.0330678
NM_001177560	Gng12	chr6	+	66846391	66971355	4264	5	14.496	13.549	8.884	7.771	2.891	4.78625	12.3097	5.14942	1.25731	0.0330942
NM_026562	Cntd1	chr11	+	101140517	101150015	2228	7	25.937	18.324	32.461	13.369	6.958	12.6843	25.574	11.0037	1.21669	0.0331116
NM_177888	Zfp78	chr7	+	6316015	6335315	4894	5	1.223	2.481	2.692	0.716	0.757	0.411	2.132	0.628	1.76337	0.0331947
NM_138582	D17H6S56E-3	chr17	+	35153524	35163686	4313	17	0.751	1.126	1.693	0.299	0.351	0.29625	1.19	0.315417	1.91563	0.0332985
NM_027301	Sdr9c7	chr10	+	127335591	127348817	2851	4	0.241	0.639	0.779	0.072	0.027	0.009	0.553	0.036	3.94121	0.0333202
NM_001081317	Anubl1	chr6	+	116214253	116279645	2536	13	1.78	1.696	0.793	0.305	0.179	0.5715	1.423	0.351833	2.01597	0.0334161
NM_013847	Galr3	chr15	+	78861304	78868786	2373	9	51.515	36.541	31.102	11.271	18.133	23.0183	39.7193	17.4741	1.18462	0.0334551
NM_019483	Smad9	chr3	+	54559504	54605179	5368	6	0.457	1.367	1.173	0.144	0.042	0.14825	0.999	0.111417	3.16452	0.0334558
NM_153529	Nrn1	chr13	-	36817494	36826323	1596	3	0.492	0.571	0.232	0.097	0.095	0.12275	0.431667	0.104917	2.04067	0.0335774
NM_177216	Cyb5r2	chr7	-	114891969	114901510	2688	9	2.5	1.92	1.181	0.288	0.506	0.84875	1.867	0.547583	1.76957	0.0335847
NM_016959	Rps3a	chr3	-	85941862	85946590	943	6	45.206	104.989	125.45	18.307	2.566	19.6908	91.8817	13.5213	2.76454	0.033745
NM_011059	Padi1	chr4	-	140368896	140401693	3756	16	1.175	0.593	0.507	0.014	0.181	0.01725	0.758333	0.07075	3.42203	0.0338706
NM_054088	Pnpla3	chr15	+	83998246	84019951	4649	8	3.419	4.995	5.758	2.25	2.782	1.12375	4.724	2.05192	1.20303	0.0340533
NM_029760	Nubpl	chr12	+	53198733	53411946	1193	11	12.048	17.429	21.287	5.616	7.226	9.90725	16.9213	7.58308	1.15798	0.034251
NM_007470	Apod	chr16	-	31296278	31314682	1862	6	6.428	8.287	6.592	1.937	5.158	0.9435	7.10233	2.6795	1.40633	0.0345053
NM_172907	Olfml1	chr7	+	114710947	114734879	1969	3	10.514	7.348	3.386	0.262	1.075	0.31275	7.08267	0.549917	3.68701	0.0347543
NM_025978	Ttc14	chr3	+	33705738	33715556	9819	1	42.541	23.577	27.534	16.154	9.727	9.66775	31.2173	11.8496	1.39751	0.0347762
NM_001163625	Sult6b1	chr17	-	79283278	79306332	2060	7	38.554	46.464	94.924	7.105	4.295	1.9995	59.9807	4.4665	3.74728	0.0348615
NM_144814	Rcor3	chr1	-	193924340	193961669	1597	10	4.823	3.865	2.683	1.162	0.663	2.25	3.79033	1.35833	1.48049	0.0350815
NR_027388	1700096K18Rik	chr5	+	25035836	25037284	1449	1	3.216	2.723	2.337	0.356	1.983	0.78275	2.75867	1.04058	1.40659	0.0352942
NM_144953	1700019D03Rik	chr1	-	52981971	53009684	834	2	38.174	80.01	65.911	19.526	19.405	27.36	61.365	22.097	1.47357	0.0353718
NM_028518	Col20a1	chr2	+	180721240	180752245	4189	36	1.757	1.208	0.657	0.123	0.235	0.262	1.20733	0.206667	2.54644	0.0354115
NM_001033314	Ccdc61	chr7	-	19476233	19495753	2010	14	14.961	17.92	21.136	5.487	13.394	6.718	18.0057	8.533	1.07733	0.0354977
NM_025511	Fam36a	chr1	+	180249284	180252824	448	4	67.561	53.752	73.455	49.578	22.451	24.5305	64.9227	32.1865	1.01227	0.0355158
NM_001033443	Cdkl4	chr17	-	80922890	80963174	2931	10	2.527	1.536	1.552	0.387	1.084	0.40875	1.87167	0.626583	1.57875	0.0356883
NM_029747	2410137M14Rik	chr17	-	37114646	37118182	865	4	20.983	34.506	54.252	4.528	10.229	1.83125	36.5803	5.52942	2.72587	0.0357388
NM_011315	Saa3	chr7	-	53967368	53971046	531	4	2.771	9.241	9.964	0.388	0.142	0.099	7.32533	0.209667	5.12672	0.0358949
NM_019639	Ubc	chr5	-	125866335	125870387	2408	2	14.586	13.215	10.568	5.436	2.638	9.2725	12.7897	5.78217	1.1453	0.0359955
NM_153527	Dnajb13	chr7	-	107651529	107663324	1143	8	8.498	5.577	4.768	0.18	3.573	0.515	6.281	1.42267	2.14239	0.0360554
NM_001034866	Pnldc1	chr17	-	13081768	13102866	1689	19	13.07	14.737	21.488	9.672	7.164	7.4035	16.4317	8.07983	1.02408	0.0362462
NR_033135	A330049M08Rik	chr4	-	134925492	134954142	2005	6	1.566	0.858	0.818	0.206	0.264	0.43125	1.08067	0.300417	1.84689	0.0364193
NR_003507	Oas1b	chr5	+	121262644	121274172	1840	6	2.239	1.045	0.978	0.112	0.206	0.136	1.42067	0.151333	3.23077	0.0365224
NM_033617	Atp6v0b	chr4	-	117556935	117559934	996	8	173.861	118.906	127.751	44.91	97.644	65.645	140.173	69.3997	1.01421	0.0366708
NR_003513	Neat1	chr19	-	5842302	5845478	3177	1	693.677	404.703	743.706	58.622	363.603	31.0275	614.029	151.084	2.02296	0.0367487
NM_153807	Acsf2	chr11	-	94418416	94463100	3069	16	8.919	9.775	3.586	0.638	1.651	1.7765	7.42667	1.35517	2.45424	0.0368283
NM_031368	Bglap-rs1	chr3	-	88172539	88173642	611	4	3.533	11.592	7.793	0.337	0.866	0.086	7.63933	0.429667	4.15216	0.0368477
NM_001134460	Prickle2	chr6	-	92320886	92431386	8200	8	1.119	2.597	2.768	0.321	0.71	0.5045	2.16133	0.511833	2.07817	0.0369044
NM_026004	Nt5c3	chr6	-	56832394	56873926	1676	9	16.215	17.598	25.285	9.809	6.633	12.4008	19.6993	9.61425	1.0349	0.0370326
NR_015585	4933439C10Rik	chr11	+	59319187	59324569	1877	5	8.572	4.258	5.976	2.498	2.74	1.33925	6.26867	2.19242	1.51564	0.0371721
NM_008349	Il10rb	chr16	+	91406480	91426079	1850	7	2.015	2.024	1.201	1.086	0.654	0.666	1.74667	0.802	1.12293	0.0372552
NM_028772	Dmgdh	chr13	+	94444391	94522778	2979	16	5.599	3.583	1.971	0.865	0.102	0.332	3.71767	0.433	3.10196	0.0376698
NM_011125	Pltp	chr2	-	164665018	164683208	1806	16	68.884	40.758	39.9	13.44	14.823	26.2632	49.8473	18.1754	1.45553	0.0376815
NM_027188	Smyd3	chr1	-	180885162	181448134	3769	12	8.955	11.584	7.524	2.748	4.474	6.34925	9.35433	4.52375	1.04812	0.0377222
NM_001109747	Cenpw	chr10	-	29915815	29920346	1512	3	27.091	44.065	31.002	16.053	8.153	20.4505	34.0527	14.8855	1.19386	0.0377224
NM_183163	Rhbdl2	chr4	+	123465118	123507147	1217	8	1.129	2.203	3.174	0.254	0.435	0.37925	2.16867	0.356083	2.60653	0.0377844
NM_133215	Mtmr4	chr11	+	87405719	87429798	5692	19	27.113	18.185	18.543	14.051	7.334	10.3232	21.2803	10.5694	1.00963	0.0378355
NM_001081219	Myo1a	chr10	+	127142312	127157996	3353	27	1.009	1.795	1.751	0.369	0.925	0.274	1.51833	0.522667	1.53852	0.0378517
NM_026894	1500001M20Rik	chr6	-	114954399	114987892	1166	8	58.521	36.836	35.165	14.806	17.252	24.5242	43.5073	18.8607	1.20587	0.0378567
NM_028672	Fam161a	chr11	+	22913387	22923741	1937	4	3.723	6.347	4.561	0.851	3.084	0.734	4.877	1.55633	1.64785	0.0379309
NM_001163487	Pfkm	chr15	+	97938902	97962878	2882	23	41.838	27.278	23.222	9.656	9.42	16.8822	30.7793	11.9861	1.3606	0.0379913
NM_001113198	Mitf	chr6	+	97757052	97971352	4890	10	12.66	30.53	37.5	3.762	6.155	2.35025	26.8967	4.08908	2.71758	0.0380619
NM_198599	Map6d1	chr16	-	20233382	20241431	3274	3	1.348	1.978	0.856	0.283	0.531	0.31425	1.394	0.376083	1.89011	0.0380958
NM_172826	Dact2	chr17	-	14332237	14340838	2809	4	10.478	10.698	7.477	1.614	6.811	3.32075	9.551	3.91525	1.28655	0.0380976
NM_177565	Zfp3	chr11	+	70577949	70586430	1823	2	2.745	2.914	2.177	1.018	2.033	0.869	2.612	1.30667	0.99926	0.0381091
NM_178914	Spata7	chr12	+	99866394	99908025	2025	12	7.074	9.818	12.854	4.912	3.921	5.24925	9.91533	4.69408	1.07882	0.0383137
NM_001082975	Sdr39u1	chr14	-	56516122	56519069	1227	6	10.555	16.905	17.98	4.956	9.183	7.38725	15.1467	7.17542	1.07787	0.0383341
NM_145466	A2ld1	chr14	-	123290082	123312387	1079	3	28.324	15.285	17.652	9.982	6.378	6.90725	20.4203	7.75575	1.39667	0.0383721
NM_001142965	9630041G16Rik	chr4	-	56973008	57003263	3854	5	0.687	0.578	0.371	0.281	0.275	0.2085	0.545333	0.254833	1.09759	0.0383787
NM_025966	2310039H08Rik	chr17	+	46909584	46910356	773	1	14.215	16.951	8.898	1.933	7.24	5.159	13.3547	4.77733	1.48307	0.0384877
NM_019966	Mlycd	chr8	+	121918792	121934988	2100	5	3.364	3.589	3.452	0.687	1.332	2.76575	3.46833	1.59492	1.12076	0.0386879
NR_002840	Gas5	chr1	+	162965297	162968668	2554	4	215.755	240.668	410.16	105.286	83.175	115.94	288.861	101.467	1.50936	0.038754
NM_134028	Tubg1	chr11	+	101017198	101023101	1776	11	0.967	1.994	1.698	0.174	0.852	0.2195	1.553	0.415167	1.90329	0.0387853
NM_139218	Dppa3	chr6	+	122576442	122580289	818	4	35.922	74.586	57.24	20.223	5.177	26.1288	55.916	17.1762	1.70285	0.0389391
NM_177596	Gm4769	chr17	-	22281326	22302944	2660	5	1.512	2.282	3.063	0.93	0.227	1.03175	2.28567	0.729583	1.64747	0.0389418
NM_010359	Gstm3	chr3	-	107766614	107772076	1186	8	8.107	8.233	3.792	1.781	0.893	3.047	6.71067	1.907	1.81515	0.0389686
NM_001146100	Hk1	chr10	-	61731603	61803169	4157	18	28.605	23.05	13.083	4.711	10.006	6.465	21.5793	7.06067	1.61177	0.0389909
NM_146026	Prr15l	chr11	+	96790638	96796962	1363	3	4.931	3.86	2.096	0.681	1.387	1.09675	3.629	1.05492	1.78244	0.0390505
NR_002900	Snora69	chrX	-	34622907	34623028	122	1	6.836	5.391	9.107	4.646	1.86	2.2015	7.11133	2.9025	1.29282	0.0390756
NM_001013780	Slc25a34	chr4	-	141174739	141179749	2683	5	0.841	0.434	0.355	0.038	0.085	0.1295	0.543333	0.0841667	2.69052	0.039799
NM_026779	Mocos	chr18	+	24812192	24860057	2884	15	1.514	2.21	2.293	0.465	0.682	1.4285	2.00567	0.8585	1.22419	0.0399161
NM_001166497	3110052M02Rik	chr17	+	21787578	21801933	4367	6	1.348	0.927	1.187	0.802	0.121	0.4545	1.154	0.459167	1.32955	0.0399979
NM_026764	Gstm4	chr3	-	107843326	107847774	1669	8	12.433	12.549	7.513	3.767	6.344	5.85275	10.8317	5.32125	1.02542	0.0400241
NM_170597	Creg2	chr1	-	39675251	39708027	5799	4	0.837	0.899	0.301	0.053	0.183	0.048	0.679	0.0946667	2.84248	0.0400288
NM_025968	Ptgr1	chr4	-	58978462	58999950	2104	10	55.77	32.653	44.709	11.267	28.97	16.7903	44.3773	19.0091	1.22313	0.0402746
NM_080644	Cacng5	chr11	-	107735919	107772676	3678	6	0.68	1.114	0.388	0.056	0.123	0.10225	0.727333	0.09375	2.95573	0.0403027
NM_025850	Fank1	chr7	+	140968574	141073215	1974	11	2.112	8.047	5.548	0.157	0.077	0.0615	5.23567	0.0985	5.73211	0.0405136
NM_008432	Kcnu1	chr8	+	26960095	27048406	3531	27	1.375	1.246	0.435	0.073	0.171	0.16525	1.01867	0.136417	2.90059	0.0406785
NM_139064	Tnip2	chr5	-	34838745	34856628	1966	6	24.353	15.156	13.724	2.778	10.117	4.64225	17.7443	5.84575	1.6019	0.0407293
NM_001166164	Ccdc74a	chr16	+	17646563	17650831	1278	8	0.499	0.871	0.58	0.161	0.296	0.35775	0.65	0.271583	1.25905	0.0407635
NM_133351	Prss8	chr7	-	135069231	135073627	1860	6	21.521	17.652	13.028	7.841	2.805	10.9977	17.4003	7.21458	1.27012	0.0409199
NR_027236	AI854703	chr6	+	48578166	48583687	3573	4	1.249	1.699	2.295	0.317	1.079	0.231	1.74767	0.542333	1.68818	0.0410284
NM_145500	Ubtd1	chr19	+	42056253	42109131	1532	3	13.961	10.336	8.461	2.086	6.911	4.74375	10.9193	4.58025	1.25338	0.0411057
NM_001146287	Cables1	chr18	+	11997783	12104136	3343	10	3.683	2.527	2.263	0.632	0.317	1.84275	2.82433	0.930583	1.6017	0.0411217
NM_023247	Ndufaf3	chr9	-	108468196	108469673	1067	5	16.873	23.327	19.437	9.659	4.536	14.613	19.879	9.60267	1.04974	0.0412002
NM_178694	Zer1	chr2	-	29952803	29979974	4100	16	11.355	8.526	7.175	4.173	2.601	6.09875	9.01867	4.29092	1.07163	0.0412823
NM_001042606	Sstr2	chr11	+	113485571	113486680	1110	1	0.619	0.729	0.238	0.139	0	0.07575	0.528667	0.0715833	2.88466	0.0412959
NM_009014	Rad51l1	chr12	+	80398269	80915677	1858	11	9.637	7.161	5.239	2.441	2.239	4.435	7.34567	3.03833	1.27362	0.041379
NM_009853	Cd68	chr11	-	69477873	69479564	1009	6	69.767	41.615	26.375	9.04	6.296	9.56225	45.919	8.29942	2.46801	0.0419463
NM_007383	Acads	chr5	-	115560308	115569322	1837	10	21.684	32.221	18.922	10.548	10.251	14.376	24.2757	11.725	1.04992	0.0422472
NM_025637	Rwdd3	chr3	-	120858318	120874613	1700	7	5.829	4.166	3.454	1.485	2.313	2.692	4.483	2.16333	1.05121	0.0423546
NM_145553	Fam76a	chr4	-	132455128	132478466	3046	9	16.975	10.281	11.047	4.653	6.306	7.40425	12.7677	6.12108	1.06064	0.0424217
NM_177449	Lrrc29	chr8	-	107836240	107850176	1923	5	0.587	1.131	1.403	0.241	0.433	0.2675	1.04033	0.313833	1.72897	0.0424796
NM_001037913	Ccdc107	chr4	+	43506268	43508792	782	6	29.044	19.602	14.072	4.086	10.444	6.39	20.906	6.97333	1.584	0.0426678
NM_029056	Tdrd9	chr12	+	113209770	113307065	4809	36	0.826	1.399	0.473	0.075	0.126	0.1215	0.899333	0.1075	3.06452	0.0428406
NM_001128605	Psen2	chr1	-	182157135	182186431	1997	11	10.882	9.373	8.133	2.4	7.347	4.1195	9.46267	4.62217	1.03368	0.04293
NM_016660	Hmga1	chr17	+	27693549	27700617	2004	5	16.67	31	27.351	8.203	13.397	12.9768	25.007	11.5256	1.11749	0.0430798
NM_008998	Rab17	chr1	-	92854710	92866197	1790	6	8.55	3.109	4.64	0.345	0.465	1.12825	5.433	0.646083	3.07196	0.0431517
NM_007409	Adh1	chr3	+	137940609	137953655	1334	9	6.362	25.826	18.164	0.386	0.17	0.19575	16.784	0.250583	6.06565	0.043227
NM_009809	Casp14	chr10	-	78174740	78181038	2331	7	0.61	1.498	1.316	0.42	0.357	0.22425	1.14133	0.33375	1.77388	0.0433892
NM_175529	Leng9	chr7	-	4099785	4101474	1690	1	0.929	1.377	0.939	0.762	0.358	0.4465	1.08167	0.522167	1.05068	0.0434708
NM_001163138	Card6	chr15	-	5047439	5058533	4531	4	0.671	1.295	1.67	0.159	0.517	0.24475	1.212	0.306917	1.98147	0.0435459
NM_198027	Alkbh6	chr7	+	31093772	31099322	945	7	13.341	26.607	24.746	7.035	10.403	9.92075	21.5647	9.11958	1.24163	0.0437189
NM_028427	Tmem192	chr8	+	67471084	67492935	1125	6	32.398	43.71	25.771	7.238	20.032	17.55	33.9597	14.94	1.18464	0.0437552
NM_001113548	Adamtsl5	chr10	-	79803461	79811191	2401	14	1.267	1.475	2.027	0.537	0.63	1.10275	1.58967	0.756583	1.07116	0.0437877
NM_001162974	Lrrc51	chr7	-	109061503	109069288	939	3	3.605	2.209	2.423	0.988	0.805	1.80525	2.74567	1.19942	1.19482	0.043822
NM_001014836	4930404N11Rik	chr10	-	80826769	80828565	695	4	12.776	7.134	8.526	1.705	5.767	2.7735	9.47867	3.41517	1.47273	0.0439095
NM_175290	Nlrp4f	chr13	-	65278419	65307024	3527	10	12.851	10.098	6.795	0.789	6.218	0.5545	9.91467	2.5205	1.97585	0.0439807
NM_001034867	Pm20d2	chr4	-	33257376	33276712	5578	7	5.083	11.854	9.039	2.143	0.813	4.064	8.65867	2.34	1.88764	0.0441147
NM_001163743	Nlrx1	chr9	-	44060796	44076270	3685	10	0.839	2.759	2.312	0.14	0.472	0.16825	1.97	0.260083	2.92115	0.0441318
NM_207668	Acpp	chr9	-	104190570	104240052	4488	11	1.06	2.13	1.403	0.746	0.472	0.54075	1.531	0.58625	1.38489	0.0442076
NM_011351	Sema6c	chr3	+	94968296	94977238	2843	17	3.468	5.125	5.322	1.414	3.325	2.13375	4.63833	2.29092	1.01768	0.04421
NM_153576	Cxcl17	chr7	-	26185072	26197905	760	4	1.807	0.666	1.044	0.203	0.299	0.017	1.17233	0.173	2.76053	0.0445027
NM_146125	Itpka	chr2	+	119568073	119576989	1808	7	5.345	11.444	13.051	1.397	4.601	1.60625	9.94667	2.53475	1.97237	0.0445872
NM_001122948	Tcfap2a	chr13	-	40811044	40825812	3114	7	2.111	2.599	1.104	0.894	0.534	0.3335	1.938	0.587167	1.72273	0.0451979
NM_001033874	1190002A17Rik	chr2	+	28555681	28668685	1570	13	0.75	1.547	1.348	0.46	0.096	0.6245	1.215	0.3935	1.62652	0.0453132
NM_015821	Fbxl8	chr8	+	107788548	107793226	1901	3	0.516	1.091	1.252	0.38	0.278	0.245	0.953	0.301	1.66271	0.0453968
NM_007919	Cela2a	chr4	-	141370878	141381918	912	8	2.259	4.049	3.307	1.13	1.078	2.09875	3.205	1.43558	1.15869	0.0454139
NR_033450	Serpina3h	chr12	+	105486106	105492615	2051	5	1.77	4.563	1.831	0.201	0	0.013	2.72133	0.0713333	5.25359	0.0454606
NM_009839	Cct6b	chr11	-	82532750	82577790	1771	14	1.219	1.343	0.597	0.32	0.384	0.44425	1.053	0.38275	1.46003	0.0454842
NM_145923	Rell1	chr5	-	64300137	64360136	3240	7	52.704	32.446	26.388	13.535	14.191	15.1867	37.1793	14.3043	1.37805	0.0454842
NM_001033286	Slc30a10	chr1	+	187278727	187292641	5836	4	1.975	1.118	0.698	0.212	0.091	0.2365	1.26367	0.179833	2.81289	0.045749
NR_033476	Gm10789	chr16	+	90142482	90147072	4591	1	0.748	0.463	0.484	0.213	0.362	0.10525	0.565	0.22675	1.31715	0.0457496
NM_013473	Anxa8	chr14	+	34899176	34913757	1871	12	5.611	12.438	8.031	2.203	4.042	1.48325	8.69333	2.57608	1.75473	0.0459175
NM_001164220	Trim13	chr14	+	62217063	62224783	1640	3	32.125	46.148	61.52	21.367	14.848	25.8197	46.5977	20.6783	1.17214	0.0459884
NM_026668	Lrriq4	chr3	+	30543429	30571353	2387	8	5.241	3.773	2.97	1.144	2.598	1.31325	3.99467	1.68508	1.24526	0.0459987
NM_029657	Mgrn1	chr16	+	4886252	4938296	3138	17	32.328	26.004	18.495	9.147	10.676	17.0025	25.609	12.2752	1.0609	0.0460235
NM_145154	Angptl6	chr9	-	20678253	20684154	1564	6	5.05	8.604	7.882	2.306	4.69	3.53725	7.17867	3.51108	1.0318	0.0461537
NM_008911	Ppox	chr1	-	173207123	173211317	1821	13	28.07	16.224	12.842	4.641	7.517	4.591	19.0453	5.583	1.77032	0.046207
NM_001025245	Mbp	chr18	+	82644515	82728095	4820	4	4.305	3.201	1.987	0.887	0.706	1.65625	3.16433	1.08308	1.54676	0.0463547
NM_025932	Syap1	chrX	-	159294775	159326394	2316	9	40.774	21.363	22.958	10.436	8.653	12.1387	28.365	10.4092	1.44625	0.0464415
NM_183146	A530054K11Rik	chr13	-	67717938	67738690	5179	4	6.356	13.519	16.539	4.358	1.942	3.59575	12.138	3.29858	1.87961	0.0464431
NM_053080	Aldh1a3	chr7	-	73535778	73572363	3401	13	2.077	1.398	0.762	0.561	0.044	0.11275	1.41233	0.23925	2.56149	0.0467932
NM_010233	Fn1	chr1	-	71632097	71699745	8312	46	164.505	182.262	132.795	125.739	43.872	70.4475	159.854	80.0195	0.998331	0.0469131
NM_013509	Eno2	chr6	-	124710073	124719527	2631	12	12.101	5.538	8.747	1.097	4.714	1.968	8.79533	2.593	1.76212	0.0469859
NM_011179	Psap	chr10	+	59740376	59765348	2660	14	298.408	218.81	141.276	87.393	100.331	81.8568	219.498	89.8602	1.28845	0.0469959
NM_001145875	9530008L14Rik	chr13	-	41858517	41942985	2519	7	3.486	2.751	0.777	0.02	0.09	0.02025	2.338	0.0434167	5.75088	0.0470696
NR_033452	Gm4013	chr18	-	42434034	42434851	416	2	5.071	3.162	2.925	2.23	1.091	1.362	3.71933	1.561	1.25257	0.0470868
NM_001012160	Gkap1	chr13	-	58334711	58376194	1581	12	19.672	13.087	11.512	2.216	8.562	6.824	14.757	5.86733	1.33062	0.0470938
NM_027617	Spata1	chr3	-	146120167	146162717	1920	15	2.044	2.635	3.169	1.261	0.473	1.813	2.616	1.18233	1.14573	0.0473715
NM_001164658	Catsperg1	chr7	-	29966551	29999052	3566	28	2.517	1.731	0.757	0.202	0.212	0.27175	1.66833	0.228583	2.86761	0.0475465
NR_024067	Snhg6	chr1	-	9932106	9934199	407	4	458.252	165.94	244.644	59.257	35.861	30.1455	289.612	41.7545	2.79412	0.0476528
NM_007557	Bmp7	chr2	-	172695187	172765794	1968	7	12.912	9.126	3.602	0.838	0.884	1.04675	8.54667	0.922917	3.21109	0.0478492
NM_027840	Snx20	chr8	-	91150727	91160027	1434	4	2.771	5.609	3.21	0.287	2.057	0.21275	3.86333	0.85225	2.1805	0.0478943
NM_001033548	Tnni3	chr7	-	4474559	4484044	2189	12	6.521	10.723	5.704	2.778	3.938	2.653	7.64933	3.123	1.2924	0.0480555
NM_007901	S1pr1	chr3	-	115413351	115417973	3029	2	1.053	2.088	1.659	0.987	0.35	0.39425	1.6	0.577083	1.47122	0.0482097
NM_010108	Efna3	chr3	-	89118873	89126801	1225	5	16.539	10.861	8.724	3.576	6.976	3.9215	12.0413	4.8245	1.31954	0.0484112
NM_026038	2810055F11Rik	chr12	-	73174415	73186300	1705	5	2.877	8.783	6.051	1.179	1.109	1.04575	5.90367	1.11125	2.40943	0.0484348
NM_011280	Trim10	chr17	+	37006519	37014778	2245	7	0.284	0.721	0.377	0	0.168	0	0.460667	0.056	3.04023	0.0485214
NM_013926	Cbx8	chr11	-	118899750	118902227	1392	5	0.775	1.526	1.14	0.666	0.435	0.21525	1.147	0.43875	1.38639	0.0487737
NM_028967	Batf2	chr19	+	6164458	6172476	1372	3	0.25	1.106	1.08	0	0.055	0.01875	0.812	0.0245833	5.04573	0.0489817
NM_177742	Triml1	chr8	-	44215161	44226840	1850	6	79.417	123.302	150.455	21.532	77.137	18.8418	117.725	39.1703	1.58759	0.0490054
NM_172770	Ttc12	chr9	-	49245066	49294330	3630	22	17.487	8.919	6.515	1.519	0.937	2.33225	10.9737	1.59608	2.78145	0.0490257
NM_001081059	Ccdc90a	chr13	-	43636928	43655530	1173	9	3.806	3.407	2.12	1.274	0.903	2.04375	3.111	1.40692	1.14484	0.0490468
NM_029751	Rpl18a	chr8	-	73418621	73421342	1290	5	97.236	184.123	149.369	91.122	41.388	13.5095	143.576	48.6732	1.56062	0.0490512
NM_001004185	Whamm	chr7	+	88716178	88741722	3069	10	10.262	7.418	5.396	2.149	4.559	3.1775	7.692	3.29517	1.22301	0.049195
NM_019934	Sec1	chr7	-	52933056	52934928	1873	1	1.021	2.161	2.316	0.688	0.606	0.76325	1.83267	0.68575	1.41819	0.0492193
NM_028448	Cenpv	chr11	-	62338446	62352763	1034	5	58.496	49.954	39.45	9.768	11.483	37.7903	49.3	19.6804	1.32483	0.0492289
NM_016809	Rbm3	chrX	-	7716101	7722928	2900	7	81.415	41.937	61.499	35.451	25.373	9.432	61.617	23.4187	1.39567	0.049238
NM_177856	E130311K13Rik	chr3	-	63718618	63733307	1541	5	4.457	9.488	5.905	1.237	2.895	2.531	6.61667	2.221	1.5749	0.0495029
NM_145604	D230025D16Rik	chr8	+	107749088	107776953	2873	16	40.757	94.171	94.911	32.663	15.53	26.1567	76.613	24.7832	1.62823	0.0495742
NR_015505	6720401G13Rik	chrX	-	47916297	47988435	5752	20	166.355	75.023	91.336	27.505	19.932	43.3665	110.905	30.2678	1.87347	0.0495814
NM_029857	Tmco4	chr4	+	138528820	138615086	3322	17	5.582	3.396	2.548	0.698	1.389	1.57625	3.842	1.22108	1.6537	0.0497647
NM_011390	Slc12a7	chr13	+	73901145	73954191	5131	24	85.806	46.616	36.945	11.61	17.465	14.8753	56.4557	14.6501	1.94621	0.049782
NM_008160	Gpx1	chr9	+	108241607	108242671	847	2	528.837	611.438	750.561	492.272	188.66	129.623	630.279	270.185	1.22204	0.0499392
NM_011246	Rasgrp1	chr2	-	117105729	117168613	5107	17	2.757	6.835	6.713	2.22	0.429	1.6605	5.435	1.4365	1.91972	0.0499992
NM_008175	Grn	chr11	+	102291636	102298123	2333	13	95.02	60.716	52.498	24.784	26.645	40.672	69.4113	30.7003	1.17692	0.0501201
NM_001029838	Pknox2	chr9	-	36698567	36954851	3491	13	3.232	5.492	2.592	0.59	1.928	0.59675	3.772	1.03825	1.86118	0.050159
NR_015517	5930412G12Rik	chr5	-	129085005	129106562	2406	6	3.16	2.061	1.077	0.386	0.314	0.56525	2.09933	0.42175	2.31547	0.0504749
NR_002866	Dio3os	chr12	-	111513594	111516278	1280	4	0.766	3.241	3.183	0.081	0.236	0.093	2.39667	0.136667	4.13229	0.0505306
NM_011026	P2rx4	chr5	+	123157566	123179053	1995	12	30.712	16.458	10.316	1.653	0.91	4.155	19.162	2.23933	3.09711	0.0505886
NM_009657	Aldoc	chr11	+	78137700	78140262	1702	8	8.964	15.397	11.408	4.269	5.154	8.087	11.923	5.83667	1.03053	0.0506028
NM_027906	1300010F03Rik	chr14	+	79248985	79602117	6930	45	9.733	6.942	5.665	3.101	3.121	4.946	7.44667	3.72267	1.00026	0.0507053
NM_027464	5730469M10Rik	chr14	-	41807029	41827064	1537	6	19.246	17.971	8.605	4.593	3.69	7.8465	15.274	5.3765	1.50634	0.0507812
NM_178278	Caps2	chr10	+	111602732	111653611	2760	17	8.354	4.014	4.754	2.297	0.685	2.2265	5.70733	1.73617	1.71691	0.0509633
NM_007646	Cd38	chr5	+	44260066	44303613	2995	8	14.233	14.307	12.701	11.58	3.333	5.3245	13.747	6.74583	1.02705	0.0509858
NM_028019	Rnf135	chr11	+	79997374	80013255	1959	5	3.631	5.165	7.724	2.368	2.278	1.945	5.50667	2.197	1.32565	0.0510408
NM_080285	Cttnbp2	chr6	-	18316477	18464825	5931	23	0.744	2.712	2.417	0.374	0.191	0.2325	1.95767	0.265833	2.88055	0.05139
NM_013834	Sfrp1	chr8	+	24521974	24560104	4372	3	30.946	74.346	69.8	8.392	30.046	8.6185	58.364	15.6855	1.89565	0.0514846
NM_153803	Glb1l2	chr9	-	26570629	26614002	3686	20	3.128	2.169	1.593	0.839	1.067	1.19675	2.29667	1.03425	1.15096	0.0515893
NM_212473	Fam53b	chr7	-	139903767	140004879	5131	5	3.633	8.479	4.805	1.808	1.253	1.7805	5.639	1.61383	1.80495	0.0520888
NM_021467	Tnni1	chr1	+	137695998	137707566	1086	9	2.394	8.804	5.359	0.19	0.627	0.50475	5.519	0.440583	3.64692	0.0521639
NM_144890	BC018465	chr2	+	154049478	154066638	1637	15	1.199	1.576	0.42	0.031	0.231	0.10325	1.065	0.12175	3.12886	0.052375
NM_175090	Slc31a1	chr4	+	62021735	62052803	3744	5	54.454	33.429	29.166	18.141	16.644	18.1508	39.0163	17.6453	1.14479	0.0525204
NM_027504	Prdm16	chr4	-	153690234	154010982	8605	17	2.155	1.387	0.959	0.192	0.765	0.364	1.50033	0.440333	1.76861	0.052673
NM_001033489	Rnf207	chr4	-	151681132	151692734	2479	17	3.423	1.775	1.942	0.915	0.641	1.1415	2.38	0.899167	1.4043	0.0526923
NM_027560	Arrdc2	chr8	-	73359037	73363619	2347	8	7.127	9.139	9.287	3.03	6.96	2.06275	8.51767	4.01758	1.08413	0.0527301
NR_030702	Snord4a	chr11	-	77995189	77995258	70	1	16.118	18.068	25.697	12.515	4.321	11.327	19.961	9.38767	1.08834	0.0528241
NM_001145351	6430550D23Rik	chr2	-	155826179	155830163	1873	6	1.362	0.621	0.65	0.358	0.04	0.1025	0.877667	0.166833	2.39527	0.0528562
NM_009888	Cfh	chr1	-	141982432	142079988	4365	22	0.393	1.959	1.588	0.024	0.035	0.0235	1.31333	0.0275	5.57765	0.0529074
NM_178926	Vmac	chr17	-	56853355	56856344	2174	2	18.796	13.892	10.976	3.603	6.888	9.7025	14.5547	6.73117	1.11256	0.0533401
NM_175088	Mdfic	chr6	+	15670661	15752169	3435	5	3.784	7.762	5.329	1.86	1.365	3.21625	5.625	2.14708	1.38948	0.0535275
NM_030167	Fam122b	chrX	-	50596592	50622982	4334	9	55.201	30.361	28.15	13.044	17.135	11.9917	37.904	14.0569	1.43107	0.0537609
NM_007671	Cdkn2c	chr4	-	109333481	109337977	1106	2	1.996	1.098	1.435	0.326	1.026	0.37	1.50967	0.574	1.39511	0.0539301
NM_008304	Sdc2	chr15	+	32850478	32964476	3313	5	6.959	21.714	18.157	4.402	2.191	3.80775	15.61	3.46692	2.17074	0.0539962
NM_025422	Cd302	chr2	-	60090050	60122475	1257	5	4.098	3.26	2.399	2.091	0.842	1.80925	3.25233	1.58075	1.04086	0.0541589
NM_013546	Hebp1	chr6	-	135087537	135118233	1061	4	32.596	38.622	36.85	4.177	29.794	8.0285	36.0227	13.9998	1.3635	0.0543981
NM_001024954	Pbx4	chr8	+	72356603	72396191	1347	8	4.625	2.742	2.553	1.53	1.235	1.69975	3.30667	1.48825	1.15176	0.0544825
NM_175331	Nt5dc3	chr10	+	86241750	86301134	5952	14	11.588	8.015	5.982	3.706	4.917	2.998	8.52833	3.87367	1.13856	0.0547747
NM_175687	A230050P20Rik	chr9	+	20673086	20678751	1683	8	11.397	19.178	22.571	4.899	9.301	9.61125	17.7153	7.93708	1.15832	0.0548989
NR_033625	D5Ertd605e	chr5	+	148230196	148234620	1062	3	6.79	25.628	21.073	2.96	3.062	1.6265	17.8303	2.5495	2.80604	0.0550028
NM_173011	Idh2	chr7	-	87239732	87260236	1703	11	136.566	126.905	67.819	16.643	69.319	31.3587	110.43	39.1069	1.49764	0.0551943
NM_021352	Crybb3	chr5	-	113504859	113510604	828	6	1.6	1.161	0.639	0.124	0.548	0.28825	1.13333	0.320083	1.82405	0.055482
NM_001081209	Prdm14	chr1	-	13103509	13117244	2593	8	14.946	25.11	29.198	3.677	15.37	5.56775	23.0847	8.20492	1.49238	0.0558733
NM_013555	Hoxd9	chr2	+	74535820	74538265	2100	2	0.748	1.59	0.882	0.417	0.432	0.03225	1.07333	0.29375	1.86943	0.0558925
NM_001037747	Card9	chr2	-	26207832	26215067	1611	12	0.883	0.534	0.394	0.192	0.235	0.21625	0.603667	0.214417	1.49333	0.0559568
NM_146017	Gabrp	chr11	-	33450781	33478957	3280	10	1.376	3.841	2.113	0.283	0.692	0.43725	2.44333	0.47075	2.37582	0.0560951
NR_030738	Snord65	chr11	+	62416379	62418308	461	5	515.454	236.927	266.943	70.984	84.647	142.627	339.775	99.4194	1.77298	0.057429
NM_027495	Tmem144	chr3	-	79617075	79646584	2292	12	20.376	10.219	8.056	2.788	1.089	3.95375	12.8837	2.61025	2.30329	0.0574339
NM_009075	Rpia	chr6	-	70715714	70742169	1772	9	7.724	14.589	18.332	5.293	4.481	6.03575	13.5483	5.26992	1.36226	0.057716
NM_001029842	AI662461	chr11	-	109312169	109334910	4217	6	15.053	8.35	8.556	5.059	2.493	5.5	10.653	4.35067	1.29195	0.0579085
NM_016875	Ybx2	chr11	+	69749401	69755101	1564	9	16.624	12.259	6.732	2.043	2.756	6.1435	11.8717	3.6475	1.70255	0.0582942
NM_010382	H2-Eb1	chr17	+	34442812	34453619	1669	6	61.87	22.521	25.677	0.957	7.522	0.49375	36.6893	2.99092	3.6167	0.0583434
NM_028331	C1qtnf6	chr15	-	78354516	78360047	1654	3	1.453	3.946	3.359	0.81	1.189	0.733	2.91933	0.910667	1.68064	0.05857
NM_010686	Laptm5	chr4	+	130469249	130492063	2398	8	99.481	63.206	54.12	18.825	47.494	11.379	72.269	25.8993	1.48046	0.0587927
NM_028421	Zc3hav1	chr6	-	38260497	38304603	3784	12	11.019	14.385	6.026	2.86	4.876	4.07275	10.4767	3.93625	1.41229	0.0589017
NM_027782	Kctd6	chr14	+	9046662	9056084	1649	3	60.39	32.366	26.694	12.719	8.072	15.2807	39.8167	12.0239	1.72747	0.0591008
NM_013811	Dnahc8	chr17	+	30761299	31012209	14584	93	5.136	10.545	11.754	4.551	3.853	1.28725	9.145	3.23042	1.50126	0.0592468
NM_001163288	Susd1	chr4	-	59327555	59451505	3295	17	6.446	10.809	5.507	2.784	0.689	4.20875	7.58733	2.56058	1.56712	0.0595037
NM_025919	Rpl11	chr4	-	135605863	135609286	594	6	14.865	20.696	49.878	0.607	0.127	0.05225	28.4797	0.262083	6.76377	0.0597343
NM_001045521	Prss38	chr11	-	59186171	59189155	1239	5	2.217	2.572	0.641	0.166	0.427	0.14625	1.81	0.246417	2.87682	0.0597464
NM_030141	1700061G19Rik	chr17	+	57015056	57028261	2455	14	60.045	35.3	31.572	4.681	26.861	5.1435	42.3057	12.2285	1.7906	0.0597735
NM_027455	Qpct	chr17	+	79451246	79489583	1924	7	17.899	13.778	4.015	1.098	0.983	1.46775	11.8973	1.18292	3.33021	0.0599869
NM_027366	Ly6g6e	chr17	+	35213887	35215749	1137	3	58.116	48.721	18.054	8.521	11.906	9.8065	41.6303	10.0778	2.04645	0.0600578
NM_001033293	Uap1l1	chr2	-	25217012	25221146	1690	9	152.536	85.224	52.28	6.007	22.643	26.303	96.68	18.3177	2.39998	0.0601421
NM_145925	Pttg1ip	chr10	+	77044512	77061477	2247	6	111.777	75.04	48.621	35.387	26.353	29.5773	78.4793	30.4391	1.36639	0.0602729
NM_172439	Inpp5j	chr11	-	3394275	3404824	3472	13	0.622	0.67	0.183	0.059	0.152	0.02375	0.491667	0.07825	2.65152	0.0606691
NM_025385	Prr13	chr15	+	102289601	102293237	1229	5	53.805	119.374	149.077	30.023	46.765	17.1648	107.419	31.3176	1.7782	0.0608971
NM_178702	Radil	chr5	-	142960795	143027031	3677	15	4.643	8.723	5.036	1.191	1.172	3.838	6.134	2.067	1.56929	0.0609188
NM_146206	Tpcn2	chr7	-	152439828	152469832	2909	25	3.255	5.843	7.329	2.834	2.34	1.6385	5.47567	2.27083	1.26982	0.06101
NM_001168521	Sarm1	chr11	-	78285832	78311256	5164	9	4.303	3.478	2.121	0.868	2.167	0.9885	3.30067	1.34117	1.29927	0.0612547
NM_011150	Lgals3bp	chr11	-	118254066	118263245	2168	6	1.063	1.61	0.732	0.357	0.523	0.50275	1.135	0.460917	1.30011	0.0613357
NM_001013377	E130306D19Rik	chr4	-	43509014	43512532	1624	9	35.191	20.28	18.374	9.742	8.801	12.9953	24.615	10.5127	1.2274	0.0613365
NM_009327	Hnf1a	chr5	-	115398989	115421071	3186	10	4.635	4.478	3.803	0.679	3.632	1.542	4.30533	1.951	1.14191	0.0614205
NM_023831	Ift46	chr9	+	44581092	44600797	3337	12	16.7	37.112	41.238	10.161	8.272	15.586	31.6833	11.3397	1.48234	0.0615604
NM_178879	B3gnt9-ps	chr8	-	107776538	107779051	2326	2	14.615	32.103	43.535	10.635	2.406	9.32275	30.0843	7.45458	2.01281	0.0616501
NM_007760	Crat	chr2	-	30255996	30271268	4393	14	5.494	3.317	2.553	1.067	1.239	1.94425	3.788	1.41675	1.41885	0.0616789
NM_009906	Tpp1	chr7	-	112893361	112900721	3494	13	64.261	35.43	37.704	23.569	19.523	22.248	45.7983	21.78	1.07229	0.0617147
NM_001011949	Ccna1	chr3	-	54849407	54859423	1711	9	0.831	2.454	1.979	0.452	0.663	0.37275	1.75467	0.495917	1.82303	0.061875
NM_001159617	Pigp	chr16	-	94586059	94592622	907	5	23.257	14.502	11.725	8.523	4.086	7.988	16.4947	6.86567	1.26453	0.0619351
NM_020622	Fam3b	chr16	-	97692693	97726543	851	8	2.018	3.032	0.746	0.061	0.267	0.33375	1.932	0.220583	3.1307	0.0620964
NM_007547	Sirpa	chr2	+	129418931	129457964	3992	8	10.052	5.994	4.559	1.601	3.429	2.299	6.86833	2.443	1.49131	0.0626656
NM_026739	9530077C05Rik	chr9	+	22216021	22249125	2159	7	2.022	5.225	5.661	1.17	1.541	1.3655	4.30267	1.35883	1.66287	0.0629805
NM_175114	Trak1	chr9	+	121276076	121384037	4886	16	41.254	20.356	19.144	4.314	10.896	8.622	26.918	7.944	1.76063	0.0630929
NM_008992	Abcd4	chr12	-	85943481	85958416	2527	19	63.595	25.605	27.72	8.116	7.661	6.68875	38.9733	7.48858	2.37972	0.063114
NM_001008419	Aox3l1	chr1	+	58335170	58436108	4776	36	0.154	0.614	0.299	0.022	0	0.0055	0.355667	0.00916667	5.27799	0.0633786
NM_020002	Rec8	chr14	+	56237007	56244227	2046	20	7.025	8.382	5.223	1.813	2.513	5.393	6.87667	3.23967	1.08586	0.0634272
NM_010768	Matk	chr10	+	80720290	80725726	1734	14	0.905	1.021	0.549	0.208	0.305	0.5815	0.825	0.364833	1.17716	0.0636225
NM_177589	Ulk4	chr9	-	120873572	121186290	4078	37	1.022	4.081	2.724	0.493	0.297	0.262	2.609	0.350667	2.89532	0.0637353
NM_011430	Sncg	chr14	-	35183460	35187855	732	5	5.562	4.838	5.421	1.69	4.649	1.44175	5.27367	2.59358	1.02386	0.0637549
NR_028285	2210417A02Rik	chr5	+	149553416	149554715	550	2	9.722	4.323	3.078	0.281	0.825	0.467	5.70767	0.524333	3.44435	0.0643744
NM_146136	Slc16a4	chr3	+	107094210	107115033	2186	9	2.85	2.337	1.525	1.509	1.038	0.5175	2.23733	1.0215	1.13109	0.0646014
NM_001007570	Slc25a42	chr8	-	72708239	72736180	3172	8	6.542	4.673	4.17	2.096	3.958	1.55075	5.12833	2.53492	1.01655	0.0647478
NM_025446	Aig1	chr10	-	13372515	13588636	1054	6	11.636	7.44	4.568	2.2	1.579	3.63875	7.88133	2.47258	1.67242	0.0649214
NM_007569	Btg1	chr10	+	96079635	96085447	5010	2	12.484	8.623	5.703	3.086	1.857	5.228	8.93667	3.39033	1.39831	0.0650394
NM_019701	Clcnkb	chr4	-	140960272	140971903	2339	20	1.363	2.898	1.493	0.132	0.97	0.5025	1.918	0.534833	1.84244	0.065073
NM_172875	Adc	chr4	-	128609390	128639661	1917	11	7.114	7.574	4.775	1.909	1.972	5.15225	6.48767	3.01108	1.10742	0.0650863
NR_003145	Snhg10	chr12	-	106268827	106270489	529	2	9.737	6.216	13.902	6.04	2.287	2.13	9.95167	3.48567	1.5135	0.0651423
NM_146002	Rhbdd2	chr5	+	136108524	136122246	4171	4	11.385	8.466	6.203	4.88	2.683	5.466	8.68467	4.343	0.999779	0.0653243
NM_008803	Pde8a	chr7	+	88358690	88478508	2683	22	29.236	13.501	8.972	0.903	3.129	0.93325	17.2363	1.65508	3.38048	0.065404
NM_207228	Tsga10	chr1	-	37811621	37921924	3400	20	0.909	0.803	0.482	0.394	0.156	0.4545	0.731333	0.334833	1.12709	0.0654354
NM_021294	Dbil5	chr11	+	76031115	76032167	575	2	1.28	2.464	2.76	0.807	1.315	0.2495	2.168	0.7905	1.45553	0.0654483
NM_152823	Unc5cl	chr17	+	48594226	48608011	2839	9	1.642	1.14	1.379	0.182	1.145	0.28925	1.387	0.53875	1.36428	0.0657868
NM_001038609	Mapt	chr11	+	104092750	104193410	5387	12	6.575	10.518	10.774	1.378	7.216	1.3815	9.289	3.32517	1.4821	0.0658387
NM_001042699	4831426I19Rik	chr12	-	106168159	106236887	5436	19	0.487	0.754	0.341	0.228	0.181	0.24975	0.527333	0.219583	1.26395	0.066053
NM_009797	Capza1	chr3	-	104625703	104667423	3187	10	2.016	4.365	3.669	0.776	0.878	2.16625	3.35	1.27342	1.39545	0.0661797
NR_033568	9430041J12Rik	chr7	-	4025727	4072330	2312	9	0.339	0.81	1.053	0.245	0.196	0.18075	0.734	0.20725	1.82441	0.066582
NM_029432	4930402H24Rik	chr2	-	130533567	130665846	4974	37	5.612	4.913	2.744	2.124	0.912	2.67225	4.423	1.90275	1.21694	0.0667364
NM_177722	6030422M02Rik	chr1	+	9898719	9931035	2553	15	2.133	9.571	5.284	0.303	0.296	0.24475	5.66267	0.28125	4.33156	0.067016
NM_010164	Eya1	chr1	-	14159039	14300280	4330	18	21.933	9.031	7.453	2.142	0.314	1.4105	12.8057	1.28883	3.31265	0.0671647
NM_010776	Mbl2	chr19	+	30307447	30314172	1069	6	0.413	1.94	2.029	0.048	0.283	0.0965	1.46067	0.1425	3.3576	0.0674667
NM_001004157	Scarf1	chr11	+	75327043	75340082	2884	11	4.184	2.07	1.559	0.59	0.551	0.667	2.60433	0.602667	2.11148	0.0675584
NM_146005	Ank3	chr10	+	68996456	69490184	10025	43	4.428	4.042	2.808	1.408	0.543	2.94275	3.75933	1.63125	1.2045	0.0675589
NM_019975	Hacl1	chr14	-	32420412	32454151	2618	17	8.807	5.179	4.082	1.437	2.658	2.84275	6.02267	2.31258	1.3809	0.0680044
NM_001033485	BC048644	chr8	+	124431733	124442328	2260	2	4.645	2.664	0.936	0.046	0.134	0.08975	2.74833	0.0899167	4.93382	0.0681917
NM_133220	Sgk3	chr1	+	9788211	9892651	5517	18	3.841	8.418	6.416	2.643	1.275	3.65525	6.225	2.52442	1.30212	0.0683715
NM_001033452	Accsl	chr2	-	93695520	93709260	2167	15	8.149	28.995	18.262	4.209	3.315	3.114	18.4687	3.546	2.38082	0.0685371
NM_183171	Fez1	chr9	+	36651244	36686225	1285	9	5.116	18.11	16.798	1.083	5.002	2.103	13.3413	2.72933	2.28928	0.0688316
NR_028378	LOC100034739	chr2	+	17948876	17952204	3329	1	0.855	1.93	1.24	0.139	0.841	0.14225	1.34167	0.374083	1.8426	0.0689075
NM_031374	Tex15	chr8	+	34681016	34696057	8408	4	2.538	3.147	3.801	2.139	0.144	1.85375	3.162	1.37892	1.1973	0.0689272
NM_011506	Sucla2	chr14	+	73952593	73995949	2108	11	45.239	93.884	64.401	31.218	31.427	35.557	67.8413	32.734	1.05137	0.0690038
NM_011324	Scnn1a	chr6	+	125271358	125294961	3500	12	0.463	0.954	0.559	0.147	0.043	0.41025	0.658667	0.200083	1.71895	0.0690719
NM_028774	Rnf6	chr5	-	147020780	147033013	3322	5	14.796	23.924	27.68	14.799	6.374	11.64	22.1333	10.9377	1.01691	0.0695168
NM_001165919	1700123I01Rik	chr19	+	6184410	6224219	1613	11	2.98	1.286	1.607	0.128	0.797	0.78625	1.95767	0.570417	1.77905	0.0699267
NM_028598	2410076I21Rik	chr9	-	58500663	58589366	885	6	45.064	24.752	13.212	1.922	7.263	4.32825	27.676	4.50442	2.61922	0.070049
NM_026767	Dpm3	chr3	+	89070474	89070999	404	2	57.555	40.697	28.156	18.751	22.837	21.58	42.136	21.056	1.00082	0.0704108
NM_008729	Ctnnd2	chr15	+	30102348	30959099	5947	23	1.147	3.02	3.06	0.572	0.242	1.26825	2.409	0.694083	1.79525	0.0704138
NM_010903	Nfe2l3	chr6	+	51382669	51408767	2544	4	1.253	3.679	3.307	0.506	0.803	1.197	2.74633	0.835333	1.71708	0.0705514
NM_001144855	Ppfia4	chr1	-	136193360	136229505	6068	29	20.453	12.214	10.149	3.176	8.998	3.9085	14.272	5.36083	1.41266	0.0706503
NM_028430	Ppil6	chr10	+	41210245	41234094	1070	8	1.926	1.04	0.692	0.144	0.283	0.45475	1.21933	0.293917	2.05261	0.0706668
NM_008669	Naga	chr15	-	82159962	82169256	1913	10	36.952	18.062	12.556	2.263	5.851	4.71625	22.5233	4.27675	2.39683	0.0708264
NM_001033161	Tradd	chr8	-	107782475	107788494	1385	5	3.436	8.73	6.494	1.972	3.167	1.8635	6.22	2.33417	1.414	0.0709299
NM_023893	Ng23	chr17	-	35162904	35164961	953	4	3.191	6.264	9.604	1.622	2.301	1.4265	6.353	1.78317	1.83299	0.0709875
NM_001039231	C230055K05Rik	chr5	-	105242187	105289087	2903	5	3.261	14.516	12.484	1.864	1.172	1.8355	10.087	1.62383	2.63502	0.0713111
NM_026667	Fam114a1	chr5	+	65361314	65433140	2949	14	2.761	2.127	1.256	0.996	0.667	1.136	2.048	0.933	1.13427	0.0715743
NM_009023	Rapsn	chr2	+	90875784	90885886	1620	8	15.11	6.745	4.278	0.509	0.98	0.6765	8.711	0.721833	3.5931	0.0715778
NM_019572	Hdac7	chr15	-	97623112	97662102	4126	24	6.694	4.512	3.039	2.635	0.55	2.07025	4.74833	1.75175	1.43862	0.0716181
NM_001013221	Rabl2a	chr15	-	89412996	89422258	1775	9	5.638	7.524	12.34	3.832	2.684	4.0965	8.50067	3.5375	1.26485	0.0719325
NM_019680	Elf4	chrX	-	45764226	45816309	5847	9	5.185	8.133	7.402	1.763	5.652	1.01525	6.90667	2.81008	1.29738	0.0722879
NR_015577	2210015D19Rik	chr11	+	5662153	5684713	1840	7	2.266	4.344	4.514	1.708	0.986	2.39625	3.708	1.69675	1.12787	0.0723903
NM_146057	Dap	chr15	+	31154140	31204093	1481	4	27.857	19.095	8.288	5.741	0.715	5.8375	18.4133	4.09783	2.16782	0.0724825
NM_001033166	2700094K13Rik	chr2	-	84509378	84510865	679	4	252.79	211.002	264.611	216.226	70.501	75.8665	242.801	120.864	1.00639	0.0728172
NM_029327	Lyrm7	chr11	-	54652791	54674093	2180	5	2.97	1.833	1.359	0.567	0.382	1.25025	2.054	0.733083	1.48639	0.0728495
NM_145710	Obox6	chr7	-	16418599	16425028	1336	3	1.432	9.277	8.118	0.116	0.453	0.522	6.27567	0.363667	4.10908	0.073159
NM_178793	Ccbe1	chr18	-	66216510	66451492	5742	11	0.769	5.013	4.054	0.206	0.158	0.17875	3.27867	0.180917	4.17971	0.0735115
NM_013486	Cd2	chr3	-	101079831	101091862	1144	5	3.045	2.565	1.249	0.496	1.256	0.9185	2.28633	0.890167	1.36089	0.0738222
NM_001081085	2010317E24Rik	chr2	+	25227841	25233733	3121	7	6.507	14.459	10.273	2.857	5.428	5.318	10.413	4.53433	1.19942	0.0740179
NM_016741	Scarb1	chr5	-	125757460	125821444	2498	13	33.64	21.872	14.847	9.201	9.93	11.4753	23.453	10.2021	1.20091	0.0744265
NM_013462	Adrb3	chr8	-	28336248	28340060	2795	4	12.654	30.209	29.719	8.408	13.231	7.45425	24.194	9.69775	1.31893	0.0744275
NM_023179	Atp6v1g2	chr17	+	35373541	35375712	1494	3	2.069	0.88	1.027	0.517	0.456	0.2485	1.32533	0.407167	1.70266	0.0745582
NM_009074	Mst1r	chr9	+	107809220	107822714	4706	19	1.157	0.634	0.349	0.044	0.257	0.07225	0.713333	0.124417	2.51939	0.0747221
NM_001169153	Cd300lf	chr11	-	114977528	114995306	1885	7	0.416	2.496	1.544	0.027	0	0.1045	1.48533	0.0438333	5.08261	0.074792
NM_025445	Arfgap3	chr15	-	83130170	83180677	2618	16	16.826	9.005	7.477	2.52	6.066	1.978	11.1027	3.52133	1.65672	0.074826
NM_001045555	Tulp2	chr7	+	52769076	52777973	1892	14	5.004	3.824	2.237	1.634	2.158	1.14425	3.68833	1.64542	1.16451	0.0748547
NR_028550	Snord49a	chr11	+	62416962	62417023	62	1	36.396	45.694	49.493	38.234	8.538	9.721	43.861	18.831	1.21983	0.0748923
NM_175523	Ppm1k	chr6	-	57456496	57485420	5560	7	3.882	3.303	1.637	1.557	0.721	1.379	2.94067	1.219	1.27045	0.0748937
NR_015524	4932415G12Rik	chr10	-	94136238	94151358	4135	3	2.029	0.844	0.601	0.062	0.055	0.17925	1.158	0.09875	3.55171	0.0750576
NM_009469	Ulk1	chr5	-	111213508	111239100	5196	28	30.995	75.817	73.24	21.462	23.767	29.269	60.0173	24.8327	1.27314	0.0750617
NM_010685	Lamp2	chrX	-	35772686	35809632	3603	9	264.542	103.918	94.257	22.627	17.064	26.3993	154.239	22.0301	2.80762	0.0750654
NR_033600	5033404E19Rik	chr1	+	187321185	187321893	709	1	3.114	12.558	17.611	0.436	1.813	0.44175	11.0943	0.896917	3.6287	0.0754584
NM_001164625	2210021J22Rik	chr15	-	85637402	85642127	1057	5	40.098	18.235	14.365	4.485	6.153	4.61875	24.2327	5.08558	2.25247	0.0755936
NM_024495	Car13	chr3	+	14641727	14663002	2299	7	33.82	21.477	11.598	4.752	2.632	10.5587	22.2983	5.98092	1.89849	0.0758387
NM_025664	Snx9	chr17	+	5841380	5930711	2037	18	1.638	1.018	0.493	0.228	0.26	0.2935	1.04967	0.2605	2.01058	0.0759117
NR_027866	5730408K05Rik	chr19	-	8962877	8963260	384	1	70.517	85.239	138.604	55.156	50.416	12.1418	98.12	39.2379	1.3223	0.0761719
NM_178653	Sccpdh	chr1	+	181598362	181617315	1922	12	49.336	28.585	24.719	21.235	11.647	9.426	34.2133	14.1027	1.27859	0.0761928
NM_001136181	Hsbp1l1	chr18	-	80426490	80443841	1258	5	1.872	1.408	0.799	0.533	0.361	0.7945	1.35967	0.562833	1.27248	0.0762675
NM_010421	Hexa	chr9	+	59387474	59412912	1865	14	195.301	104.218	61.417	12.324	28.668	34.5195	120.312	25.1705	2.25697	0.0762709
NM_183033	Zfp516	chr18	+	83080271	83174706	7725	6	8.122	12.2	7.951	1.848	7.127	4.63275	9.42433	4.53592	1.05499	0.0767922
NM_008280	Lipc	chr9	-	70645935	70782615	1920	9	0.204	0.527	0.496	0.081	0.236	0.10075	0.409	0.13925	1.55442	0.076854
NM_001033638	Crxos1	chr7	+	16481473	16489358	923	5	6.059	46.698	34.507	0.837	0.246	0.59675	29.088	0.559917	5.69907	0.0768927
NM_001033149	Ttc9	chr12	+	82732356	82765928	2042	3	12.492	8.2	4.145	0.656	4.074	1.4885	8.279	2.07283	1.99785	0.0769549
NM_178240	Trim50	chr5	+	135829166	135843524	1452	6	22.365	11.951	3.935	0.071	0.208	0.09175	12.7503	0.123583	6.68891	0.0771078
NM_178801	6030446N20Rik	chr18	-	12140447	12279962	2536	15	1.025	2.733	1.794	0.691	0.209	0.8745	1.85067	0.5915	1.6456	0.0771783
NM_009644	Ahrr	chr13	-	74348566	74429757	4732	11	1.752	1.069	0.671	0.185	0.447	0.51075	1.164	0.380917	1.61154	0.0771813
NM_172380	Ktelc1	chr16	-	38525264	38550266	2641	11	41.366	69.554	85.76	40.567	23.91	34.029	65.56	32.8353	0.997568	0.0773637
NM_021470	Rnf32	chr5	+	29524546	29551831	1107	8	9.882	5.895	3.059	1.257	1.571	1.91325	6.27867	1.58042	1.99015	0.0773838
NM_175457	Heatr7a	chr15	+	76210943	76283469	5269	44	23.043	12.069	8.465	3.159	2.914	5.7745	14.5257	3.94917	1.87899	0.0775243
NM_144881	Hhat	chr1	-	194336710	194597413	2835	12	3.27	1.588	1.157	0.345	0.614	0.45575	2.005	0.471583	2.08802	0.0775328
NM_020286	Tspan32	chr7	+	150191564	150205391	1697	8	1.503	4.144	4.115	0.516	1.827	0.46025	3.254	0.934417	1.80008	0.0776592
NM_010680	Lama3	chr18	+	12492533	12741522	10343	75	3.699	2.808	0.813	0.628	0.234	0.374	2.44	0.412	2.56616	0.0780422
NM_001164362	Cep55	chr19	+	38129532	38148915	2761	10	54.119	110.561	139.059	40.932	46.29	39.7043	101.246	42.3088	1.25884	0.0781973
NM_025918	Ccdc43	chr11	-	102546002	102559039	2307	5	39.061	80.369	75.083	28.481	22.914	42.6262	64.8377	31.3404	1.04881	0.0783574
NM_011157	Srgn	chr10	-	61957176	61970503	938	3	10.93	5.501	2.313	0.33	0.484	0.181	6.248	0.331667	4.23559	0.0784617
NM_029993	Mlana	chr19	+	29772431	29782796	461	5	2.447	6.804	8.493	0.671	2.625	1.07375	5.91467	1.45658	2.02171	0.0785125
NR_003633	Meg3	chr12	+	110783608	110806810	11422	5	26.74	69.064	72.662	20.786	20.816	22.9087	56.1553	21.5036	1.38484	0.0787286
NM_027627	4931408A02Rik	chr16	+	90831358	90904940	1554	7	0.947	2.344	1.396	0.829	0.049	0.5015	1.56233	0.459833	1.76452	0.0787828
NR_033137	Zfp57	chr17	+	37140611	37147674	2694	3	192.78	410.634	588.512	121.545	162.309	88.9032	397.309	124.252	1.67699	0.0788474
NM_178035	Fads6	chr11	-	115144680	115158860	1239	6	8.196	5.798	1.793	0.499	1.221	0.8525	5.26233	0.8575	2.61749	0.0790417
NM_173864	Gm5077	chr6	-	124574643	124586103	2662	11	0.221	0.589	0.874	0.097	0.142	0.113	0.561333	0.117333	2.25825	0.0790856
NM_013471	Anxa4	chr6	-	86686834	86743578	2003	13	12.123	33.036	33.836	9.777	9.25	10.072	26.3317	9.69967	1.44079	0.0795058
NM_026137	Wdr13	chrX	-	7700427	7709984	4233	9	20.616	10.565	11.736	5.43	8.915	4.22	14.3057	6.18833	1.20897	0.0795172
NM_023737	Ehhadh	chr16	-	21761358	21787907	3010	7	5.101	3.849	2.795	1.027	3.04	1.11625	3.915	1.72775	1.18012	0.0795741
NM_174851	Il28ra	chr4	+	135242372	135264096	4012	7	4.634	4.237	2.993	0.989	3.355	1.16625	3.95467	1.83675	1.1064	0.0798782
NM_145932	Osta	chr16	-	32475664	32487965	1544	9	1.557	8.65	9.32	0.467	1.224	0.34475	6.509	0.678583	3.26184	0.0799572
NR_033503	E530011L22Rik	chr9	-	121665758	121669061	3304	1	3.682	1.378	2.242	1.014	0.504	0.94925	2.434	0.822417	1.56539	0.0800118
NM_009507	Vhl	chr6	+	113574015	113581627	2730	3	26.648	15.399	13.391	9.042	8.837	8.6955	18.4793	8.85817	1.06083	0.0801148
NM_172782	Nxt2	chrX	+	138662736	138674235	2468	4	60.882	25.172	27.611	9.208	6.496	15.3852	37.8883	10.3631	1.8703	0.0802773
NM_010463	Hoxc12	chr15	+	102767284	102768948	843	2	4.946	2.28	1.757	0.061	1.346	0.049	2.99433	0.485333	2.62519	0.0803133
NM_028589	1700125H20Rik	chr11	+	84984598	84994656	975	6	0.755	1.142	0.163	0.053	0	0.016	0.686667	0.023	4.8999	0.0804446
NM_010598	Kcnab2	chr4	-	151764853	151851588	3530	16	0.987	0.917	0.42	0.175	0.493	0.23675	0.774667	0.301583	1.36102	0.0805204
NM_028064	Slc39a4	chr15	-	76442813	76447282	2226	12	43.81	27.34	17.731	7.478	15.39	10.4805	29.627	11.1162	1.41425	0.0805528
NM_145574	Ccdc136	chr6	+	29346636	29376955	3836	18	4.476	8.269	9.723	2.902	3.194	4.75775	7.48933	3.61792	1.04968	0.0808966
NM_026772	Cdc42ep2	chr19	-	5917561	5918995	1435	1	0.718	0.917	1.475	0.682	0.316	0.3265	1.03667	0.4415	1.23147	0.0811241
NM_025796	Mrpl33	chr5	+	31916324	31925017	466	4	141.061	138.959	234.446	111.25	39.922	96.908	171.489	82.6933	1.05227	0.0811983
NM_001081089	Gpat2	chr2	+	127250935	127261828	2628	22	34.29	19.578	9.623	1	7.539	3.36025	21.1637	3.96642	2.41568	0.0812156
NM_026222	Ccdc39	chr3	-	33711283	33743232	3616	20	8.262	4.015	5.911	4.047	1.652	2.67725	6.06267	2.79208	1.11861	0.0812813
NM_026415	2310002J15Rik	chr2	-	25094339	25095417	781	2	0.754	3.044	4.403	0.462	0	0.2905	2.73367	0.250833	3.44604	0.0817277
NM_145211	Oas1a	chr5	-	121346265	121357534	1889	7	4.597	6.24	8.178	0.709	5.084	1.338	6.33833	2.377	1.41496	0.0818633
NM_175247	Zfp28	chr7	+	6336028	6349347	4146	7	4.709	4.222	2.693	0.982	3.137	1.00725	3.87467	1.70875	1.18113	0.0820006
NM_010564	Inha	chr1	+	75503652	75506929	1463	2	1.744	1.764	1.049	0.247	1.241	0.3125	1.519	0.600167	1.33969	0.0820764
NM_010065	Dnm1	chr2	-	32163991	32208824	3784	21	4.537	2.5	2.223	0.64	1.419	1.69375	3.08667	1.25092	1.30306	0.0820839
NM_175097	Prickle3	chrX	+	7235659	7245312	2376	8	6.937	3.215	3.34	0.694	2.578	0.73875	4.49733	1.33692	1.75016	0.0821831
NM_001039209	Gm13152	chr4	+	146881712	146887529	1241	3	18.658	48.022	40.628	17.275	14.138	14.6237	35.7693	15.3456	1.2209	0.0827436
NM_029623	3110002H16Rik	chr18	+	12327239	12348483	2134	20	14.666	62.609	44.849	8.138	6.131	10.9505	40.708	8.4065	2.27574	0.0832301
NM_213729	Inca1	chr11	-	70501863	70513657	1218	7	4.793	2.534	1.26	0.169	0.683	0.54	2.86233	0.464	2.62499	0.0832526
NM_181422	Pkd2l1	chr19	-	44222127	44266932	3321	15	4.653	6.322	1.577	0.093	1.913	0.13375	4.184	0.71325	2.5524	0.0835878
NM_016709	Auh	chr13	-	52930479	53025046	1345	10	16.923	9.704	8.693	2.107	7.591	4.7435	11.7733	4.81383	1.29026	0.0837007
NM_139144	Ogt	chrX	+	98835403	98879690	5384	22	311.161	137.75	147.655	81.023	70.287	55.6743	198.855	68.9947	1.52716	0.0838413
NM_001040055	Gm14316	chr2	+	164540805	164543568	443	3	0.664	3.883	5.016	0.349	0	0.23275	3.18767	0.193917	4.03899	0.0838975
NM_172833	Malt1	chr18	+	65590651	65638446	5008	16	11.872	6.495	5.906	4.137	3.549	3.4715	8.091	3.71917	1.12134	0.0839265
NM_008092	Gata4	chr14	-	63817752	63864097	3393	7	0.708	2.192	1.622	0.471	0.446	0.616	1.50733	0.511	1.5606	0.0840371
NM_001048204	Zfp455	chr13	+	67295442	67310234	2712	4	0.923	0.597	0.507	0.437	0.139	0.3825	0.675667	0.3195	1.0805	0.0846047
NM_016964	Stag3	chr5	+	138721737	138753621	4228	34	17.334	42.633	66.133	7.459	12.27	9.48625	42.0333	9.73842	2.10977	0.0847061
NM_009897	Ckmt1	chr2	+	121184377	121189473	1589	9	18.955	37.727	35.926	9.729	22.94	6.1365	30.8693	12.9352	1.25487	0.0847625
NM_001005341	Ypel2	chr11	-	86749927	86807264	4902	5	3.753	9.928	8.127	1.493	4.181	2.50875	7.26933	2.72758	1.4142	0.0849877
NM_007798	Ctsb	chr14	+	63741302	63764758	4739	10	128.389	61.938	46.577	19.378	27.256	17.7255	78.968	21.4532	1.88008	0.0852182
NM_015732	Axin2	chr11	+	108781663	108812097	4260	11	7.6	11.104	12.742	8.794	2.379	2.5585	10.482	4.57717	1.19539	0.0854366
NM_026127	4833420G17Rik	chr13	+	120251566	120274924	2637	14	20.854	32.806	53.629	16.279	6.883	15.687	35.763	12.9497	1.46555	0.0856553
NM_153795	Fermt3	chr19	-	7073448	7093959	2587	15	3.11	3.207	1.472	0.319	1.9	0.31725	2.59633	0.845417	1.61874	0.0857103
NM_001127188	Zfp534	chr4	-	147047611	147072551	2869	4	7.934	12.89	14.937	6.951	2.478	8.04575	11.9203	5.82492	1.03311	0.0859051
NM_009880	Cdx1	chr18	-	61178516	61195853	1750	3	0.645	3.353	2.993	0.677	0.259	0.193	2.33033	0.376333	2.63045	0.0861461
NM_026721	Slc39a13	chr2	-	90901948	90910378	2273	10	11.309	6.054	4.492	2.449	2.728	2.67225	7.285	2.61642	1.47733	0.0864628
NM_199309	Zdhhc19	chr16	+	32496367	32507300	1310	9	0.15	1.12	1.414	0	0.058	0.03175	0.894667	0.0299167	4.90233	0.0864647
NM_007892	E2f5	chr3	+	14578671	14606309	1751	8	57.236	32.995	30.094	22.367	10.063	22.9217	40.1083	18.4506	1.12023	0.0864664
NM_001033316	Ffar3	chr7	-	31639349	31641197	1625	2	0.845	1.245	0.326	0.063	0.372	0.0315	0.805333	0.1555	2.37267	0.0865451
NM_008052	Dtx1	chr5	-	121130273	121161678	3715	10	29.658	13.659	11.535	2.885	6.168	6.319	18.284	5.124	1.83524	0.0868902
NM_001033236	Gm71	chr12	-	70678615	70684015	1027	6	9.601	22.758	22.873	6.874	10.383	7.1905	18.4107	8.14917	1.17582	0.086909
NM_001142960	Bcl2l15	chr3	+	103636619	103658541	1977	4	2.531	4.529	1.204	0.235	1.033	0.198	2.75467	0.488667	2.49496	0.0869693
NM_017382	Rab11a	chr9	-	64563107	64585563	2333	5	91.277	53.474	46.988	35.32	18.639	36.4755	63.913	30.1448	1.0842	0.0869991
NM_145140	Abcc10	chr17	-	46440179	46462715	5457	20	3.128	9.308	6.147	2.115	2.314	2.0675	6.19433	2.1655	1.51625	0.0870571
NM_001167936	Zyg11a	chr4	-	107854539	107890527	2289	14	17.638	14.587	6.426	4.21	7.268	2.9145	12.8837	4.7975	1.42519	0.0872309
NR_015481	D430019H16Rik	chr12	+	106692186	106726651	1012	2	1.503	2.05	0.627	0.153	0.149	0.76175	1.39333	0.354583	1.97434	0.087677
NM_009330	Hnf1b	chr11	+	83664371	83719317	2741	9	0.268	1.587	1.023	0.094	0.083	0.1225	0.959333	0.0998333	3.26444	0.0878008
NR_028368	4930404I05Rik	chr16	+	91011494	91016748	978	3	4.414	2.069	2.651	1.792	1.392	0.868	3.04467	1.35067	1.17261	0.0879782
NR_028329	D630032N06Rik	chr11	+	85048668	85051806	640	4	3.449	2.767	1.653	1.047	1.891	0.52475	2.623	1.15425	1.18426	0.0892573
NM_178929	Kazald1	chr19	+	45150629	45153779	1380	5	1.138	1.796	1.073	0.075	1.096	0.1325	1.33567	0.4345	1.62014	0.0894033
NM_010021	Dazl	chr17	-	50418719	50432924	2944	11	5.349	24.831	16.479	2.031	1.67	4.66025	15.553	2.78708	2.48037	0.0894758
NM_021427	Fam181b	chr7	+	100228389	100230232	1844	1	0.771	1.756	0.976	0.224	0.574	0.558	1.16767	0.452	1.36924	0.089675
NM_001081264	Alg6	chr4	+	99382321	99430151	3114	15	32.53	17.692	16.157	11.998	6.873	11.0582	22.1263	9.97642	1.14917	0.0898042
NM_011425	Sstr5	chr17	-	25626820	25634233	2733	3	3.751	1.721	0.987	0.113	0.526	0.237	2.153	0.292	2.88231	0.0899022
NM_019536	Dnahc10	chr5	+	125205455	125314678	14041	79	1.422	0.598	0.403	0.095	0.118	0.123	0.807667	0.112	2.85026	0.0899262
NM_001163247	Birc7	chr2	+	180663728	180668715	1178	7	24.486	9.405	6.916	0.787	2.76	0.277	13.6023	1.27467	3.41565	0.0901305
NR_028061	Gm8615	chr5	-	149965704	149967768	2065	1	12.329	88.514	76.016	4.567	6.995	8.25075	58.953	6.60425	3.1581	0.0909328
NM_001166206	Erv3	chr2	-	131679414	131685483	3378	2	8.307	4.328	2.24	0.412	1.881	0.2635	4.95833	0.852167	2.54065	0.0910063
NM_025836	Plin3	chr17	-	56418385	56429934	2159	8	122.377	71.233	53.225	25.946	24.449	49.0005	82.2783	33.1318	1.3123	0.0910791
NM_010148	Epn2	chr11	-	61330751	61393153	4209	10	19.277	43.631	41.946	17.729	11.643	20.519	34.9513	16.6303	1.07153	0.091298
NM_026108	Hdhd1a	chr18	-	50727310	50728353	1044	1	0.329	3.925	3.294	0.148	0	0.04	2.516	0.0626667	5.32729	0.0914927
NM_152922	Egfl8	chr17	-	34750295	34752916	1154	9	5.654	2.236	3.805	2.054	1.311	1.62825	3.89833	1.66442	1.22784	0.0916601
NM_011834	Aadat	chr8	+	62984921	63024474	1780	13	0	0	0	0.347	0.085	0.65	0	0.360667	#NUM!	0.091691
NM_018747	Akap7	chr10	-	24888896	25018969	3123	8	19.65	11.469	11.689	3.3	2.688	11.2967	14.2693	5.76158	1.30838	0.0924824
NM_177323	Rint1	chr5	+	23293562	23326187	3265	15	6.115	11.853	14.373	6.629	3.474	5.01525	10.7803	5.03942	1.09707	0.0924967
NM_010725	Lmx1b	chr2	-	33420056	33496031	1219	8	0.845	0.747	0.391	0.042	0.186	0.49225	0.661	0.240083	1.46112	0.0927917
NM_001043317	Cd22	chr7	-	31650423	31665361	4097	16	1.461	8.051	3.642	0.126	0.222	0.02525	4.38467	0.124417	5.13921	0.092961
NM_023132	Renbp	chrX	-	71167460	71176189	1418	11	368.919	150.556	138.273	13.01	91.678	35.8125	219.249	46.8335	2.22696	0.0929657
NM_001008502	Bbs12	chr3	+	37211476	37220372	2433	2	6.271	7.985	12.547	5.867	4.507	2.7035	8.93433	4.35917	1.03531	0.0932377
NM_009854	Cd7	chr11	-	120898065	120900732	978	4	1.806	0.879	0.595	0.422	0.155	0.242	1.09333	0.273	2.00176	0.0933366
NM_175493	Gpr68	chr12	-	102114892	102146408	3223	3	0.715	0.518	0.197	0.032	0.235	0.094	0.476667	0.120333	1.98595	0.0933484
NM_016796	Vamp4	chr1	+	164500959	164529209	2532	8	10.094	5.175	5.704	3.501	4.211	2.50175	6.991	3.40458	1.03802	0.0934536
NM_001034851	Fam134b	chr15	+	25773019	25903442	3164	9	24.311	11.336	8.076	2.834	1.315	5.8935	14.5743	3.3475	2.12227	0.0942107
NM_010422	Hexb	chr13	-	97946286	97968312	1905	14	361.284	129.648	116.311	25.672	22.072	37.7303	202.414	28.4914	2.82871	0.0944199
NM_177740	Rgma	chr7	+	80520406	80564785	3586	4	1.122	5.46	3.084	0.546	0.337	0.5765	3.222	0.4865	2.72744	0.0950413
NM_001039114	Acsbg2	chr17	-	56982527	57013870	2608	15	3.198	1.998	1.258	0.198	1.45	0.26025	2.15133	0.636083	1.75794	0.0953006
NM_023217	Pgpep1	chr8	-	73173010	73183580	2150	5	14.99	20.565	14.026	3.547	14.632	5.454	16.527	7.87767	1.06898	0.0956268
NR_030674	Gm4532	chr7	-	134375932	134376644	713	1	17.2	9.011	7.123	3.614	6.258	1.1295	11.1113	3.66717	1.59929	0.0957037
NM_172520	Arhgef19	chr4	+	140798799	140813477	3397	17	4.116	2.025	1.526	0.667	0.623	1.1115	2.55567	0.8005	1.67473	0.0957286
NM_001177546	Zfp600	chr4	+	146124225	146166150	4244	5	1.953	4.983	3.939	1.506	1.158	2.1415	3.625	1.60183	1.17826	0.0962621
NM_010893	Neu1	chr17	+	35068198	35074242	3850	6	24.961	11.366	8.3	2.409	4.125	4.577	14.8757	3.70367	2.00593	0.0964333
NM_134147	Macrod1	chr19	+	7131258	7272552	1275	11	4.348	4.127	1.66	0.606	2.076	1.2235	3.37833	1.30183	1.37577	0.0968468
NM_010559	Il6ra	chr3	-	89673246	89717084	3343	10	2.377	2.573	2.089	0.462	2.217	0.643	2.34633	1.10733	1.08332	0.0973511
NM_010420	Hesx1	chr14	+	27813548	27815512	1138	4	6.595	2.756	2.743	0.543	1.063	1.84625	4.03133	1.15075	1.80868	0.0974214
NM_178253	Klhdc1	chr12	+	70342819	70384948	1949	13	2.114	1.48	0.543	0.449	0.388	0.3455	1.379	0.394167	1.80674	0.0975882
NM_019551	Tdp2	chr13	+	24923528	24934022	1977	7	58.335	119.194	164.152	48.144	36.11	55.983	113.894	46.7457	1.28479	0.0977528
NM_001013765	Zscan4c	chr7	+	11591094	11595896	2276	4	0	0	0	0.091	0.665	0.32025	0	0.35875	#NUM!	0.0979157
NM_145358	Camkk2	chr5	-	123183197	123214303	2661	15	3.871	8.403	10.458	2.963	3.581	3.61525	7.57733	3.38642	1.16193	0.0989587
NM_009151	Selplg	chr5	-	114267807	114280510	2604	2	1.846	0.952	0.447	0.079	0.319	0.184	1.08167	0.194	2.47913	0.0991373
NM_010390	H2-D1	chr17	+	35457503	35462044	2024	8	0.121	1.775	1.568	0.051	0.075	0.00625	1.15467	0.0440833	4.7111	0.0998699
NM_001033374	Gm694	chr4	-	140988818	140992020	674	2	0.946	10.733	7.222	0.153	0.337	0.09525	6.30033	0.195083	5.01327	0.0999746
NM_178661	Creb3l2	chr6	-	37281021	37392148	3318	12	8.826	5.245	2.312	1.895	1.299	1.05675	5.461	1.41692	1.94641	0.100371
NM_001145972	Gpr114	chr8	+	97447594	97467190	2820	12	0.818	2.529	3.565	0.402	0.805	0.5395	2.304	0.582167	1.98464	0.100578
NM_172831	E230025N22Rik	chr18	-	36844577	36855579	2015	13	1.777	0.904	0.394	0.23	0.075	0.18	1.025	0.161667	2.66453	0.10083
NM_011413	C4a	chr17	-	34946037	34960399	5361	41	0.192	0.698	0.829	0.106	0.24	0.1025	0.573	0.1495	1.93839	0.100927
NM_010357	Gsta4	chr9	+	78039773	78057156	958	7	280.66	706.99	687.84	209.629	217.243	329.498	558.497	252.124	1.14742	0.101027
NM_145227	Oas2	chr5	-	121180342	121199857	3864	11	2.26	2.383	2.533	0.613	2.309	0.52275	2.392	1.14825	1.05878	0.101187
NM_025973	Pgc	chr17	+	47863791	47871427	1384	9	8.223	36.809	43.694	1.973	12.349	1.8355	29.5753	5.38583	2.45715	0.101214
NM_177816	Sh2d4b	chr14	-	41629157	41706254	1296	8	1.665	3.943	4.001	1.312	2.101	0.35025	3.203	1.25442	1.3524	0.101782
NM_027570	Ldhd	chr8	-	114150171	114154222	2221	11	5.522	3.781	2.501	0.464	3.064	0.44125	3.93467	1.32308	1.57234	0.101872
NM_001039546	Myo6	chr9	+	80012841	80159536	7868	33	9.034	6.076	3.584	1.172	1.077	4.349	6.23133	2.19933	1.50248	0.102013
NM_001101486	Fam71f2	chr6	+	29231141	29240675	1175	5	0.543	0.775	0.18	0.132	0.129	0.13925	0.499333	0.133417	1.90406	0.10214
NM_015766	Ebi3	chr17	+	56092046	56096445	1171	5	0.628	2.419	2.666	0.704	0.323	0.5555	1.90433	0.5275	1.85204	0.102159
NM_007915	Ei24	chr9	-	36586740	36604653	2108	11	73.304	172.121	184.545	60.114	80.862	62.1315	143.323	67.7025	1.08199	0.102274
NM_007602	Capn5	chr7	-	105270075	105326703	4411	13	5.727	11.813	7.424	2.325	4.886	5.01475	8.32133	4.07525	1.02993	0.102657
NM_026686	0610011F06Rik	chr17	+	26012445	26014108	811	6	19.779	11.79	8.155	5.02	4.103	7.79575	13.2413	5.63958	1.23139	0.102857
NM_175537	Zbtb38	chr9	-	96585842	96632094	4091	3	11.248	6.851	4.798	2.519	4.954	2.20875	7.63233	3.22725	1.24182	0.102892
NM_009982	Ctsc	chr7	+	95426603	95459385	2472	7	28	36.796	15.602	13.259	1.897	16.9713	26.7993	10.7091	1.32336	0.102916
NM_197944	Hsh2d	chr8	+	74713567	74724857	1225	6	0.761	5.369	2.764	0.042	0.247	0.1745	2.96467	0.1545	4.26219	0.103134
NM_177003	9630033F20Rik	chr6	-	127035134	127059570	3653	6	16.101	40.66	39.423	14.629	16.417	14.5627	32.0613	15.2029	1.07649	0.103145
NM_001033242	Cln5	chr14	+	103469433	103476847	2447	4	67.799	28.386	32.194	13.668	13.506	20.6857	42.793	15.9532	1.42353	0.103491
NR_033215	3000002C10Rik	chr9	-	109732667	109733945	1279	1	0.537	2.175	2.689	0.322	0.473	0.503	1.80033	0.432667	2.05693	0.103654
NM_027410	Tecpr1	chr5	-	144956191	144984447	4190	25	9.319	5.011	3.46	1.66	2.473	2.48525	5.93	2.20608	1.42655	0.103723
NM_001163795	Treml4	chr17	+	48403661	48414724	1745	6	0.534	0.319	0.121	0.03	0.13	0.03725	0.324667	0.06575	2.3039	0.104115
NR_015492	C230035I16Rik	chr13	-	23519845	23522886	617	4	4.134	2.05	1.458	1.002	0.981	0.45425	2.54733	0.812417	1.64869	0.105121
NM_010180	Fbln1	chr15	+	85036438	85116724	3359	17	33.224	19.323	8.742	6.582	4.818	5.4635	20.4297	5.62117	1.86173	0.10561
NM_008243	Mst1	chr9	+	107982767	107987358	2286	18	29.678	12.636	5.855	0.316	3.01	0.18525	16.0563	1.17042	3.77804	0.105654
NM_011309	S100a1	chr3	-	90314956	90318252	615	3	516.876	203.511	88.608	3.687	2.336	3.83075	269.665	3.28458	6.35932	0.105852
NM_001033459	Gm1679	chr5	+	110783115	110785106	685	4	0.788	1.034	1.699	0.075	0.773	0.54625	1.17367	0.46475	1.3365	0.106169
NM_025429	Serpinb1a	chr13	-	32933961	32943054	1918	7	1.33	9.627	11.337	0.94	1.498	0.516	7.43133	0.984667	2.91591	0.106349
NM_027320	Ifi35	chr11	+	101309726	101320015	1360	7	4.437	10.527	14.394	5.191	1.446	3.46725	9.786	3.36808	1.53879	0.106675
NM_013917	Pttg1	chr11	-	43233750	43239483	1690	4	27.546	85.703	99.896	22.138	20.763	31.564	71.0483	24.8217	1.5172	0.107915
[truncated: 285 more rows]

## Sheet: 1947 genes higher serum
								TNGA_2i	NOD_male_2i	NOD_female_2i	E14_serum	XT67E1_serum	RGD2_serum	2i_Average	Serum_average
[truncated: 1,947 more rows]
