# Supplementary material for: The Transcriptional and Epigenomic Foundations of Ground State Pluripotency
Source: Cell. 2012 Apr 27;149(3):590–604. doi: 10.1016/j.cell.2012.03.026 (PMC3398752; doi:10.1016/j.cell.2012.03.026)
Supplement: Table S3. Details of Gene Expression for 2i or Serum-Specific Genes, Related to Figure 1 [file mmc3.xls]

## Sheet: 160 genes specific 2i
Table S3: Details of gene expression for 2i or serum specific genes. Related to Figure 1
The 160 2i specific genes and 461 serum specific genes are in separate tabs
								TNGA_2i	NOD_male_2i	NOD_female_2i	E14_serum	XT67E1_serum	RGD2_serum	2i_Average	Serum_average
Accn	Symbol	Chromosome	Strand	Start	End	Transcript-length	#exons	RPKM	RPKM	RPKM	RPKM	RPKM	RPKM	RPKM	RPKM	Log2-up-2i	Student-t-test
NM_009850	Cd3g	chr9	-	44777655	44788514	1023	7	0.623	11.77	3.051	0	0	0	5.148	0	#DIV/0!	0.202878
NM_001033428	Tmem211	chr5	+	113655929	113668283	1827	5	8.699	1.135	1.824	0.056	0.373	0.19625	3.886	0.208417	4.22074	0.202689
NM_031180	Klb	chr5	+	65739650	65775242	3439	5	0.171	2.574	1.015	0.09	0.352	0.07425	1.25333	0.172083	2.86459	0.20224
NM_010063	Dync1i1	chr6	+	5675639	5978039	2751	17	0.071	0.956	1.577	0.131	0.22	0.2255	0.868	0.192167	2.17533	0.197732
NR_027798	Gm11961	chr11	-	4520278	4527769	1319	3	0.781	0.46	0.201	0.078	0.287	0.2435	0.480667	0.202833	1.24475	0.196432
NM_153131	Unc5a	chr13	+	55050793	55107379	3974	16	0.309	0.713	0.399	0.091	0.4	0.22375	0.473667	0.23825	0.991397	0.195579
NM_016712	Tmod4	chr3	+	94928436	94933130	1241	10	0.079	0.652	0.981	0.083	0.183	0.20075	0.570667	0.155583	1.87496	0.193773
NR_027893	BB123696	chr13	-	52824739	52852574	2308	3	0	0.745	1.696	0.022	0	0	0.813667	0.00733333	6.79383	0.175784
NM_001081416	Fndc1	chr17	-	7931433	7997839	5846	20	0.151	1.168	0.923	0.317	0.168	0.2315	0.747333	0.238833	1.64575	0.175696
NM_011939	Hsf4	chr8	+	107793774	107799745	1576	13	2.148	0.738	0.436	0.196	0.24	0.2025	1.10733	0.212833	2.37929	0.165343
NM_177577	Dcdc2a	chr13	+	25147873	25302575	6883	10	0.05	1.793	1.806	0.247	0.264	0.1215	1.21633	0.210833	2.52836	0.160724
NM_027407	Ica1l	chr1	-	60045912	60099931	3650	11	0.094	0.596	0.725	0.085	0.083	0.22175	0.471667	0.129917	1.86018	0.159217
NM_028540	1700057K13Rik	chr1	-	159029279	159038776	898	9	0.055	1.69	0.766	0	0	0.0425	0.837	0.0141667	5.88465	0.157267
NM_022317	Slc28a3	chr13	-	58654668	58712238	4565	18	0.086	0.809	0.498	0.079	0.05	0.153	0.464333	0.094	2.30443	0.155023
NM_008719	Npas2	chr1	+	39251117	39420085	4180	21	0.763	0.484	0.152	0.074	0.163	0.20875	0.466333	0.148583	1.65009	0.153982
NM_001048176	Cerkl	chr2	-	79172648	79269145	1759	13	7.697	3.077	0.692	0.117	0.215	0.28325	3.822	0.205083	4.22005	0.153476
NM_001034895	Zfr2	chr10	+	80695908	80714868	3341	18	1.145	0.333	0.317	0.062	0.181	0.09075	0.598333	0.11125	2.42714	0.152036
NM_013483	Btn1a1	chr13	-	23548861	23557770	3449	8	0.114	0.851	0.66	0.269	0.022	0.09775	0.541667	0.129583	2.06353	0.151149
NR_030763	Smok4a	chr17	+	13714322	13721300	2318	3	2.518	1.222	0.16	0	0.163	0.01675	1.3	0.0599167	4.43941	0.143946
NM_007592	Car8	chr4	-	8068640	8166188	5722	9	5.744	2.246	0.712	0.198	0.132	0.22875	2.90067	0.18625	3.96107	0.142446
NM_011419	Kdm5d	chrY	+	234231	280254	5471	26	0.045	2.487	4.1	0.075	0	0.087	2.21067	0.054	5.35538	0.141358
NM_178789	Tmem117	chr15	+	94459616	94926528	2781	8	5.239	2.001	0.799	0.204	0.082	0.41225	2.67967	0.23275	3.5252	0.139493
NR_015556	2610035D17Rik	chr11	-	112905220	113063152	1848	3	7.3	2.902	0.945	0.335	0.082	0.23325	3.71567	0.21675	4.09952	0.136307
NM_009392	Tlx2	chr6	-	83018319	83020219	1434	3	0.034	1.058	0.59	0	0	0.018	0.560667	0.006	6.54604	0.134256
NM_010494	Icam2	chr11	-	106238970	106243955	1142	4	0.558	0.975	2.826	0.135	0.199	0.07875	1.453	0.137583	3.40066	0.132516
NM_001163836	Pabpc6	chr17	-	9859362	9862569	3208	1	0.214	1.246	1.006	0.145	0.33	0.19025	0.822	0.22175	1.8902	0.130968
NM_011924	Avpr1b	chr1	+	133495691	133508577	4148	2	0.047	1.207	0.727	0.05	0	0.01425	0.660333	0.0214167	4.94639	0.130727
NR_033303	9330176C04Rik	chr9	-	119129609	119140810	1455	6	0.303	0.974	0.545	0.39	0.052	0.105	0.607333	0.182333	1.73591	0.128731
NR_002873	Vax2os2	chr6	-	83652096	83660926	2118	2	1.39	0.358	0.425	0.049	0.179	0.012	0.724333	0.08	3.17858	0.128638
NM_001111094	Btnl1	chr17	+	34514077	34522973	2113	10	1.857	0.575	0.501	0.098	0.143	0.121	0.977667	0.120667	3.01831	0.123515
NM_001038703	Gpr146	chr5	+	139865858	139872368	4145	2	1.16	0.537	0.485	0.112	0.493	0.0915	0.727333	0.232167	1.64745	0.122077
NM_020052	Phxr5	chr7	-	116942204	117009193	3563	22	0.179	0.923	0.668	0.145	0.233	0.07725	0.59	0.15175	1.95902	0.120697
NR_033631	4632428C04Rik	chr16	+	30008753	30021516	2428	3	0.707	0.521	0.588	0.042	0.592	0.10675	0.605333	0.246917	1.2937	0.120075
NM_009953	Crhr2	chr6	-	55040042	55082966	2654	13	0.259	1.048	0.917	0.214	0.37	0.14175	0.741333	0.241917	1.61561	0.119874
NM_001101609	Gm9376	chr14	+	118666380	118667001	622	1	0.868	51.566	63.029	0.746	0	0	38.4877	0.248667	7.27404	0.11585
NM_182809	Ntrk3	chr7	-	85445576	85722724	3833	14	0.23	3.814	3.354	0.282	0.118	0.073	2.466	0.157667	3.96722	0.110061
NM_013803	Casr	chr16	-	36493782	36562220	4534	7	1.331	0.803	0.163	0.125	0	0.085	0.765667	0.07	3.45129	0.10995
NM_018876	Fut2	chr7	-	52903965	52921678	2865	2	0.154	1.236	0.776	0.072	0.026	0.127	0.722	0.075	3.26704	0.10909
NM_009008	Rac2	chr15	-	78389599	78403213	3036	7	0.921	4.332	7.964	0.136	0.374	0.14825	4.40567	0.219417	4.32761	0.1088
NM_029774	Ttll11	chr2	-	35606760	35835144	3177	10	0.216	5.446	5.179	0.211	0.071	0.0535	3.61367	0.111833	5.01405	0.10866
NM_197944	Hsh2d	chr8	+	74713567	74724857	1225	6	0.761	5.369	2.764	0.042	0.247	0.1745	2.96467	0.1545	4.26219	0.103134
NM_001101486	Fam71f2	chr6	+	29231141	29240675	1175	5	0.543	0.775	0.18	0.132	0.129	0.13925	0.499333	0.133417	1.90406	0.10214
NM_011413	C4a	chr17	-	34946037	34960399	5361	41	0.192	0.698	0.829	0.106	0.24	0.1025	0.573	0.1495	1.93839	0.100927
NM_172831	E230025N22Rik	chr18	-	36844577	36855579	2015	13	1.777	0.904	0.394	0.23	0.075	0.18	1.025	0.161667	2.66453	0.10083
NM_001033374	Gm694	chr4	-	140988818	140992020	674	2	0.946	10.733	7.222	0.153	0.337	0.09525	6.30033	0.195083	5.01327	0.0999746
NM_010390	H2-D1	chr17	+	35457503	35462044	2024	8	0.121	1.775	1.568	0.051	0.075	0.00625	1.15467	0.0440833	4.7111	0.0998699
NM_009151	Selplg	chr5	-	114267807	114280510	2604	2	1.846	0.952	0.447	0.079	0.319	0.184	1.08167	0.194	2.47913	0.0991373
NM_175493	Gpr68	chr12	-	102114892	102146408	3223	3	0.715	0.518	0.197	0.032	0.235	0.094	0.476667	0.120333	1.98595	0.0933484
NM_001043317	Cd22	chr7	-	31650423	31665361	4097	16	1.461	8.051	3.642	0.126	0.222	0.02525	4.38467	0.124417	5.13921	0.092961
NM_010725	Lmx1b	chr2	-	33420056	33496031	1219	8	0.845	0.747	0.391	0.042	0.186	0.49225	0.661	0.240083	1.46112	0.0927917
NM_026108	Hdhd1a	chr18	-	50727310	50728353	1044	1	0.329	3.925	3.294	0.148	0	0.04	2.516	0.0626667	5.32729	0.0914927
NM_019536	Dnahc10	chr5	+	125205455	125314678	14041	79	1.422	0.598	0.403	0.095	0.118	0.123	0.807667	0.112	2.85026	0.0899262
NM_009330	Hnf1b	chr11	+	83664371	83719317	2741	9	0.268	1.587	1.023	0.094	0.083	0.1225	0.959333	0.0998333	3.26444	0.0878008
NM_001033316	Ffar3	chr7	-	31639349	31641197	1625	2	0.845	1.245	0.326	0.063	0.372	0.0315	0.805333	0.1555	2.37267	0.0865451
NM_199309	Zdhhc19	chr16	+	32496367	32507300	1310	9	0.15	1.12	1.414	0	0.058	0.03175	0.894667	0.0299167	4.90233	0.0864647
NM_001040055	Gm14316	chr2	+	164540805	164543568	443	3	0.664	3.883	5.016	0.349	0	0.23275	3.18767	0.193917	4.03899	0.0838975
NM_028589	1700125H20Rik	chr11	+	84984598	84994656	975	6	0.755	1.142	0.163	0.053	0	0.016	0.686667	0.023	4.8999	0.0804446
NM_173864	Gm5077	chr6	-	124574643	124586103	2662	11	0.221	0.589	0.874	0.097	0.142	0.113	0.561333	0.117333	2.25825	0.0790856
NM_178240	Trim50	chr5	+	135829166	135843524	1452	6	22.365	11.951	3.935	0.071	0.208	0.09175	12.7503	0.123583	6.68891	0.0771078
NR_015524	4932415G12Rik	chr10	-	94136238	94151358	4135	3	2.029	0.844	0.601	0.062	0.055	0.17925	1.158	0.09875	3.55171	0.0750576
NM_001169153	Cd300lf	chr11	-	114977528	114995306	1885	7	0.416	2.496	1.544	0.027	0	0.1045	1.48533	0.0438333	5.08261	0.074792
NM_009074	Mst1r	chr9	+	107809220	107822714	4706	19	1.157	0.634	0.349	0.044	0.257	0.07225	0.713333	0.124417	2.51939	0.0747221
NM_178793	Ccbe1	chr18	-	66216510	66451492	5742	11	0.769	5.013	4.054	0.206	0.158	0.17875	3.27867	0.180917	4.17971	0.0735115
NM_011324	Scnn1a	chr6	+	125271358	125294961	3500	12	0.463	0.954	0.559	0.147	0.043	0.41025	0.658667	0.200083	1.71895	0.0690719
NM_001033485	BC048644	chr8	+	124431733	124442328	2260	2	4.645	2.664	0.936	0.046	0.134	0.08975	2.74833	0.0899167	4.93382	0.0681917
NM_010776	Mbl2	chr19	+	30307447	30314172	1069	6	0.413	1.94	2.029	0.048	0.283	0.0965	1.46067	0.1425	3.3576	0.0674667
NR_033568	9430041J12Rik	chr7	-	4025727	4072330	2312	9	0.339	0.81	1.053	0.245	0.196	0.18075	0.734	0.20725	1.82441	0.066582
NM_001042699	4831426I19Rik	chr12	-	106168159	106236887	5436	19	0.487	0.754	0.341	0.228	0.181	0.24975	0.527333	0.219583	1.26395	0.066053
NM_020622	Fam3b	chr16	-	97692693	97726543	851	8	2.018	3.032	0.746	0.061	0.267	0.33375	1.932	0.220583	3.1307	0.0620964
NM_172439	Inpp5j	chr11	-	3394275	3404824	3472	13	0.622	0.67	0.183	0.059	0.152	0.02375	0.491667	0.07825	2.65152	0.0606691
NM_001045521	Prss38	chr11	-	59186171	59189155	1239	5	2.217	2.572	0.641	0.166	0.427	0.14625	1.81	0.246417	2.87682	0.0597464
NM_001037747	Card9	chr2	-	26207832	26215067	1611	12	0.883	0.534	0.394	0.192	0.235	0.21625	0.603667	0.214417	1.49333	0.0559568
NM_009888	Cfh	chr1	-	141982432	142079988	4365	22	0.393	1.959	1.588	0.024	0.035	0.0235	1.31333	0.0275	5.57765	0.0529074
NM_001145351	6430550D23Rik	chr2	-	155826179	155830163	1873	6	1.362	0.621	0.65	0.358	0.04	0.1025	0.877667	0.166833	2.39527	0.0528562
NM_144890	BC018465	chr2	+	154049478	154066638	1637	15	1.199	1.576	0.42	0.031	0.231	0.10325	1.065	0.12175	3.12886	0.052375
NR_002866	Dio3os	chr12	-	111513594	111516278	1280	4	0.766	3.241	3.183	0.081	0.236	0.093	2.39667	0.136667	4.13229	0.0505306
NM_028967	Batf2	chr19	+	6164458	6172476	1372	3	0.25	1.106	1.08	0	0.055	0.01875	0.812	0.0245833	5.04573	0.0489817
NM_011280	Trim10	chr17	+	37006519	37014778	2245	7	0.284	0.721	0.377	0	0.168	0	0.460667	0.056	3.04023	0.0485214
NM_001164658	Catsperg1	chr7	-	29966551	29999052	3566	28	2.517	1.731	0.757	0.202	0.212	0.27175	1.66833	0.228583	2.86761	0.0475465
NM_001145875	9530008L14Rik	chr13	-	41858517	41942985	2519	7	3.486	2.751	0.777	0.02	0.09	0.02025	2.338	0.0434167	5.75088	0.0470696
NM_053080	Aldh1a3	chr7	-	73535778	73572363	3401	13	2.077	1.398	0.762	0.561	0.044	0.11275	1.41233	0.23925	2.56149	0.0467932
NR_033476	Gm10789	chr16	+	90142482	90147072	4591	1	0.748	0.463	0.484	0.213	0.362	0.10525	0.565	0.22675	1.31715	0.0457496
NM_001033286	Slc30a10	chr1	+	187278727	187292641	5836	4	1.975	1.118	0.698	0.212	0.091	0.2365	1.26367	0.179833	2.81289	0.045749
NR_033450	Serpina3h	chr12	+	105486106	105492615	2051	5	1.77	4.563	1.831	0.201	0	0.013	2.72133	0.0713333	5.25359	0.0454606
NM_153576	Cxcl17	chr7	-	26185072	26197905	760	4	1.807	0.666	1.044	0.203	0.299	0.017	1.17233	0.173	2.76053	0.0445027
NM_029056	Tdrd9	chr12	+	113209770	113307065	4809	36	0.826	1.399	0.473	0.075	0.126	0.1215	0.899333	0.1075	3.06452	0.0428406
NM_001042606	Sstr2	chr11	+	113485571	113486680	1110	1	0.619	0.729	0.238	0.139	0	0.07575	0.528667	0.0715833	2.88466	0.0412959
NM_008432	Kcnu1	chr8	+	26960095	27048406	3531	27	1.375	1.246	0.435	0.073	0.171	0.16525	1.01867	0.136417	2.90059	0.0406785
NM_025850	Fank1	chr7	+	140968574	141073215	1974	11	2.112	8.047	5.548	0.157	0.077	0.0615	5.23567	0.0985	5.73211	0.0405136
NM_080644	Cacng5	chr11	-	107735919	107772676	3678	6	0.68	1.114	0.388	0.056	0.123	0.10225	0.727333	0.09375	2.95573	0.0403027
NM_170597	Creg2	chr1	-	39675251	39708027	5799	4	0.837	0.899	0.301	0.053	0.183	0.048	0.679	0.0946667	2.84248	0.0400288
NM_001013780	Slc25a34	chr4	-	141174739	141179749	2683	5	0.841	0.434	0.355	0.038	0.085	0.1295	0.543333	0.0841667	2.69052	0.039799
NR_003507	Oas1b	chr5	+	121262644	121274172	1840	6	2.239	1.045	0.978	0.112	0.206	0.136	1.42067	0.151333	3.23077	0.0365224
NM_011315	Saa3	chr7	-	53967368	53971046	531	4	2.771	9.241	9.964	0.388	0.142	0.099	7.32533	0.209667	5.12672	0.0358949
NM_028518	Col20a1	chr2	+	180721240	180752245	4189	36	1.757	1.208	0.657	0.123	0.235	0.262	1.20733	0.206667	2.54644	0.0354115
NM_011059	Padi1	chr4	-	140368896	140401693	3756	16	1.175	0.593	0.507	0.014	0.181	0.01725	0.758333	0.07075	3.42203	0.0338706
NM_019483	Smad9	chr3	+	54559504	54605179	5368	6	0.457	1.367	1.173	0.144	0.042	0.14825	0.999	0.111417	3.16452	0.0334558
NM_027301	Sdr9c7	chr10	+	127335591	127348817	2851	4	0.241	0.639	0.779	0.072	0.027	0.009	0.553	0.036	3.94121	0.0333202
NM_153397	Adam32	chr8	-	25946615	26059276	2447	22	0.902	0.868	0.303	0.084	0.093	0.016	0.691	0.0643333	3.42505	0.0328647
NM_008207	H2-T24	chr17	-	36142640	36157505	2182	6	0.337	0.672	0.364	0.165	0.035	0.04925	0.457667	0.0830833	2.46167	0.0312159
NM_001164593	Pdzrn4	chr15	+	92227241	92602250	3956	10	5.679	3.082	2.1	0.039	0	0.0815	3.62033	0.0401667	6.49398	0.028503
NM_007608	Car5a	chr8	-	124440035	124468812	1248	7	4.992	4.054	1.526	0	0.061	0.08475	3.524	0.0485833	6.18061	0.0283905
NM_001145660	Rfx8	chr1	-	39722146	39777834	2000	15	0.834	1.543	0.608	0	0.038	0.07725	0.995	0.0384167	4.69489	0.0276411
NM_177123	Spef2	chr15	-	9592491	9678561	2995	18	0.295	0.49	0.724	0.103	0.076	0.05675	0.503	0.0785833	2.67826	0.0272137
NM_007625	Cbx4	chr11	-	118938885	118947551	5197	5	0.868	1.382	0.652	0.248	0.247	0.184	0.967333	0.226333	2.09557	0.0271199
NM_011912	Vax2	chr6	+	83661258	83688298	1233	3	1.432	0.903	0.729	0	0.429	0.0985	1.02133	0.175833	2.53817	0.0270542
NM_008276	Hoxd8	chr2	+	74543546	74545364	1424	2	0.758	1.35	0.817	0.434	0.159	0.08725	0.975	0.22675	2.1043	0.025684
NM_010459	Hoxb4	chr11	+	96179581	96182952	2566	2	0.497	0.631	0.227	0.02	0.059	0.0235	0.451667	0.0341667	3.7246	0.0250105
NM_172928	Dclk3	chr9	+	111341585	111392115	3498	5	0.729	1.388	1.86	0.088	0.259	0.11775	1.32567	0.154917	3.09715	0.0243545
NM_146073	Zdhhc14	chr17	+	5492600	5753891	3115	9	1.213	1.088	0.611	0.083	0.388	0.274	0.970667	0.248333	1.9667	0.0239427
NM_001170669	Pde8b	chr13	-	95794060	95993005	4619	19	0.52	0.504	0.767	0.234	0.147	0.3335	0.597	0.238167	1.32576	0.0235467
NM_001085529	Slc2a7	chr4	+	149523081	149542591	1578	12	1.15	2.404	3.017	0.229	0.24	0.184	2.19033	0.217667	3.33095	0.0229913
NM_001100462	Tmem221	chr8	-	74078202	74082770	1539	4	0.574	0.559	0.791	0.234	0.098	0.37925	0.641333	0.237083	1.43568	0.021619
NM_026253	Lrrc18	chr14	+	33804568	33828478	2588	4	1.478	1.29	0.634	0.219	0	0.24025	1.134	0.153083	2.88903	0.0213443
NM_010351	Gsc	chr12	-	105709419	105711446	1174	3	1.88	2.284	0.946	0.044	0.386	0.1115	1.70333	0.1805	3.23829	0.0205436
NM_001033410	Gm757	chr2	-	25089996	25092307	2021	2	2.039	1.427	0.864	0	0.299	0.10475	1.44333	0.134583	3.42283	0.0202114
NM_172808	Antxrl	chr14	+	34866656	34889185	2126	17	0.231	0.547	0.622	0	0.036	0	0.466667	0.012	5.28129	0.0195008
NM_021311	Piwil1	chr5	+	129242121	129261349	3944	22	0.833	0.539	0.818	0.091	0.364	0.28825	0.73	0.24775	1.55901	0.0184365
NM_027865	Tmem25	chr9	-	44601862	44607299	2354	9	0.834	1.913	1.483	0.153	0.161	0.23475	1.41	0.182917	2.94643	0.0175511
NM_001145034	Gm13889	chr2	-	93795967	93797257	1291	1	0.494	0.705	0.41	0.08	0.234	0.022	0.536333	0.112	2.25963	0.0172082
NR_003568	Gpr137b-ps	chr13	-	12706332	12742662	2941	7	2.869	2.099	1.277	0.193	0.129	0.348	2.08167	0.223333	3.22047	0.016089
NM_001080812	Cib3	chr8	-	74728234	74736736	646	5	0.911	0.94	0.655	0.08	0.468	0.13825	0.835333	0.22875	1.86858	0.0158932
NM_001024134	Trim15	chr17	-	36997636	37004132	1843	7	0.559	1.125	0.832	0.224	0.082	0.13	0.838667	0.145333	2.52874	0.0147224
NM_172050	Cd300e	chr11	-	114913231	114923352	1949	4	1.233	0.597	0.76	0.053	0.078	0.083	0.863333	0.0713333	3.59727	0.0142882
NM_021482	Syngr4	chr7	-	53142215	53152081	964	5	4.122	3.831	1.756	0	0.235	0.12575	3.23633	0.12025	4.75025	0.0140783
NM_027442	Ddo	chr10	+	40349817	40369737	3000	5	0.932	1.433	0.635	0	0.05	0.00425	1	0.0180833	5.7892	0.0136203
NM_023814	Tbx18	chr9	-	87597635	87626095	4679	8	0.723	0.508	0.407	0.088	0.194	0.0805	0.546	0.120833	2.17589	0.0131971
NM_026916	4930579G22Rik	chr5	+	130384410	130387151	628	3	2.734	3.061	1.516	0.246	0.361	0.10175	2.437	0.23625	3.36672	0.0098572
NM_011023	Otx1	chr11	-	21894767	21901654	2825	5	0.417	0.806	0.655	0.091	0	0.12175	0.626	0.0709167	3.14197	0.00955158
NM_153105	Cldn19	chr4	+	118928046	118935043	4236	4	1.737	1.278	0.974	0.073	0.393	0.03775	1.32967	0.167917	2.98525	0.00953564
NM_001164327	Gm4902	chr14	-	59939801	59960167	1163	9	0.38	0.478	0.546	0	0	0.209	0.468	0.0696667	2.74797	0.00929015
NM_001001881	2510009E07Rik	chr16	-	21649118	21694738	5164	2	1.738	1.754	0.932	0.1	0.278	0.05275	1.47467	0.143583	3.36044	0.00893467
NM_145857	Nod2	chr8	+	91171246	91212373	4621	13	1.253	1.39	0.744	0.234	0.115	0.15475	1.129	0.167917	2.74923	0.00855516
NM_010188	Fcgr3	chr1	-	172981300	172989534	1353	5	1.341	1.496	0.782	0.19	0.112	0.09275	1.20633	0.131583	3.19658	0.0079829
NM_008206	H2-Oa	chr17	+	34229324	34232179	1049	5	0.748	0.916	0.555	0.246	0.216	0.1465	0.739667	0.202833	1.86658	0.00774275
NM_001037926	Gm13051	chr4	+	146069052	146094025	2831	4	0.433	0.518	0.822	0	0	0.0145	0.591	0.00483333	6.934	0.0077056
NR_033259	Gm15070	chrX	+	140891125	140911605	3580	4	0.507	0.622	0.739	0.158	0.084	0.28125	0.622667	0.174417	1.83592	0.00709549
NM_028788	1300002K09Rik	chr4	+	45861819	45899880	3606	18	1.537	0.982	0.954	0.214	0.168	0.12625	1.15767	0.169417	2.77257	0.0066982
NR_027137	Gm10565	chr4	+	141640213	141644016	1758	5	1.479	0.978	1.023	0.117	0.387	0.195	1.16	0.233	2.31572	0.00661338
NM_028169	Fam71e1	chr7	+	51751958	51756504	849	5	0.751	0.715	0.997	0.182	0.356	0.11325	0.821	0.217083	1.91914	0.00616
NM_177697	Vwa3a	chr7	+	127883071	127949055	4575	34	1.104	0.597	1.075	0.023	0.033	0.05175	0.925333	0.0359167	4.68725	0.00567843
NM_023137	Ubd	chr17	+	37330837	37333046	937	2	81.986	54.369	45.679	0.44	0	0	60.678	0.146667	8.69249	0.00522509
NM_001033784	Ccdc13	chr9	-	121726480	121740196	847	6	2.259	1.314	1.811	0.122	0.268	0.21025	1.79467	0.200083	3.16505	0.00446929
NM_144545	Eif3j	chr2	+	121854359	121879365	2367	8	1.699	1.133	1.006	0	0.064	0.01325	1.27933	0.02575	5.63467	0.00423138
NM_177337	Arl11	chr14	+	61928590	61930773	1482	2	2.946	2.287	1.642	0	0.153	0.0105	2.29167	0.0545	5.394	0.00414796
NM_029317	1700023D19Rik	chr7	+	51964113	51975212	639	6	0.998	1.504	1.739	0.081	0	0.14125	1.41367	0.0740833	4.25415	0.0038291
NM_145525	Osbpl6	chr2	+	76244595	76438704	8041	27	1.019	0.705	0.757	0.192	0.141	0.25875	0.827	0.19725	2.06786	0.00361981
NM_172418	Mamstr	chr7	+	52895347	52901138	2179	10	1.193	1.138	0.874	0.118	0.416	0.21475	1.06833	0.249583	2.09777	0.0034266
NM_001159321	Grid2ip	chr5	+	144119017	144153147	3825	22	1.077	0.714	0.733	0.054	0.04	0.146	0.841333	0.08	3.39461	0.00341714
NM_010350	Grin2c	chr11	-	115110483	115128557	4895	15	2.566	2.418	1.535	0.053	0.062	0.06525	2.173	0.0600833	5.17658	0.00278593
NM_153288	Npb	chr11	+	120469791	120470414	549	2	4.289	5.99	3.758	0.188	0	0.15125	4.679	0.113083	5.37075	0.00250044
NM_001099275	Tekt5	chr16	-	10361347	10395541	1277	6	1.306	2.06	1.989	0	0	0.2195	1.785	0.0731667	4.60859	0.00242599
NM_010710	Lhx2	chr2	+	38206828	38225248	2286	5	1.03	1.239	0.926	0.158	0.364	0.16075	1.065	0.227583	2.22639	0.00186271
NM_013553	Hoxc4	chr15	+	102864826	102867283	1983	2	2.177	2.551	1.654	0.208	0.153	0.03375	2.12733	0.131583	4.015	0.00166853
NM_001001650	Prss48	chr3	-	85797732	85806413	949	6	0.569	0.64	0.502	0.217	0.159	0.12525	0.570333	0.167083	1.77124	0.00109985
NM_009676	Aox1	chr1	+	58086813	58163254	4383	35	0.739	0.9	0.773	0.106	0.259	0.1555	0.804	0.1735	2.21226	0.000693453
NM_001161832	T2	chr17	+	8565261	8615593	1755	11	8.134	6.688	9.556	0.147	0.345	0.084	8.126	0.192	5.40337	0.00067421
NM_183000	Accn3	chr5	+	23919269	23923652	1942	11	0.834	1.016	0.981	0.08	0.273	0.151	0.943667	0.168	2.48982	0.000611535
NR_027851	2900005J15Rik	chr5	+	24606793	24608825	2033	1	2.92	3.061	2.42	0.203	0.186	0.1245	2.80033	0.171167	4.03212	0.000178391
NM_177898	Nek5	chr8	-	23184088	23235525	2404	20	0.469	0.421	0.506	0.064	0.063	0.08525	0.465333	0.07075	2.71746	0.000104238

## Sheet: 461 genes specific serum
								TNGA_2i	NOD_male_2i	NOD_female_2i	E14_serum	XT67E1_serum	RGD2_serum	2i_Average	Serum_average
Accn	Symbol	Chromosome	Strand	Start	End	Transcript-length	#exons	RPKM	RPKM	RPKM	RPKM	RPKM	RPKM	RPKM	RPKM	Log2-up-2i	Student-t-test
NM_177055	A630001G21Rik	chr1	-	87613658	87633181	1936	6	0.304	0.078	0.082	0.825	0.039	0.89725	0.154667	0.587083	-1.9244	0.203546
NM_001024139	Adamts15	chr9	-	30706740	30730037	5928	8	0.273	0.299	0.134	3.034	0.395	0.94575	0.235333	1.45825	-2.63146	0.203522
NM_025721	Spesp1	chr9	-	62118536	62129986	3013	2	0.147	0.168	0.088	0.137	1.355	0.54525	0.134333	0.679083	-2.33777	0.203479
NM_010394	H2-Q7	chr17	+	35576161	35580588	1345	7	0.073	0.038	0.079	0.498	0	0.96	0.0633333	0.486	-2.93992	0.202379
NM_001159940	2310007B03Rik	chr1	-	95047932	95057447	2302	6	0.064	0.044	0	1.992	0.131	0.561	0.036	0.894667	-4.63528	0.201812
NM_012057	Irf5	chr6	+	29476733	29487319	2081	9	0.047	0.292	0.051	0.149	1.018	0.44975	0.13	0.538917	-2.05155	0.200883
NM_010055	Dlx3	chr11	+	94981431	94986607	2606	3	0.452	0.078	0.02	0.751	0.174	0.65875	0.183333	0.527917	-1.52584	0.199419
NM_145561	Tmprss11d	chr5	-	86731879	86802412	2046	10	0.048	0	0	0.378	2.587	0.43775	0.016	1.13425	-6.14752	0.19871
NM_010724	Psmb8	chr17	+	34335140	34338399	1223	6	0.04	0.083	0.043	12.725	0	4.625	0.0553333	5.78333	-6.70761	0.198336
NM_016919	Col5a3	chr9	-	20574494	20619478	6084	67	0.04	0.166	0.27	0.212	0.796	0.3425	0.158667	0.450167	-1.50446	0.197959
NM_010089	Usp17l5	chr7	+	110565210	110567688	1697	2	0.029	0.06	0	0	1.337	0.55675	0.0296667	0.63125	-4.4113	0.196093
NR_024208	Sycp1-ps1	chr7	+	19371651	19374763	3113	1	0.567	0.033	0.068	0.795	0.292	0.6495	0.222667	0.578833	-1.37826	0.193602
NM_010607	Kcnk2	chr1	-	191031809	191167583	3499	7	0.056	0.029	0.136	1.311	0.108	0.48125	0.0736667	0.633417	-3.10407	0.191933
NM_153512	Kcng3	chr17	-	83985297	84031235	3356	2	0.117	0.09	0.158	0.998	0.09	0.516	0.121667	0.534667	-2.1357	0.191462
NM_010090	Dusp2	chr2	+	127161895	127164113	1618	4	0.152	0.063	0.065	2.198	0	1.102	0.0933333	1.1	-3.55897	0.188182
NM_173007	Tspan12	chr6	-	21721395	21802515	2490	9	0.118	0.163	0.106	2.401	0.03	1.22825	0.129	1.21975	-3.24114	0.186363
NM_011766	Zfpm2	chr15	+	40486588	40936138	4974	8	0.079	0.112	0.17	0.839	0.061	0.562	0.120333	0.487333	-2.01788	0.184613
NM_178749	Stk32a	chr18	+	43367351	43477135	3765	13	0.026	0.067	0.084	0.849	0.1	2.2255	0.059	1.05817	-4.16471	0.183838
NM_007855	Twist2	chr1	+	93698054	93744604	1312	2	0.075	0	0	1.375	0	0.61875	0.025	0.664583	-4.73245	0.183659
NM_001160378	Fam46a	chr9	-	85214046	85220731	5479	3	0.098	0.36	0.164	1.223	0.069	1.60375	0.207333	0.96525	-2.21895	0.180707
NM_177282	Mical2	chr7	+	119369404	119496926	4853	20	0.081	0.208	0.055	1.2	0.234	0.38525	0.114667	0.606417	-2.40286	0.180703
NM_033652	Lmx1a	chr1	+	169619689	169778864	3338	8	0.029	0.045	0.032	0.139	1.246	0.363	0.0353333	0.582667	-4.04357	0.180636
NM_010260	Gbp2	chr3	+	142283627	142300972	2455	11	0.44	0.227	0.043	33.481	0.062	14.261	0.236667	15.9347	-6.07317	0.180334
NM_011328	Sct	chr7	-	148464237	148465030	507	4	0.194	0.399	0.104	3.049	0.149	1.59825	0.232333	1.59875	-2.78268	0.179824
NM_001164727	Gm10406	chr14	-	7838629	7842500	1329	2	0	0	0	2.288	0.057	0.842	0	1.06233	#NUM!	0.179301
NM_054044	Gpr124	chr8	+	28196313	28233894	5503	19	0.419	0.221	0.048	0.796	0.385	2.11525	0.229333	1.09875	-2.26035	0.178064
NM_177604	AA986860	chr1	+	132628553	132641199	2909	4	0.101	0.139	0.164	1.275	0.13	0.626	0.134667	0.677	-2.32976	0.177716
NM_145986	Fam83f	chr15	+	80502277	80530855	2993	5	0.197	0.135	0.318	0.568	0.278	1.2655	0.216667	0.703833	-1.69975	0.177354
NM_008140	Gnat1	chr9	-	107576805	107581923	2207	9	0.022	0.092	0.288	0.514	1.405	0.24725	0.134	0.722083	-2.42993	0.176713
NM_001002241	Tdrd1	chr19	+	56905202	56944502	5187	25	0.151	0.127	0.347	1.47	0.044	1.92525	0.208333	1.14642	-2.46017	0.175709
NR_030696	9930014A18Rik	chr15	+	60654520	60662955	5130	3	0.048	0.247	0.237	0.984	0.088	1.42375	0.177333	0.831917	-2.22998	0.175653
NM_009662	Alox5	chr6	-	116360089	116411196	2827	14	0.156	0.215	0.056	0.839	0.321	2.45825	0.142333	1.20608	-3.08298	0.174637
NM_172710	Sel1l3	chr5	-	53498322	53604691	4512	24	0.022	0.078	0.012	1.016	0.034	2.283	0.0373333	1.111	-4.89525	0.17459
NM_153528	Gramd1c	chr16	-	43980463	44016549	3506	13	0.07	0.087	0.166	0.764	0.022	0.9575	0.107667	0.581167	-2.43238	0.173898
NM_177353	Slc9a7	chrX	-	19682881	19868890	2469	17	0.338	0.205	0.129	0.584	0.245	1.06525	0.224	0.631417	-1.49509	0.172595
NM_177591	Igsf1	chrX	-	47135713	47150922	4417	20	0.255	0.103	0.168	1.132	0.068	1.634	0.175333	0.944667	-2.42971	0.172475
NM_015753	Zeb2	chr2	-	44839154	44968799	9113	10	0.07	0.061	0.041	1.012	0.083	0.428	0.0573333	0.507667	-3.14644	0.172217
NM_177290	Itgb8	chr12	-	120401276	120476749	3096	14	0.016	0	0	1.049	0.024	0.43325	0.00533333	0.502083	-6.55675	0.170779
NM_024124	Hdac9	chr12	-	35056362	35213754	4428	12	0.155	0.137	0.227	0.361	0.273	0.93575	0.173	0.52325	-1.59673	0.170065
NM_001033228	Pelo	chr13	-	115748287	115892172	5985	29	0.041	0.025	0.044	1.395	0.164	0.4275	0.0366667	0.662167	-4.17465	0.169996
NR_028125	Gm16529	chr8	+	80040955	80042477	1523	1	0.129	0.133	0.104	0.711	0.05	0.7165	0.122	0.4925	-2.01324	0.169617
NM_178893	Coro2a	chr4	-	46549809	46579312	4112	13	0.084	0.123	0.09	1.216	0.57	4.243	0.099	2.00967	-4.34339	0.166766
NM_199449	Zhx2	chr15	+	57526222	57671387	4374	4	0.034	0.081	0.218	0.566	0.138	1.1665	0.111	0.6235	-2.48983	0.166402
NM_001093754	Dennd2d	chr3	+	106285349	106303972	2074	12	0.118	0.171	0.128	0.497	0.328	1.57425	0.139	0.79975	-2.52446	0.166017
NM_008216	Has2	chr15	-	56497182	56526101	4244	4	0.139	0.131	0.012	8.852	0.036	4.336	0.094	4.408	-5.55132	0.165374
NM_008240	Foxj1	chr11	-	116192018	116196668	2578	3	0.114	0.294	0.123	0.86	4.899	1.3115	0.177	2.35683	-3.73503	0.163547
NM_011198	Ptgs2	chr1	+	151947254	151955147	4150	10	0.236	0.256	0.178	3.514	0.729	0.98875	0.223333	1.74392	-2.96507	0.162181
NM_015744	Enpp2	chr15	-	54670453	54751701	3242	25	0.061	0.031	0.049	18.884	0	9.3315	0.047	9.40517	-7.64465	0.161184
NM_023116	Cacnb2	chr2	+	14525933	14908560	2970	14	0	0.017	0.018	0.555	0.025	1.1905	0.0116667	0.590167	-5.66065	0.161149
NM_009197	Slc16a2	chrX	-	100892753	101017327	4157	6	0.13	0.061	0.013	3.831	0.164	8.18325	0.068	4.05942	-5.8996	0.160192
NM_126166	Tlr3	chr8	-	46481019	46495893	4327	7	0.023	0.012	0.061	1.203	0.175	0.35675	0.032	0.57825	-4.17555	0.160052
NM_172442	Dtx4	chr19	-	12540826	12576486	5770	9	0.255	0.044	0.037	1.795	0.747	5.857	0.112	2.79967	-4.64369	0.160004
NM_175473	Fras1	chr5	+	96802974	97213747	15847	74	0.031	0.038	0.047	1.047	0.052	0.506	0.0386667	0.535	-3.79038	0.159507
NM_001040397	Filip1l	chr16	+	57353390	57572917	3946	5	0.211	0.103	0.255	1.384	0.23	0.70675	0.189667	0.773583	-2.02809	0.158978
NM_010572	Irs4	chrX	-	138145541	138159760	6248	2	0.314	0.097	0.161	0.536	0.339	1.35675	0.190667	0.743917	-1.96409	0.157108
NM_020505	Vav3	chr3	+	109143601	109488612	4985	27	0.089	0.193	0.265	0.651	0.182	1.04625	0.182333	0.626417	-1.78055	0.156513
NM_016900	Cav2	chr6	+	17231341	17239011	2473	3	0.139	0.061	0	2.855	0.092	1.437	0.0666667	1.46133	-4.45417	0.155717
NM_013845	Ror1	chr4	+	99768396	100115150	3542	9	0.055	0.1	0.194	1.004	0.043	1.2905	0.116333	0.779167	-2.74367	0.155614
NM_027864	Galnt14	chr17	-	73843091	74059791	2467	15	0.08	0.103	0	1.253	0	0.89375	0.061	0.715583	-3.55224	0.154827
NM_198865	Slitrk5	chr14	+	112074337	112082357	4807	2	0.112	0.242	0.297	1.512	0.142	2.23325	0.217	1.29575	-2.57802	0.154665
NM_023850	Chst1	chr2	+	92439864	92455409	2682	3	0.055	0.019	0.039	2.018	0.141	0.83525	0.0376667	0.998083	-4.7278	0.154563
NM_016669	Crym	chr7	-	127329898	127345502	1256	8	0.039	0.081	0	6.401	0.361	13.7985	0.04	6.8535	-7.4207	0.15439
NM_001135150	Slc39a8	chr3	+	135488754	135551536	3533	9	0.139	0.115	0.09	10.137	0.107	5.4345	0.114667	5.22617	-5.51023	0.152465
NM_010397	H2-T22	chr17	-	36175354	36179647	1758	9	0.363	0.144	0.09	1.436	0.172	1.0115	0.199	0.873167	-2.13349	0.151244
NM_009365	Tgfb1i1	chr7	+	135390385	135397226	3026	10	0.292	0.251	0.175	4.411	0.475	1.94925	0.239333	2.27842	-3.25094	0.150509
NM_001159507	Grip2	chr6	-	91711503	91757387	5143	24	0.057	0.138	0.082	0.14	0.441	0.92125	0.0923333	0.50075	-2.43917	0.148747
NM_009741	Bcl2	chr1	-	108434756	108610867	7206	2	0.054	0.035	0.059	0.822	0.094	1.664	0.0493333	0.86	-4.1237	0.148489
NM_019779	Cyp11a1	chr9	+	57862824	57874830	1774	9	0.138	0	0.119	1.278	0.554	0.1755	0.0856667	0.669167	-2.96556	0.148257
NM_001168588	7420416P09Rik	chr12	+	85983505	85992405	3440	3	0.029	0.044	0.046	9.153	0.352	4.31225	0.0396667	4.60575	-6.85936	0.147224
NM_011074	Cdk14	chr5	-	4803385	5380251	4911	15	0.25	0.268	0.226	3.725	0.015	3.529	0.248	2.423	-3.28838	0.145493
NM_024285	Bves	chr10	+	45055568	45089514	1607	8	0.153	0.315	0.23	1.058	0.188	1.0055	0.232667	0.7505	-1.68959	0.143932
NM_010681	Lama4	chr10	+	38685321	38829994	6047	38	0.049	0.017	0.052	1.057	0.025	0.68	0.0393333	0.587333	-3.90036	0.143483
NM_001177795	Rgs20	chr1	-	4899657	5060366	2125	6	0	0.095	0.05	0.485	0.32	1.6775	0.0483333	0.8275	-4.09767	0.143178
NM_177000	C130050O18Rik	chr5	+	139882341	139892046	2006	2	0.049	0.076	0.105	0.591	0.829	0.05825	0.0766667	0.49275	-2.68418	0.142627
NM_001161802	Zscan4e	chr7	-	11891727	11896031	1745	4	0	0	0	0.03	1.43	0.7565	0	0.738833	#NUM!	0.141605
NM_177620	Rin3	chr12	+	103521284	103629064	3865	10	0.114	0.157	0.041	1.56	0.274	0.607	0.104	0.813667	-2.96785	0.140484
NM_001009549	Zfp36l3	chrX	-	51075863	51079571	2613	2	0.319	0.019	0.061	1.558	0.289	0.6805	0.133	0.8425	-2.66325	0.140467
NM_008675	Nbl1	chr4	-	138638207	138648885	1762	4	0.251	0.144	0	3.159	0.601	1.01725	0.131667	1.59242	-3.59626	0.140311
NM_001159389	Rfx6	chr10	+	51397566	51450235	3457	19	0.028	0	0	0.626	0.022	1.09075	0.00933333	0.579583	-5.95648	0.139229
NR_029474	B430319G15Rik	chr9	-	92433639	92437707	4069	1	0.109	0.361	0.117	1.14	0.353	0.505	0.195667	0.666	-1.76712	0.138672
NM_172393	Aim1	chr10	-	43670113	43724652	7416	20	0.112	0.102	0.043	1.939	0.133	1.07575	0.0856667	1.04925	-3.61448	0.138617
NM_010287	Gpr83	chr9	+	14664698	14673943	2252	4	0.022	0.022	0.047	0.503	0.907	0.05175	0.0303333	0.48725	-4.00569	0.138197
NM_172829	St6gal2	chr17	+	55585015	55638524	2278	5	0	0	0	1.041	0	1.67425	0	0.905083	#NUM!	0.137285
NM_153581	Gpm6a	chr8	+	56040081	56146231	3337	7	0.044	0.015	0.063	1.374	0	1.88225	0.0406667	1.08542	-4.73826	0.136751
NM_173031	BC066135	chr2	-	180012351	180024584	2319	13	0	0	0	0.6	0.065	1.25825	0	0.641083	#NUM!	0.136746
NM_011040	Pax8	chr2	-	24276080	24331086	2527	12	0.039	0.02	0.167	0.857	0.239	0.27625	0.0753333	0.457417	-2.60215	0.13628
NM_001077202	Hs6st2	chrX	-	48740389	49034779	4217	5	0.291	0.12	0.176	8.212	0.197	5.27875	0.195667	4.56258	-4.54338	0.135652
NM_019866	Spib	chr7	-	51781365	51787441	2786	6	0.123	0.2	0.304	0.536	0.217	0.60375	0.209	0.45225	-1.11362	0.135241
NM_019978	Dclk1	chr3	+	55046448	55342990	7851	17	0.025	0.032	0.027	0.88	0.019	0.6095	0.028	0.502833	-4.16658	0.135169
NM_008827	Pgf	chr12	-	86507591	86518235	1569	7	0.25	0.097	0.169	1.708	0.578	0.46625	0.172	0.917417	-2.41517	0.135154
NM_011854	Oasl2	chr5	+	115346943	115362254	3136	6	0.141	0.032	0.017	2.794	0.024	1.99925	0.0633333	1.60575	-4.66414	0.134684
NM_001037712	Kcnh6	chr11	+	105869517	105895378	2853	13	0.069	0.319	0.167	0.614	0.265	1.103	0.185	0.660667	-1.8364	0.134045
NM_144891	Gdap1l1	chr2	+	163264203	163281060	2580	6	0.114	0.098	0.144	1.079	0.293	2.33875	0.118667	1.23692	-3.38176	0.133842
NM_019946	Mgst1	chr6	+	138089058	138105273	943	4	0.052	0.215	0.056	2.732	0.401	5.422	0.107667	2.85167	-4.72716	0.131714
NR_033498	AI504432	chr3	+	106842422	106857240	5544	2	0.115	0.037	0.124	0.948	0.068	1.11575	0.092	0.710583	-2.9493	0.130697
NM_178045	Rassf4	chr6	-	116583026	116623854	6344	11	0.108	0.175	0.142	1.43	0.358	0.532	0.141667	0.773333	-2.44859	0.130462
NM_008748	Dusp8	chr7	-	149267401	149276175	2452	6	0.08	0.103	0.216	0.462	0.247	1.015	0.133	0.574667	-2.1113	0.130387
NM_021476	Cysltr1	chrX	-	103771856	103798801	2754	4	0.196	0.073	0	3.967	0	3.4525	0.0896667	2.47317	-4.78565	0.128491
NM_020259	Hhip	chr8	-	82489750	82581907	9078	13	0.005	0.028	0.017	0.165	1.4	0.57275	0.0166667	0.712583	-5.41802	0.127977
NM_025452	Tmem54	chr4	+	128782860	128788829	957	6	0.41	0.159	0.055	5.277	0.869	10.496	0.208	5.54733	-4.73714	0.127621
NM_008067	Gabra3	chrX	-	69678015	69901585	3727	10	0.105	0.041	0.028	1.466	0.041	1.88325	0.058	1.13008	-4.28423	0.127188
NM_001162537	9330159F19Rik	chr10	+	28931449	28950585	5644	6	0.009	0.036	0.281	0.703	0.523	0.155	0.108667	0.460333	-2.08276	0.127041
NM_175751	Zfp608	chr18	-	55047699	55149834	6112	10	0.225	0.108	0.052	4.477	0.037	5.27825	0.128333	3.26408	-4.66871	0.126863
NM_011582	Thbs4	chr13	-	93521541	93564773	3202	22	0.015	0	0	0.95	0.024	1.4365	0.005	0.8035	-7.32823	0.126207
NM_031402	Crispld1	chr1	+	17717498	17756288	4006	15	0.135	0.063	0.185	1.338	0.113	1.63	0.127667	1.027	-3.00798	0.125863
NM_009292	Stra8	chr6	+	34870960	34889342	1457	9	0.067	0.382	0.109	0.177	1.609	1.4855	0.186	1.0905	-2.55162	0.12582
NM_178680	Unc45b	chr11	+	82724755	82756908	3552	20	0.483	0.057	0.209	2.365	0.298	1.68175	0.249667	1.44825	-2.53623	0.125646
NM_026346	Fbxo32	chr15	-	58011634	58046433	2722	9	0.108	0.186	0.233	1.571	0.167	1.98775	0.175667	1.24192	-2.82166	0.125564
NM_175938	Btn2a2	chr13	-	23568932	23580726	2983	8	0.181	0.204	0.089	0.691	1.546	0.33575	0.158	0.857583	-2.44035	0.124581
NM_146250	Gpr1	chr1	-	63229265	63260783	1606	3	0.214	0.032	0.066	1.091	0.188	0.58775	0.104	0.62225	-2.58091	0.12439
NM_007678	Cebpa	chr7	+	35904312	35906947	2636	1	0.074	0.096	0.181	0.528	2.266	0.7485	0.117	1.18083	-3.33522	0.123826
NM_001164528	Ildr2	chr1	+	168184270	168246963	8260	10	0.018	0.11	0.122	0.505	0.174	1.0205	0.0833333	0.5665	-2.76511	0.123728
NM_008546	Mfap2	chr4	+	140566552	140571899	1080	9	0.091	0.047	0.245	1.193	0.14	0.9275	0.127667	0.7535	-2.56122	0.123718
NM_144936	Tmem45b	chr9	-	31233781	31271823	1575	6	0.093	0.032	0	0.229	1.488	0.5955	0.0416667	0.770833	-4.20945	0.12364
NM_007588	Calcr	chr6	-	3635720	3714713	3831	16	0.038	0.04	0.041	2.367	0	2.35125	0.0396667	1.57275	-5.30922	0.123024
NM_001077348	Plin5	chr17	-	56251024	56256721	1992	8	0.074	0.305	0.186	0.414	1.481	0.6285	0.188333	0.841167	-2.15911	0.12117
NM_198632	Gnpat	chr8	+	127316919	127358604	8808	10	0.061	0.121	0.114	2.557	0.077	2.315	0.0986667	1.64967	-4.06347	0.120979
NM_027990	Lypd6b	chr2	+	49643206	49804366	2285	10	0.064	0.066	0.162	0.97	0.132	1.4155	0.0973333	0.839167	-3.10795	0.120938
NM_031199	Tgfa	chr6	+	86145245	86225443	4229	6	0.394	0.179	0.15	1.621	0.268	2.095	0.241	1.328	-2.46215	0.120654
NM_028055	Btbd17	chr11	-	114651983	114657206	2260	3	0	0.112	0	0.958	0.134	1.69875	0.0373333	0.93025	-4.63908	0.120289
NM_145100	Lypd1	chr1	-	127768619	127808791	2044	3	0.048	0.124	0	1.361	0.222	0.5875	0.0573333	0.7235	-3.65755	0.119799
NM_007976	F5	chr1	+	166081990	166150405	7408	25	0.146	0.027	0.05	1.336	0.071	1.497	0.0743333	0.968	-3.70293	0.119413
NM_010118	Egr2	chr10	+	67000617	67004936	2965	2	0.033	0	0.036	0.539	0.051	0.83075	0.023	0.473583	-4.36391	0.119018
NM_009869	Cdh9	chr15	+	16707856	16786533	2903	11	0.017	0	0.146	2.077	0.182	3.30575	0.0543333	1.85492	-5.09338	0.118903
NM_010203	Fgf5	chr5	+	98683203	98706049	2501	3	0.177	0.061	0.042	6.532	0.091	5.57675	0.0933333	4.06658	-5.44528	0.118879
NM_175096	Stbd1	chr5	+	93032077	93035605	1985	2	0.124	0.127	0.053	3.79	0.114	3.13225	0.101333	2.34542	-4.53267	0.118477
NM_001045518	Fam83b	chr9	-	76338512	76393611	3136	4	0.235	0.242	0.084	0.97	0.193	1.02425	0.187	0.729083	-1.96304	0.118429
NM_015764	Greb1	chr12	-	16677421	16807692	8080	33	0.328	0.081	0.065	1.186	0.178	1.081	0.158	0.815	-2.36688	0.118195
NM_008037	Fosl2	chr5	+	32438845	32460213	5864	4	0.318	0.164	0.063	4.614	0.335	3.058	0.181667	2.669	-3.87693	0.118037
NM_007963	Mecom	chr3	-	29850218	29912126	4429	15	0.078	0.046	0.084	0.838	0.102	0.5445	0.0693333	0.494833	-2.83532	0.117972
NM_145684	Alox12e	chr11	-	70129115	70136020	2309	14	0.042	0.329	0.092	0.469	0.917	0.2985	0.154333	0.5615	-1.86324	0.117416
NM_001164606	Ccdc116	chr16	-	17139157	17144302	3887	3	0.088	0.195	0.422	1.936	0.35	1.22	0.235	1.16867	-2.31413	0.117355
NM_001007580	Fndc3c1	chrX	-	103615380	103680568	4814	27	0.132	0.168	0.044	14.419	0.079	14.8857	0.114667	9.79458	-6.41646	0.117205
NR_033657	Miat	chr5	-	112642248	112657968	8760	7	0.045	0.058	0.284	2.241	0.432	4.1425	0.129	2.27183	-4.13841	0.116768
NM_009061	Rgs2	chr1	-	145846468	145851279	3009	5	0.049	0.034	0.123	0.702	0.075	0.6175	0.0686667	0.464833	-2.75903	0.116479
NM_013724	Nrk	chrX	+	135448969	135543631	6604	28	0.074	0.077	0.08	3.207	0.172	2.213	0.077	1.864	-4.5974	0.116069
NM_007977	F8	chrX	-	72418054	72625380	7509	26	0.209	0.216	0.303	0.7	0.514	0.275	0.242667	0.496333	-1.03233	0.115766
NM_016917	Slc40a1	chr1	-	45964915	45982439	3380	8	0.421	0.195	0.078	7.806	0.313	9.10375	0.231333	5.74092	-4.63324	0.114843
NM_016886	Gria3	chrX	+	38754481	39031778	5192	16	0.331	0.156	0.153	1.955	0.583	0.74475	0.213333	1.09425	-2.35876	0.113967
NM_001017427	Rasef	chr4	-	73360483	73436506	5183	18	0.095	0.029	0.01	4.057	0.102	3.33675	0.0446667	2.49858	-5.80576	0.113854
NM_001033339	Mmp25	chr17	-	23766425	23782236	3372	10	0.116	0.135	0.188	4.157	0.763	7.699	0.146333	4.20633	-4.84523	0.112539
NM_178675	Slc35f1	chr10	+	52410307	52831428	4973	8	0.03	0.051	0	1.782	0.106	2.47625	0.027	1.45475	-5.75167	0.112344
NM_018286	Tmem100	chr11	+	89894811	89898203	1824	2	0.054	0	0.116	1.045	0.124	0.642	0.0566667	0.603667	-3.41318	0.111444
NM_009308	Syt4	chr18	-	31597462	31607069	3901	4	0.05	0.143	0.095	1.625	0.485	3.44375	0.096	1.85125	-4.26932	0.111416
NM_199022	Shc4	chr2	-	125453183	125549884	4820	12	0.031	0.031	0.011	0.535	0.094	0.9425	0.0243333	0.523833	-4.4281	0.111198
NM_013779	Magel2	chr7	+	69521865	69526526	4662	1	0.084	0.033	0.079	2.819	0.162	2.03825	0.0653333	1.67308	-4.67854	0.111106
NM_009513	Nrsn1	chr13	-	25343908	25361865	2137	4	0.046	0	0.124	1.013	0.425	2.48325	0.0566667	1.30708	-4.5277	0.111032
NM_198029	Fermt1	chr2	-	132729915	132771772	5255	15	0.355	0.125	0.151	3.226	0.547	5.31775	0.210333	3.03025	-3.84869	0.110994
NM_009865	Cdh10	chr15	+	18750084	18943989	3405	12	0.101	0.089	0.078	1.392	0.133	1.76275	0.0893333	1.09592	-3.6168	0.110856
NM_153784	Ccdc64b	chr17	+	23797490	23805588	1924	10	0.051	0.316	0.247	0.536	0.59	1.53225	0.204667	0.886083	-2.11416	0.110195
NM_010201	Fgf14	chr14	-	124377513	124591768	2824	5	0.017	0	0	0.328	0.161	0.89725	0.00566667	0.462083	-6.34951	0.110023
NM_145967	Vstm2a	chr11	+	16157727	16184554	3629	5	0.041	0.098	0.175	1.264	0.25	0.632	0.104667	0.715333	-2.77281	0.109964
NM_029662	Mfsd2a	chr4	-	122624093	122638431	2151	14	0.091	0.024	0.049	2.276	0.211	1.34875	0.0546667	1.27858	-4.54774	0.109876
NM_144879	Vash2	chr1	-	192771525	192802877	4030	8	0.122	0.063	0.302	3.222	0.319	4.35375	0.162333	2.63158	-4.0189	0.10952
NM_001034874	Shisa6	chr11	-	66025227	66339628	7487	5	0.007	0.054	0.014	0.778	0.04	0.78175	0.025	0.53325	-4.41481	0.1088
NM_019950	Chst5	chr8	-	114413035	114434099	1935	2	0.025	0.078	0.027	0.586	1.407	0.255	0.0433333	0.749333	-4.11206	0.108567
NM_009621	Adamts1	chr16	-	85794072	85803360	4886	9	0.181	0.248	0.022	2.099	0.31	3.09675	0.150333	1.83525	-3.60974	0.108463
NM_007606	Car3	chr3	+	14863538	14872381	1537	7	0.032	0	0.069	7.98	0.738	4.31925	0.0336667	4.34575	-7.01214	0.108147
NM_176921	6030419C18Rik	chr9	+	58336410	58347549	2139	3	0.069	0.237	0.371	0.289	0.778	0.68375	0.225667	0.583583	-1.37074	0.107948
NM_018760	Slc4a4	chr5	+	89316285	89668681	7492	26	0.308	0.176	0.106	1.142	0.242	0.93075	0.196667	0.771583	-1.97207	0.10756
NM_172524	Nipal4	chr11	-	45961657	45979861	3295	6	0.179	0.123	0.08	2.315	0.344	1.26625	0.127333	1.30842	-3.36115	0.107018
NM_025658	Ms4a4d	chr19	+	11611339	11632956	1464	7	0.101	0.069	0	2.464	0.207	3.41375	0.0566667	2.02825	-5.16159	0.10697
NM_001163136	Macc1	chr12	+	120681883	120705407	3818	4	0.116	0.04	0	0.783	0.079	0.66	0.052	0.507333	-3.28635	0.106969
NM_025944	2810432L12Rik	chr4	-	49597378	49610742	2983	2	0.197	0.085	0.372	2.298	0.406	3.36975	0.218	2.02458	-3.21522	0.106563
NM_175514	Fam171b	chr2	+	83652885	83721515	3394	8	0.072	0.268	0.203	1.215	0.735	3.0805	0.181	1.67683	-3.21167	0.10552
NM_001163637	Jakmip2	chr18	-	43691062	43847427	3511	22	0.014	0.014	0	1.16	0.172	1.99875	0.00933333	1.11025	-6.89428	0.10539
NM_145548	Cyp2j13	chr4	-	95709351	95744231	4374	9	0.011	0.012	0	1.013	0.121	1.622	0.00766667	0.918667	-6.9048	0.104827
NM_010242	Fut4	chr9	-	14552903	14556566	3664	1	0.054	0.028	0	1.083	0.062	1.11575	0.0273333	0.753583	-4.78503	0.103965
NM_010251	Gabra4	chr5	-	71960973	72049547	4123	9	0.048	0	0.026	0.612	0.073	0.8695	0.0246667	0.518167	-4.39278	0.103734
NM_175132	Synpo2l	chr14	-	21478640	21487528	3922	4	0.163	0.116	0.067	2.391	0.231	1.781	0.115333	1.46767	-3.66965	0.103481
NM_025331	Gng11	chr6	+	3953987	3958445	836	2	0.117	0.061	0.316	1.356	0.271	0.912	0.164667	0.846333	-2.36167	0.10342
NM_001099635	Myh3	chr11	+	66891802	66915793	5992	41	0.065	0.194	0.168	0.241	0.984	0.58025	0.142333	0.60175	-2.07989	0.103168
NM_182716	Nfasc	chr1	-	134461267	134638374	9779	30	0.13	0.274	0.2	1.033	0.333	1.6385	0.201333	1.0015	-2.31451	0.102653
NM_011412	Slit3	chr11	+	34934958	35522009	4996	36	0.461	0.041	0.085	2.455	0.303	2.56825	0.195667	1.77542	-3.18169	0.102553
NM_027468	Cpm	chr10	+	117066556	117124408	5195	9	0.094	0.068	0.122	1.389	0.364	0.538	0.0946667	0.763667	-3.01201	0.102489
NM_021301	Slc15a2	chr16	-	36750250	36785048	4007	22	0.245	0.139	0	10.211	1.868	4.1225	0.128	5.4005	-5.39888	0.1019
NM_173372	Grm6	chr11	+	50664187	50679710	4332	11	0	0	0.012	0.821	0.035	0.83975	0.004	0.56525	-7.14275	0.101772
NM_001018087	Ldoc1	chrX	+	58962791	58964125	1335	1	0.184	0.152	0.079	0.425	1.813	0.815	0.138333	1.01767	-2.87905	0.101157
NM_028326	Zfp618	chr4	+	62626608	62795064	2868	15	0.017	0.123	0.111	0.377	0.264	0.922	0.0836667	0.521	-2.63856	0.100865
NM_153546	Mboat1	chr13	+	30228359	30338563	2881	13	0.119	0.228	0.239	5.008	0.525	3.522	0.195333	3.01833	-3.94974	0.0990523
NM_001177775	H60b	chr10	+	21993280	22008655	952	6	0	0.213	0.278	0.758	2.065	0.648	0.163667	1.157	-2.82155	0.0983772
NM_020034	Hist1h1b	chr13	-	21871752	21872423	672	1	0.073	0.301	0.157	0.307	2.588	2.175	0.177	1.69	-3.2552	0.0983622
NM_023219	Slc5a4b	chr10	-	75521366	75573763	2132	15	0.299	0.166	0.174	0.363	0.568	1.05025	0.213	0.660417	-1.63252	0.0980989
NM_001164724	Il33	chr19	+	30020280	30035205	2555	8	0.058	0.059	0.083	2.441	0.178	2.31475	0.0666667	1.64458	-4.62461	0.0980871
NM_001146328	Rbm46	chr3	-	82641155	82680405	1789	5	0.082	0	0.03	2.506	0.211	1.76825	0.0373333	1.49508	-5.32362	0.0975784
NM_007556	Bmp6	chr13	+	38437585	38591597	2410	7	0.224	0.21	0.154	0.235	0.565	0.7145	0.196	0.504833	-1.36495	0.0973452
NM_001081387	Ctcfl	chr2	-	172919110	172945026	3216	11	0	0.063	0.016	0.353	0.188	0.86525	0.0263333	0.46875	-4.15386	0.0968248
NM_013601	Msx2	chr13	-	53562250	53568149	2162	2	0.136	0.164	0.22	1.74	0.455	0.81325	0.173333	1.00275	-2.53234	0.0966837
NM_008185	Gstt1	chr10	-	75246558	75261329	1037	5	0.142	0.244	0.357	2.882	0.656	4.55975	0.247667	2.69925	-3.44609	0.0963369
NM_080726	Rem2	chr14	+	55094937	55099271	1887	5	0.026	0.054	0.028	2.157	0.2	2.729	0.036	1.69533	-5.55743	0.0961348
NM_175506	Adamts19	chr18	+	58996418	59213332	4666	23	0.021	0.098	0.091	0.596	0.178	1.0075	0.07	0.593833	-3.08463	0.0951545
NM_198419	Phactr1	chr13	+	42775992	43233895	5639	15	0.165	0.206	0.169	0.685	0.215	0.7625	0.18	0.554167	-1.62232	0.0946286
NM_008426	Kcnj3	chr2	+	55289567	55447936	1679	3	0.029	0	0.032	11.326	0.676	11.5847	0.0203333	7.86225	-8.59495	0.0945331
NM_029075	Stx11	chr10	-	12659787	12684065	2396	3	0.164	0.084	0.044	1.097	0.158	1.04725	0.0973333	0.767417	-2.97901	0.0945207
NM_178740	Slitrk4	chrX	-	61522619	61530171	3935	3	0.037	0.013	0.013	1.008	0.115	0.63925	0.021	0.587417	-4.80592	0.0941992
NM_173767	Insc	chr7	+	121889280	121993894	2321	13	0.021	0.153	0.091	0.444	1.206	0.3805	0.0883333	0.676833	-2.93777	0.0930303
NM_175645	Xylt1	chr7	+	124524493	124811144	3070	12	0.08	0.148	0.034	0.353	1.133	0.4295	0.0873333	0.6385	-2.87008	0.0925644
NM_007542	Bgn	chrX	+	70728974	70741275	2389	8	0.267	0.169	0	2.028	0.855	0.56	0.145333	1.14767	-2.98127	0.0923804
NM_001113180	Gria4	chr9	-	4417893	4796234	5447	17	0.036	0.037	0.078	0.776	0.097	0.72725	0.0503333	0.533417	-3.40568	0.0921518
NM_016889	Insm1	chr2	+	146047733	146050756	3024	1	0.13	0.084	0.157	0.988	0.575	2.341	0.123667	1.30133	-3.39545	0.0919964
NM_133213	Xpnpep2	chrX	+	45461902	45490158	3498	21	0.266	0.217	0.03	0.457	0.757	0.3025	0.171	0.5055	-1.56371	0.0919385
NM_016674	Cldn1	chr16	-	26356737	26371925	3236	4	0.061	0	0	1.115	0.093	1.064	0.0203333	0.757333	-5.21901	0.0913759
NM_170599	Igsf11	chr16	+	38902458	39027272	3414	7	0.216	0.089	0.031	1.992	0.288	2.4635	0.112	1.58117	-3.81942	0.0910255
NM_007738	Col7a1	chr9	+	108855790	108886920	9196	118	0.144	0.088	0.121	1.188	0.288	0.6255	0.117667	0.7005	-2.57368	0.0910087
NM_008519	Ltb4r1	chr14	+	56384799	56387329	1392	2	0.106	0.291	0.342	2.147	0.978	0.662	0.246333	1.26233	-2.35741	0.0904359
NM_029007	Fam84a	chr12	-	14154404	14158844	3380	2	0.044	0.06	0.125	1.174	0.157	1.032	0.0763333	0.787667	-3.3672	0.0895873
NM_011348	Sema3e	chr5	+	14025276	14256689	6861	17	0.522	0.184	0.015	7.398	0.783	7.74975	0.240333	5.31025	-4.46567	0.0893468
NM_027402	Fndc5	chr4	+	128814304	128821837	2704	6	0.091	0.243	0.098	0.534	0.727	1.77425	0.144	1.01175	-2.81271	0.0892381
NM_016694	Park2	chr17	+	11033250	12256227	3202	12	0.123	0.126	0.083	1.223	1.441	4.27325	0.110667	2.31242	-4.38511	0.0885341
NM_173379	Leprel1	chr16	-	25960409	26105870	2248	15	0.022	0.045	0	1.077	0.101	0.96375	0.0223333	0.713917	-4.99849	0.0884283
NM_145826	Il17re	chr6	+	113408478	113420745	2933	15	0.084	0.19	0.072	0.422	0.309	0.933	0.115333	0.554667	-2.26582	0.0880109
NM_001170746	Magi2	chr5	+	18732864	20210609	6737	23	0.284	0.248	0.134	0.597	0.292	0.77475	0.222	0.554583	-1.32084	0.087971
NM_007729	Col11a1	chr3	+	113733458	113923244	7276	67	0.128	0.125	0.036	1.211	0.301	0.59625	0.0963333	0.70275	-2.86691	0.0878172
NM_019686	Cib2	chr9	-	54393159	54407886	736	6	0.333	0.344	0.072	1.47	0.411	1.86975	0.249667	1.25025	-2.32414	0.0873922
NM_173016	Vat1l	chr8	+	116729540	116897970	3655	9	0.027	0	0	1.269	0.455	2.65475	0.009	1.45958	-7.34141	0.0867936
NM_183023	Rims4	chr2	-	163689617	163744419	832	6	0	0.182	0.191	0.31	1.273	1.83175	0.124333	1.13825	-3.19454	0.0867417
NM_030733	Gpr63	chr4	+	24900566	24936380	2370	2	0.103	0.235	0.268	2.37	0.447	1.652	0.202	1.48967	-2.88257	0.0842279
NM_009451	Tubb4	chr17	-	57219489	57227205	2227	4	0.154	0.136	0.451	4.188	0.645	4.7235	0.247	3.1855	-3.68894	0.0839401
NM_001009948	Nrsn2	chr2	-	152194494	152202302	1380	3	0.036	0.513	0.115	0.672	2.247	1.11925	0.221333	1.34608	-2.60447	0.0839159
NM_010921	Nkx3-1	chr14	+	69808749	69812715	3137	2	0.078	0.145	0.287	0.591	0.41	1.1965	0.17	0.7325	-2.10729	0.0838829
NM_178737	AW551984	chr9	-	39394981	39411706	4290	20	0.046	0.047	0.123	1.333	0.194	1.4335	0.072	0.986833	-3.77674	0.0832243
NM_138750	Prom2	chr2	-	127352689	127367153	4266	24	0.08	0.059	0	0.544	0.727	1.9755	0.0463333	1.08217	-4.54573	0.0829644
NM_175519	Kctd8	chr5	-	69500524	69732948	2889	2	0	0.035	0.055	0.41	1.021	0.2635	0.03	0.564833	-4.23479	0.0829308
NM_201600	Myo5b	chr18	+	74602273	74931131	6647	39	0.089	0.205	0.119	0.45	0.25	0.7545	0.137667	0.484833	-1.81631	0.0826549
NM_029861	Cnrip1	chr11	+	16951937	16979375	1539	3	0	0.066	0	0.469	0.147	0.83675	0.022	0.48425	-4.46018	0.0824094
NM_145356	4833419G08Rik	chr18	+	75979832	76308218	4572	5	0.118	0.122	0.093	0.214	0.761	0.456	0.111	0.477	-2.10343	0.0821274
NM_138672	Stab1	chr14	-	31952203	31981827	7995	69	0.153	0.089	0.06	0.529	0.227	0.89025	0.100667	0.54875	-2.44656	0.0817119
NM_010254	Galr2	chr11	+	116142253	116145252	1940	2	0.101	0.13	0.191	0.664	0.195	0.65975	0.140667	0.50625	-1.84757	0.0815231
NM_021452	Kcnmb4	chr10	-	115854924	115910579	1005	3	0.049	0	0.158	0.769	0.15	0.816	0.069	0.578333	-3.06723	0.0812092
NM_011899	Srp54a	chr12	+	56181483	56216354	4264	16	0.403	0.119	0.087	0.52	1.171	0.55375	0.203	0.74825	-1.88204	0.0804347
NM_009523	Wnt4	chr4	+	136833550	136852694	1101	5	0.401	0.138	0	3.838	0.893	1.914	0.179667	2.215	-3.62391	0.0797387
NM_029357	Pcdh1	chr18	-	38356348	38369416	3902	3	0.126	0.428	0.149	5.798	0.95	7.1195	0.234333	4.6225	-4.30204	0.0796693
NM_183294	Cdkl1	chr12	-	70847835	70891694	1689	10	0.058	0.12	0	1.22	0.179	1.1655	0.0593333	0.854833	-3.84873	0.0794352
NM_013662	Sema6b	chr17	-	56262508	56273275	3847	17	0.064	0.237	0.151	0.482	1.258	0.5195	0.150667	0.753167	-2.32161	0.0794247
NM_033325	Loxl2	chr14	+	70009283	70095641	5180	14	0.227	0.322	0.092	5.422	0.774	4.30975	0.213667	3.50192	-4.03471	0.0790306
NM_027126	Hfe2	chr3	+	96329108	96333139	2021	4	0.024	0.025	0.157	0.561	2.545	1.219	0.0686667	1.44167	-4.39199	0.0788144
NM_027564	4921507P07Rik	chr6	-	50523303	50546589	2334	10	0.231	0.065	0.159	1.104	0.292	1.366	0.151667	0.920667	-2.60177	0.0782833
NM_016707	Bcl11a	chr11	+	23978056	24073558	3425	5	0.258	0.03	0.031	0.602	0.221	0.7835	0.106333	0.5355	-2.3323	0.0781284
NM_017469	Gucy1b3	chr3	-	81835926	81878633	3251	14	0.03	0.062	0.098	0.745	0.186	1.04725	0.0633333	0.659417	-3.38015	0.0780296
NM_175326	D330045A20Rik	chrX	+	136014906	136089119	3738	14	0.013	0.027	0.099	0.869	0.142	0.6765	0.0463333	0.5625	-3.60173	0.0780114
NM_001033329	Arhgef9	chrX	-	92244283	92361825	5012	11	0.519	0.141	0.042	0.781	0.483	0.63475	0.234	0.632917	-1.43551	0.0774956
NM_027677	Gpr39	chr1	+	127573573	127770439	2690	2	0.036	0.075	0	0.939	0.281	0.366	0.037	0.528667	-3.83676	0.0771139
NM_010133	En1	chr1	+	122499064	122504568	2554	2	0.038	0.079	0.083	1.513	1.214	0.2315	0.0666667	0.986167	-3.88679	0.0765001
NM_176860	Ubash3b	chr9	-	40821724	40965577	3243	14	0.257	0.047	0.016	0.683	0.21	0.60525	0.106667	0.499417	-2.22713	0.0757813
NM_001163493	Stard13	chr5	-	151840090	151992768	5638	14	0.052	0.027	0.028	1.115	0.161	1.13625	0.0356667	0.804083	-4.49469	0.0752836
NM_027952	1700008I05Rik	chrX	-	132189237	132228329	1776	10	0.028	0.028	0	1.654	0.511	0.56325	0.0186667	0.909417	-5.6064	0.0751757
NM_029554	0610040J01Rik	chr5	+	64203734	64290858	1870	4	0.21	0	0.028	0.441	1.618	2.50875	0.0793333	1.52258	-4.26245	0.0746994
NM_001163634	Wnt7b	chr15	-	85365867	85408500	3494	4	0.463	0.159	0.091	2.36	0.649	3.24625	0.237667	2.08508	-3.13309	0.0746161
NM_028732	4632428N05Rik	chr10	+	59809599	59835432	4846	7	0.071	0.021	0.011	0.723	0.125	0.532	0.0343333	0.46	-3.74395	0.0743065
NM_011913	Best1	chr19	-	10059662	10076123	2082	12	0.118	0.146	0.102	0.198	0.69	0.52925	0.122	0.472417	-1.95318	0.07357
NM_144797	Metrnl	chr11	+	121563741	121578703	2468	4	0.139	0.041	0.043	1.232	0.245	1.46625	0.0743333	0.981083	-3.72229	0.0732246
NM_001033460	Gm1060	chr5	+	30607914	30668993	2487	17	0.039	0.102	0.064	0.622	0.243	1.05625	0.0683333	0.640417	-3.22835	0.0721681
NM_010479	Hspa1a	chr17	-	35106304	35109101	2798	1	0.193	0.199	0.227	0.663	0.27	0.53025	0.206333	0.48775	-1.24117	0.0721238
NM_001081052	Nhs	chrX	-	158274200	158597722	5830	8	0.042	0.069	0.172	1.936	0.324	1.818	0.0943333	1.35933	-3.84898	0.0718793
NM_176959	Fbxl7	chr15	-	26470214	26825319	4616	4	0.032	0.033	0.183	0.581	0.18	0.711	0.0826667	0.490667	-2.56937	0.0715211
NM_001081009	Parp8	chr13	-	117643631	117814323	3088	27	0.079	0.213	0.103	1.619	0.416	0.93125	0.131667	0.98875	-2.90871	0.0710133
NM_133485	Ppp1r14c	chr10	-	6881566	6980391	2524	4	0.058	0.08	0.126	1.429	0.27	1.52625	0.088	1.07508	-3.6108	0.070965
NM_007579	Cacna1b	chr2	-	24461895	24618672	7168	45	0.007	0.106	0.074	0.963	0.222	1.238	0.0623333	0.807667	-3.69569	0.0708025
NM_001168277	Jazf1	chr6	-	52718062	52859614	2926	5	0.235	0.156	0.127	0.828	0.31	1.09875	0.172667	0.745583	-2.11038	0.0702765
NM_053106	Lmod1	chr1	+	137221390	137264642	3942	3	0.137	0.295	0.188	0.379	0.729	0.4075	0.206667	0.505167	-1.28945	0.0699213
NM_153068	Ehd2	chr7	-	16534336	16552884	3058	6	0.144	0.132	0.173	2.056	0.42	1.539	0.149667	1.33833	-3.16061	0.0696031
NM_001099636	Pnmal2	chr7	+	17530031	17532427	2397	1	0.205	0.148	0.132	0.516	1.01	0.38125	0.161667	0.63575	-1.97543	0.0693934
NM_001083936	Pth1r	chr9	-	110624589	110645114	2255	14	0.261	0.09	0.047	0.64	0.235	0.67575	0.132667	0.516917	-1.96212	0.0691211
NM_054042	Cd248	chr19	+	5068078	5070640	2563	1	0.057	0.079	0	1.568	1.062	0.28275	0.0453333	0.970917	-4.4207	0.0688564
NM_011643	Trpc1	chr9	-	95607046	95650777	3014	13	0.342	0.067	0.14	0.923	0.552	1.73025	0.183	1.06842	-2.54556	0.0684067
NM_033610	Sncb	chr13	-	54860221	54867801	1196	6	0	0.381	0.088	0.345	0.569	0.60275	0.156333	0.505583	-1.69333	0.0680907
NM_011311	S100a4	chr3	+	90407692	90409967	499	3	0.197	0	0	3.305	2.273	0.572	0.0656667	2.05	-4.96432	0.0680653
NM_001033415	Shisa3	chr5	+	67999122	68003511	2039	2	0.048	0	0	0.91	0.148	0.98325	0.016	0.680417	-5.41028	0.0679513
NM_001001883	Hecw2	chr1	-	53863718	54251878	11179	29	0.215	0.163	0.128	0.913	0.568	1.8245	0.168667	1.10183	-2.70765	0.0679134
NM_133720	Cysltr2	chr14	-	73428935	73448921	1802	6	0.191	0.028	0	1.802	0.378	1.14425	0.073	1.10808	-3.92402	0.0675112
NM_025869	Dusp26	chr8	+	32200134	32207519	1747	5	0	0.058	0	0.177	1.125	1.13675	0.0193333	0.812917	-5.39395	0.0674029
NM_010612	Kdr	chr5	-	76329290	76374453	5456	30	0.054	0.204	0.252	1.011	0.984	0.3045	0.17	0.7665	-2.17275	0.0668414
NM_177233	Fam19a4	chr6	-	96781203	97010405	2182	6	0.112	0.278	0.315	1.181	0.589	1.96	0.235	1.24333	-2.40348	0.0661233
NM_008010	Fgfr3	chr5	+	34064373	34079713	4215	18	0.081	0.048	0.088	0.465	1.292	0.51	0.0723333	0.755667	-3.38502	0.0638112
NM_007407	Adcyap1r1	chr6	+	55401974	55451449	6243	17	0.181	0.13	0.093	0.289	0.957	0.64975	0.134667	0.631917	-2.23034	0.0630592
NM_026835	Ms4a6d	chr19	-	11661096	11679294	1371	7	0.286	0	0	1.278	0.386	0.74425	0.0953333	0.80275	-3.0739	0.0625141
NM_001159523	Shd	chr17	+	56109905	56116043	1537	7	0.064	0.329	0.172	0.469	0.344	0.6385	0.188333	0.483833	-1.36122	0.0618564
NM_144783	LOC100048295	chr2	+	104966686	105013771	3092	10	0.143	0.131	0.068	1.283	0.611	2.337	0.114	1.41033	-3.62893	0.0614564
NM_001177577	Gm1045	chr5	+	92416499	92424343	759	2	0	0.133	0.139	1.358	0.299	1.2385	0.0906667	0.965167	-3.41213	0.060821
NM_023383	Aadac	chr3	+	59835710	59844079	1294	5	0.114	0	0.041	1.155	0.234	1.12025	0.0516667	0.836417	-4.01692	0.060805
NM_009476	Upk2	chr9	-	44260798	44262850	874	5	0.281	0.116	0.182	2.476	0.692	1.45175	0.193	1.53992	-2.99618	0.0603828
NM_144853	Cyyr1	chr16	-	85456488	85550618	2035	4	0.169	0.075	0.026	3.165	0.595	2.58675	0.09	2.11558	-4.55498	0.0601452
NM_008091	Gata3	chr2	-	9778705	9800227	3215	6	0.214	0.079	0.016	1.106	0.47	0.4605	0.103	0.678833	-2.72041	0.0600238
NM_010930	Nov	chr15	+	54577483	54585317	2366	5	0.021	0	0.089	0.784	0.352	1.4325	0.0366667	0.856167	-4.54535	0.0600211
NM_172449	Bzrap1	chr11	+	87574043	87599430	7616	32	0.064	0.345	0.32	0.406	0.775	0.64725	0.243	0.609417	-1.32647	0.0596586
NM_011706	Trpv2	chr11	+	62387988	62413807	2752	16	0.267	0.11	0.154	0.693	2.583	1.56675	0.177	1.61425	-3.18904	0.0586645
NM_001024851	LOC100045188	chr3	+	96400559	96403701	2586	2	0	0.02	0.205	0.817	0.292	0.448	0.075	0.519	-2.79077	0.0581488
NM_021316	Cend1	chr7	-	148612350	148615319	1657	2	0.148	0	0.032	2.084	0.411	2.02075	0.06	1.50525	-4.6489	0.0581127
NM_177013	Tmem229a	chr6	-	24901141	24906125	4985	1	0.089	0.051	0.053	1.499	0.319	1.507	0.0643333	1.10833	-4.10668	0.0573442
NM_009829	Ccnd2	chr6	-	127075726	127101066	5772	5	0.085	0.079	0.064	4.294	1.389	1.788	0.076	2.49033	-5.03419	0.0566553
NM_011769	Zim1	chr7	-	6628154	6649143	3502	8	0.042	0.072	0.045	1.045	0.756	0.24	0.053	0.680333	-3.68218	0.0562556
NM_007789	Ncan	chr8	-	72616984	72644743	7166	15	0.014	0.056	0.03	1.517	0.295	1.3675	0.0333333	1.05983	-4.99072	0.0560409
NM_009701	Aqp5	chr15	+	99421459	99425260	1551	4	0.063	0.065	0.136	0.199	0.683	0.65725	0.088	0.513083	-2.54362	0.055643
NM_009236	Sox18	chr2	-	181404542	181406345	1619	2	0.03	0.125	0.033	0.286	0.981	0.56225	0.0626667	0.60975	-3.28245	0.0554444
NM_028974	Kbtbd13	chr9	-	65236491	65239459	2969	1	0.033	0.222	0.071	0.469	0.357	0.89425	0.108667	0.573417	-2.39967	0.0553253
NM_177914	Dgkk	chrX	+	6356432	6525489	7156	28	0.014	0.028	0.044	2.067	0.983	0.58975	0.0286667	1.21325	-5.40336	0.0551549
NM_011527	Tal1	chr4	+	114732132	114744360	4161	4	0	0.17	0.331	0.495	0.418	0.79875	0.167	0.570583	-1.77259	0.0551059
NM_199473	Col8a2	chr4	+	125964038	125991574	4331	4	0.011	0.012	0	0.202	0.803	0.43375	0.00766667	0.479583	-5.96704	0.0543187
NM_172868	Akap2	chr4	+	57581154	57730017	8178	6	0.288	0.093	0.097	1.235	1.137	0.37675	0.159333	0.91625	-2.5237	0.0532432
NM_009852	Cd6	chr19	-	10863829	10904548	3034	13	0.113	0.033	0	0.17	0.648	0.55075	0.0486667	0.45625	-3.22882	0.0528022
NM_183037	Trim46	chr3	-	89038099	89049819	3122	10	0.11	0.146	0.085	4.044	1.381	1.7405	0.113667	2.3885	-4.39322	0.0526461
NM_009182	St8sia3	chr18	+	64414013	64435798	6280	6	0.031	0.024	0.034	0.706	0.193	0.85725	0.0296667	0.585417	-4.30255	0.0506145
NM_001081306	Ptprz1	chr6	+	22825502	23002916	8068	30	0.055	0.107	0.223	0.683	0.262	0.56725	0.128333	0.504083	-1.97377	0.0496814
NM_013675	Spnb1	chr12	-	77681475	77811534	10394	36	0.264	0.146	0.066	0.461	0.575	1.05975	0.158667	0.698583	-2.13843	0.0484708
NR_033599	Gm6682	chr12	+	4788976	4790318	1343	1	0.11	0.038	0.079	0.46	0.788	1.441	0.0756667	0.896333	-3.5663	0.0469189
NM_178662	Atcay	chr10	-	80667258	80693524	3677	13	0.053	0.138	0.115	0.939	0.309	1.06525	0.102	0.771083	-2.91832	0.0466842
NM_001085521	Tmem90b	chr2	+	149656519	149830128	2055	4	0.215	0.049	0.026	0.552	2.208	1.92125	0.0966667	1.56042	-4.01277	0.0466091
NM_020283	B3galt1	chr2	+	67955770	67960747	4978	1	0.01	0.03	0.053	0.424	0.365	0.97775	0.031	0.588917	-4.24772	0.0462566
NM_001013758	Lingo3	chr10	-	80295546	80306784	3439	2	0.171	0.265	0.262	0.524	0.858	1.3205	0.232667	0.900833	-1.95299	0.045562
NM_009200	Slc1a6	chr10	+	78243241	78277570	2089	10	0.258	0.17	0.025	0.518	0.326	0.68725	0.151	0.510417	-1.75713	0.0447178
NM_013627	Pax6	chr2	+	105516602	105537226	2550	13	0.154	0.139	0.436	1.415	2.758	4.574	0.243	2.91567	-3.5848	0.043951
NM_145473	Csdc2	chr15	+	81767189	81781371	2490	4	0.197	0.264	0.17	0.497	0.577	1.0305	0.210333	0.7015	-1.73777	0.0434231
NM_028135	Tmem163	chr1	-	129386919	129574598	2517	8	0.039	0.121	0.063	0.737	0.331	0.346	0.0743333	0.471333	-2.66467	0.042463
NM_007406	Adcy7	chr8	+	90796302	90853861	6121	28	0.072	0.141	0.372	1.229	0.642	1.8155	0.195	1.22883	-2.65574	0.0420551
NM_007993	Fbn1	chr2	-	125126330	125332174	9900	66	0.045	0.138	0.23	1.109	0.39	0.82125	0.137667	0.773417	-2.49006	0.0420493
NM_146240	Rassf9	chr10	+	101974856	102009194	2118	2	0.556	0.048	0.025	1.8	0.857	0.99725	0.209667	1.21808	-2.53844	0.0416928
NM_178646	Tigd5	chr15	+	75740165	75744965	4801	1	0.02	0.169	0.231	0.687	0.614	0.3035	0.14	0.534833	-1.93366	0.0413843
NM_001081667	Klhl34	chrX	+	154256367	154258301	1935	1	0.076	0.288	0.109	0.453	0.703	0.3755	0.157667	0.5105	-1.69503	0.0410962
NR_027919	Bambi-ps1	chr2	-	122292319	122293533	1215	1	0.161	0.083	0.044	0.679	0.436	1.1925	0.096	0.769167	-3.00219	0.0405954
NM_007864	Dlg4	chr11	+	69832107	69859034	3327	20	0.088	0.167	0.239	3.733	1.023	3.4355	0.164667	2.7305	-4.05154	0.0404809
NM_027102	Esam	chr9	+	37335674	37345904	1854	7	0.212	0.191	0.228	3.085	3.059	0.9255	0.210333	2.3565	-3.4859	0.0399801
NM_008626	Mrc2	chr11	+	105153960	105212459	5801	30	0.068	0.052	0.055	1.27	0.365	1.296	0.0583333	0.977	-4.06597	0.0399069
NM_011267	Rgs16	chr1	+	155587483	155592598	2335	5	0.126	0.087	0.091	4.193	1.101	3.38625	0.101333	2.89342	-4.8356	0.0393552
NM_001004357	Cntnap2	chr6	+	45603993	47251387	6676	23	0.25	0.242	0.23	0.625	1.291	0.7075	0.240667	0.8745	-1.86142	0.0390577
NM_026599	Cgnl1	chr9	-	71474316	71619409	6754	19	0.24	0.187	0.259	8.08	2.575	4.80775	0.228667	5.15425	-4.49444	0.0368972
NM_026788	Mthfd2l	chr5	+	91360222	91450394	2243	8	0.109	0.045	0	2.068	0.573	1.91075	0.0513333	1.51725	-4.88542	0.0367942
NM_173394	Ticam2	chr18	-	46717885	46734187	3264	3	0.105	0.248	0.308	3.189	1.135	1.9155	0.220333	2.07983	-3.23871	0.0365461
NM_130858	Nxph3	chr11	-	95371160	95375879	2093	2	0.164	0.097	0.025	0.788	1.228	0.43425	0.0953333	0.81675	-3.09884	0.0363864
NR_033813	Dlk1	chr12	+	110691033	110701546	4679	6	0.084	0.054	0	1.641	0.485	1.1365	0.046	1.0875	-4.56324	0.0360723
NM_008478	L1cam	chrX	-	71099119	71126173	5288	29	0.083	0.105	0.18	1.033	0.815	2.02725	0.122667	1.29175	-3.39651	0.0353961
NM_029005	Mlkl	chr8	-	113835700	113861803	1702	11	0.058	0.119	0.093	0.575	0.533	1.20225	0.09	0.770083	-3.09702	0.0351191
NM_178877	Nhedc2	chr3	+	134970664	135005731	2243	13	0.022	0.068	0.047	1.631	0.472	1.54225	0.0456667	1.21508	-4.73376	0.0349144
NM_009258	Spink3	chr18	-	43887723	43896891	422	4	0.232	0.12	0	55.441	55.554	15.5075	0.117333	42.1675	-8.48938	0.034365
NM_010818	Cd200	chr16	-	45382248	45409166	2347	6	0.146	0.129	0.045	0.812	0.387	0.43175	0.106667	0.543583	-2.34939	0.0342828
NM_022414	Ngb	chr12	-	88438481	88443489	1616	4	0.03	0	0.065	0.606	0.281	0.87825	0.0316667	0.588417	-4.2158	0.0327105
NM_019662	Rrad	chr8	-	107151966	107155221	1575	5	0.125	0.032	0	1.407	0.48	0.8795	0.0523333	0.922167	-4.13923	0.0326182
NM_027839	Ceacam20	chr7	+	20550761	20576462	2897	12	0.254	0.367	0.11	1.352	2.845	1.36775	0.243667	1.85492	-2.92837	0.0323257
NM_172752	Sorbs2	chr8	+	46593149	46913258	6259	26	0.024	0.008	0.008	0.7	0.205	0.565	0.0133333	0.49	-5.19968	0.0321446
NM_001163145	1810041L15Rik	chr15	-	84209633	84277527	5917	5	0.017	0	0	0.523	0.204	0.6895	0.00566667	0.472167	-6.38065	0.030716
NM_009107	Rxrg	chr1	+	169528493	169569754	2132	10	0	0.024	0	1.112	0.355	1.204	0.008	0.890333	-6.7982	0.0305343
NM_201352	Gdpd5	chr7	+	106530059	106609494	3583	18	0.246	0.282	0.192	0.748	0.908	0.44125	0.24	0.699083	-1.54243	0.0301333
NM_145158	Emilin2	chr17	-	71601516	71660305	3910	8	0.188	0.233	0.027	0.369	0.426	0.616	0.149333	0.470333	-1.65515	0.0300488
NM_139206	Arap3	chr18	-	38132277	38157228	5225	33	0.169	0.145	0.061	2.288	0.767	1.79975	0.125	1.61825	-3.69443	0.029333
NM_009259	Spn	chr7	-	134277216	134281331	3737	2	0.066	0.108	0.184	8.081	6.111	2.498	0.119333	5.56333	-5.54288	0.0291223
NM_007756	Cplx1	chr5	-	108947573	108979046	2192	4	0.112	0.185	0.241	0.846	2.07	1.27125	0.179333	1.39575	-2.96033	0.0279865
NM_001164518	Iglon5	chr7	-	50728277	50745393	2567	8	0.096	0.158	0.082	3.092	1.149	1.85575	0.112	2.03225	-4.18151	0.0278091
NM_025719	Nkapl	chr13	-	21558916	21560370	1455	1	0.236	0.417	0.036	0.673	0.676	0.5425	0.229667	0.6305	-1.45695	0.0277237
NM_145066	Gpr85	chr6	-	13785071	13789848	2954	4	0.033	0.137	0.018	0.506	0.333	0.80175	0.0626667	0.546917	-3.12555	0.026949
NM_016743	Nell2	chr15	-	95049881	95359137	3367	21	0.219	0.045	0	0.75	0.562	1.2875	0.088	0.8665	-3.29962	0.0266978
NM_153534	Adcy2	chr13	-	68758920	69138419	4211	25	0.082	0.192	0.276	0.869	0.431	0.888	0.183333	0.729333	-1.99211	0.0266945
NM_028325	Zcchc12	chrX	+	33735899	33739153	2189	5	0.202	0	0.073	2.26	0.795	2.19725	0.0916667	1.75075	-4.25543	0.0262181
NM_001033171	Klrg2	chr6	-	38576660	38587239	2282	5	0.064	0.244	0.348	0.745	0.53	0.98275	0.218667	0.752583	-1.78312	0.0261022
NM_008856	Prkch	chr12	+	74686028	74879172	3301	14	0.178	0.23	0.144	0.578	1.329	1.3945	0.184	1.1005	-2.58038	0.0252797
NM_001081115	Nccrp1	chr7	-	29328615	29332273	1531	6	0.032	0.231	0.346	0.942	1.976	1.1415	0.203	1.35317	-2.73679	0.0251592
NM_025681	Lix1	chr17	+	17539650	17596351	3102	6	0.142	0.065	0	0.681	0.439	0.3135	0.069	0.477833	-2.79184	0.0239509
NM_175483	Snx33	chr9	-	56765007	56776178	4564	2	0.118	0.078	0.081	1.389	0.547	1.44975	0.0923333	1.12858	-3.61151	0.0237213
NM_009705	Arg2	chr12	+	80231775	80257288	1417	8	0.104	0.036	0.224	0.546	1.067	1.36225	0.121333	0.99175	-3.031	0.0236983
NM_146617	Olfr307	chr7	-	93483963	93484904	942	1	0	0	0.056	0.821	1.445	0.5765	0.0186667	0.9475	-5.66559	0.0231083
NM_146227	Prss46	chr9	+	110760471	110767132	1455	5	0.067	0.174	0	0.85	2.235	2.319	0.0803333	1.80133	-4.48692	0.0228982
NM_175556	Plch2	chr4	-	154357224	154385093	5585	23	0.044	0.063	0.038	0.268	0.487	0.682	0.0483333	0.479	-3.30894	0.0228717
NR_033305	AA388235	chr17	+	34118437	34122303	3867	1	0.254	0.013	0.014	1.599	0.626	1.30625	0.0936667	1.17708	-3.65153	0.022325
NM_010149	Epor	chr9	-	21763343	21768020	1829	8	0.054	0.083	0.202	1.578	1.034	0.66625	0.113	1.09275	-3.27357	0.0218374
NM_174998	Hpcal4	chr4	+	122860747	122871942	4652	5	0.032	0.033	0.057	0.521	0.26	0.67475	0.0406667	0.48525	-3.57681	0.0215
NM_198414	Paqr9	chr9	+	95460236	95462540	2305	1	0.021	0.154	0.344	0.76	0.525	0.94525	0.173	0.743417	-2.1034	0.0205567
NM_013631	Pklr	chr3	+	88940064	88950516	2787	11	0.106	0.218	0.171	0.462	0.977	0.76525	0.165	0.73475	-2.15479	0.0203775
NM_016908	Syt5	chr7	-	4491367	4498169	1750	8	0.196	0.173	0.121	2.267	0.951	2.3365	0.163333	1.8515	-3.50281	0.0201009
NM_182993	Slc17a7	chr7	+	52419291	52431509	2939	12	0.067	0.086	0.072	0.368	0.849	0.887	0.075	0.701333	-3.22514	0.0199867
NR_027968	1700020N01Rik	chr10	+	21312951	21342181	1061	3	0.277	0.191	0.249	0.534	0.927	1.06	0.239	0.840333	-1.81395	0.0197725
NM_029658	Fam101b	chr11	-	75832696	75841284	3512	3	0.126	0.317	0.105	1.247	0.603	1.252	0.182667	1.034	-2.50095	0.0196024
NM_172863	Zfp697	chr3	+	98186404	98235872	5164	3	0.218	0.167	0.123	0.758	0.395	0.58175	0.169333	0.57825	-1.77183	0.0195295
NM_008332	Ifit2	chr19	+	34625184	34651024	3949	3	0.099	0.064	0.107	1.449	0.575	1.168	0.09	1.064	-3.56343	0.0195026
NM_019732	Runx3	chr4	+	134676560	134733905	3891	6	0.202	0.182	0.163	0.437	0.816	0.5665	0.182333	0.6065	-1.73393	0.019197
NM_145562	Parm1	chr5	+	91946726	92053037	2100	4	0.07	0.145	0.025	1.718	0.684	1.569	0.08	1.32367	-4.0484	0.018597
NM_001045531	Olfr20	chr11	+	73143243	73159546	1274	9	0.27	0.04	0.208	1.699	0.831	1.83125	0.172667	1.45375	-3.07371	0.0162765
NM_001033208	Gcom1	chr9	-	71352154	71440167	2283	13	0.021	0.244	0.07	0.542	1.126	0.861	0.111667	0.843	-2.91633	0.0158518
NM_007699	Chrm4	chr2	+	91762346	91769986	2768	2	0.089	0.146	0.325	1.787	2.432	1.0915	0.186667	1.77017	-3.24535	0.0158149
NM_178406	Gpr153	chr4	+	151648471	151659446	3776	6	0.052	0.201	0.266	1.174	0.941	1.86975	0.173	1.32825	-2.94068	0.0156272
NM_019688	Rapgef4	chr2	+	71819344	72094433	2982	30	0.049	0.085	0.089	0.588	0.279	0.558	0.0743333	0.475	-2.67585	0.0156175
NM_001001985	Nat8l	chr5	+	34338633	34348565	6529	3	0.113	0.178	0.122	0.821	1.61	1.88925	0.137667	1.44008	-3.38689	0.0153039
NM_175309	Upk3b	chr5	+	136514366	136520863	2036	6	0.048	0.075	0.052	0.329	0.669	0.42875	0.0583333	0.475583	-3.02731	0.0146028
NM_183289	Tcerg1l	chr7	-	145400655	145589413	2569	12	0.038	0	0	0.602	0.5	1.05225	0.0126667	0.718083	-5.82504	0.0143028
NM_001001980	Limch1	chr5	+	67137079	67448398	6142	26	0.264	0.297	0.043	1.703	1.17	0.88225	0.201333	1.25175	-2.63629	0.0142973
NM_008137	Gna14	chr19	+	16510157	16685308	3383	7	0.058	0.254	0.344	1.752	0.984	1.12725	0.218667	1.28775	-2.55805	0.0129624
NM_023805	Slc38a3	chr9	-	107553486	107569705	2585	16	0.171	0.294	0.164	1.256	1.053	1.9845	0.209667	1.43117	-2.77102	0.0129306
NM_001167918	D830031N03Rik	chr4	-	123080844	123089154	8311	1	0.236	0.11	0.121	1.29	0.664	1.31725	0.155667	1.09042	-2.80835	0.0125944
NM_001164171	Myh6	chr14	-	55560758	55585444	6079	39	0	0.008	0	0.797	0.498	1.14875	0.00266667	0.814583	-8.25488	0.0124782
NM_020589	Zfp467	chr6	-	48386612	48395824	3619	5	0.203	0.168	0.146	0.712	0.543	0.995	0.172333	0.75	-2.12169	0.0121886
NM_008855	Prkcb	chr7	+	129432639	129777916	8830	17	0.228	0.138	0.168	0.922	1.55	1.9115	0.178	1.46117	-3.03717	0.0115076
NM_029604	1700027A23Rik	chr3	-	105799875	105804415	908	6	0.108	0.279	0.175	0.965	0.666	0.59	0.187333	0.740333	-1.98257	0.0114122
NM_148935	Foxn4	chr5	-	114704173	114723770	2970	10	0.05	0.204	0.107	2.013	0.942	1.76675	0.120333	1.57392	-3.70926	0.0112838
NM_001081970	Apol8	chr15	-	77579043	77585659	1838	4	0	0.083	0.144	0.336	0.576	0.622	0.0756667	0.511333	-2.75653	0.0112836
NM_008005	Fgf18	chr11	-	33017430	33047400	1086	5	0	0.047	0.097	0.996	1.462	0.69525	0.048	1.05108	-4.45269	0.0111421
NM_001083810	Prr5l	chr2	-	101554442	101637864	4297	9	0.183	0.212	0.234	1.931	0.986	1.9015	0.209667	1.60617	-2.93745	0.0108488
NM_021491	Smpd3	chr8	-	108776448	108812121	4973	8	0.109	0.153	0.266	0.383	0.517	0.461	0.176	0.453667	-1.36606	0.0102825
NM_029283	Fam183b	chr11	-	58606304	58615462	562	4	0.175	0	0.471	2.659	3.902	5.4895	0.215333	4.01683	-4.22142	0.0102064
NM_007906	Eef1a2	chr2	-	180882397	180891720	2046	8	0.048	0.049	0.078	0.655	0.554	1.04425	0.0583333	0.751083	-3.68658	0.00984282
NM_008718	Npas1	chr7	-	17041070	17062129	2091	12	0.141	0.121	0.202	0.419	0.398	0.5975	0.154667	0.4715	-1.60809	0.00950512
NM_177049	Jph4	chr14	-	55725663	55735115	3832	6	0.038	0.066	0.097	3.093	1.934	4.06675	0.067	3.03125	-5.49961	0.00860549
NM_001039484	Kcnj10	chr1	+	174271341	174304216	5407	2	0.009	0.243	0.117	0.581	0.881	0.606	0.123	0.689333	-2.48654	0.00852592
NM_008230	Hdc	chr2	-	126419404	126444401	2378	12	0.021	0.191	0.156	0.498	0.541	0.76925	0.122667	0.60275	-2.29681	0.00829832
NM_147776	Vwa1	chr4	-	155142604	155148670	3140	4	0.062	0.048	0.084	1.526	1.445	0.76275	0.0646667	1.24458	-4.26649	0.00821882
NM_021416	Fam184b	chr5	-	45920944	46030740	4123	16	0.059	0.037	0.321	0.712	0.569	0.61475	0.139	0.631917	-2.18465	0.00801559
NM_148940	Prss44	chr9	+	110716498	110720503	1838	5	0.16	0.083	0.029	0.449	0.37	0.60225	0.0906667	0.47375	-2.38548	0.00799948
NM_198702	Lphn3	chr5	+	81450618	82224755	5812	28	0.051	0.061	0.055	0.31	0.546	0.5875	0.0556667	0.481167	-3.11165	0.00792386
NM_008289	Hsd11b2	chr8	+	108042646	108047888	1849	5	0.027	0.109	0.057	0.474	0.614	0.3395	0.0643333	0.475833	-2.88682	0.00764853
NM_001163510	Kcnn4	chr7	+	25155282	25170231	2037	9	0.096	0.124	0.208	0.734	0.557	0.45475	0.142667	0.581917	-2.02816	0.00760821
NM_177698	Psd3	chr8	-	70212981	70498473	11316	15	0.087	0.206	0.108	0.638	0.414	0.485	0.133667	0.512333	-1.93844	0.00743819
NM_026376	Plxnd1	chr6	-	115904829	115945023	6907	36	0.135	0.198	0.054	0.627	0.482	0.41425	0.129	0.50775	-1.97675	0.00734455
NM_144813	Slc24a1	chr9	-	64770668	64799414	5213	10	0.066	0.214	0.162	0.672	0.812	1.13075	0.147333	0.871583	-2.56456	0.00706737
NM_013748	Clnk	chr5	-	39097696	39267932	1586	19	0	0.128	0.334	0.975	0.811	0.6735	0.154	0.819833	-2.4124	0.00699372
NM_011837	Ly6h	chr15	-	75395175	75397612	1262	4	0.039	0.12	0.084	1.021	0.659	0.604	0.081	0.761333	-3.23253	0.00688705
NM_010729	Loxl1	chr9	-	58135530	58161019	3338	7	0.088	0.106	0.016	0.54	0.589	0.902	0.07	0.677	-3.27373	0.00650443
NM_007674	Cdx4	chrX	+	100516737	100525563	1595	3	0.031	0	0.066	0.549	0.901	0.546	0.0323333	0.665333	-4.36298	0.00607527
NM_001177536	Prdm11	chr2	-	92815063	92886301	1870	7	0.131	0.081	0.198	0.496	0.809	0.658	0.136667	0.654333	-2.25936	0.0058335
NM_001033469	Foxr1	chr9	-	44242317	44248951	1666	5	0.029	0.091	0.159	0.526	0.908	0.84325	0.093	0.759083	-3.02896	0.00577704
NM_001190297	Gpr155	chr2	-	73179564	73224455	4886	17	0.211	0.083	0.065	0.601	0.449	0.43925	0.119667	0.496417	-2.05253	0.00566519
NM_001159487	LOC100047573	chr19	-	38191110	38199811	1243	6	0.197	0.244	0.255	0.788	1.278	1.02575	0.232	1.03058	-2.15126	0.00498972
NM_007463	Speg	chr1	+	75371872	75428889	10797	41	0.045	0.136	0.123	0.554	0.357	0.46825	0.101333	0.45975	-2.18175	0.00491123
NM_009871	Cdk5r1	chr11	+	80290548	80294681	4134	1	0.131	0.184	0.23	1.06	0.732	0.71525	0.181667	0.83575	-2.20178	0.00484143
NM_008625	Mrc1	chr2	+	14151041	14253650	5318	30	0.074	0.152	0.249	0.669	0.882	1.06875	0.158333	0.87325	-2.46343	0.00477223
NM_027158	2310043J07Rik	chr5	+	136533137	136540194	1043	6	0.094	0.291	0.152	1.136	1.088	1.656	0.179	1.29333	-2.85306	0.0043034
NM_011613	Tnfsf11	chr14	-	78677253	78707850	2235	5	0.11	0.023	0.047	3.021	1.963	3.57925	0.06	2.85442	-5.57209	0.00416168
NM_172610	Mpped1	chr15	+	83610453	83688904	3255	7	0.015	0.016	0.016	0.396	0.697	0.665	0.0156667	0.586	-5.22513	0.00394169
NM_133208	Zfp287	chr11	-	62524988	62542595	5021	5	0.098	0.252	0.242	1.355	0.889	1.0185	0.197333	1.0875	-2.46231	0.00380229
NM_178591	Nrg1	chr8	-	32928500	33028675	2103	9	0.117	0.12	0.201	1.642	1.366	0.97625	0.146	1.32808	-3.1853	0.00374374
NM_172961	Abat	chr16	+	8513522	8621661	4636	16	0.201	0.262	0.126	0.745	0.587	0.8565	0.196333	0.7295	-1.89361	0.00367146
NM_198960	Tcfap2e	chr4	-	126393247	126413513	2117	7	0.046	0.072	0.15	0.828	0.572	0.9305	0.0893333	0.776833	-3.12033	0.00346511
NM_008172	Grin2d	chr7	-	53087853	53122051	4383	12	0.078	0.162	0.133	0.494	0.742	0.5725	0.124333	0.602833	-2.27755	0.00344794
NM_023908	Slco3a1	chr7	-	81426802	81699666	4697	10	0.167	0.043	0.101	1.141	1.095	1.68575	0.103667	1.30725	-3.65651	0.00337308
NM_145134	Spsb4	chr9	-	96843901	96918774	2232	3	0.176	0.227	0.119	0.785	1.05	1.23975	0.174	1.02492	-2.55835	0.0032842
NM_026864	Rasl11a	chr5	+	147656647	147659302	1126	4	0.261	0.09	0.047	3.89	2.284	3.0735	0.132667	3.0825	-4.53822	0.00324426
NM_020557	Cmpk2	chr12	+	27154080	27164702	3190	5	0.123	0.143	0.1	0.598	0.545	0.404	0.122	0.515667	-2.07956	0.002657
NM_031380	Fstl3	chr10	+	79240019	79245375	1953	5	0.151	0.285	0.135	1.583	1.046	1.27225	0.190333	1.30042	-2.77238	0.00241607
NM_008778	Pak3	chrX	+	140127830	140226347	2142	14	0.115	0.071	0.099	0.529	0.812	0.69125	0.095	0.677417	-2.83404	0.00217118
NM_177225	Samd12	chr15	-	53293356	53733991	934	5	0.473	0	0	1.379	1.295	1.275	0.157667	1.31633	-3.06157	0.00196881
NM_001142781	Fam188b	chr6	+	55153377	55270216	4270	18	0.207	0.213	0.161	0.543	0.425	0.46	0.193667	0.476	-1.29738	0.00186835
NM_016846	Rgl1	chr1	-	154364660	154472241	3887	18	0.139	0.104	0.095	0.517	0.486	0.6775	0.112667	0.560167	-2.31379	0.00182025
NM_001099632	Rnf39	chr17	+	37079996	37084931	1446	4	0.068	0.21	0.037	1.247	1.412	1.832	0.105	1.497	-3.83361	0.00157349
NM_001134480	Plcxd2	chr16	-	45959374	46010526	7337	4	0.308	0.214	0.202	1.025	1.402	1.41525	0.241333	1.28075	-2.40789	0.00141607
NM_053091	Cox4i2	chr2	+	152579909	152590773	727	5	0	0	0.073	0.851	0.728	1.0665	0.0243333	0.881833	-5.1795	0.00109061
NM_213614	Gp1bb	chr16	-	18621904	18630031	2126	12	0.115	0.262	0.124	0.606	0.64	0.57225	0.167	0.606083	-1.85967	0.00103338
NM_153054	Slc18a1	chr8	-	71561607	71613121	3118	17	0.22	0.097	0.119	0.777	1.043	0.87875	0.145333	0.899583	-2.62989	0.000942262
NM_201373	AI413194	chr5	-	137587156	137592077	3600	4	0.204	0.408	0.132	1.231	1.05	1.1035	0.248	1.12817	-2.18557	0.00086945
NM_008141	Gnat2	chr3	+	107895986	107904204	1629	9	0.12	0.186	0.13	1.455	1.718	1.21625	0.145333	1.46308	-3.33157	0.000842297
NM_025276	Evpl	chr11	-	116081873	116099405	6397	22	0.268	0.237	0.124	0.661	0.733	0.76925	0.209667	0.721083	-1.78207	0.000698408
NM_183319	Xkrx	chrX	-	130683584	130696467	2874	3	0.137	0.07	0.037	0.95	0.947	0.71925	0.0813333	0.872083	-3.42255	0.00064336
NM_172463	Sned1	chr1	+	95132474	95193025	4474	31	0.099	0.023	0.071	2.384	3.296	3.18475	0.0643333	2.95492	-5.52141	0.000554936
NM_001042710	Prssl1	chr10	-	79244219	79251730	2693	5	0.091	0.169	0.098	0.804	0.618	0.7275	0.119333	0.7165	-2.58597	0.000552265
NM_001111059	Cd34	chr1	+	196765015	196787486	2621	8	0.056	0.27	0.404	2.458	3.174	2.617	0.243333	2.74967	-3.49825	0.000471723
NM_146010	Tspan8	chr10	+	115254340	115286949	1522	8	0.258	0	0.174	0.948	0.944	0.98075	0.144	0.957583	-2.73333	0.000450758
NM_008003	Fgf15	chr7	+	152082437	152086858	1809	3	0.244	0.14	0.058	7.435	6.187	8.20475	0.147333	7.27558	-5.62591	0.000269828
NR_015600	A230072E10Rik	chrX	-	147747878	147776422	3290	3	0.194	0.123	0.08	0.642	0.736	0.70175	0.132333	0.69325	-2.3892	0.000201502
NM_001033258	D10Bwg1379e	chr10	-	18307817	18463564	8216	34	0.125	0.08	0.039	0.596	0.654	0.552	0.0813333	0.600667	-2.88465	0.000176387
NM_175369	Ccdc122	chr14	+	77436579	77512011	1721	6	0.257	0.294	0.184	1.347	1.362	1.6005	0.245	1.4365	-2.5517	0.000174104
NM_001035510	Zcchc18	chrX	+	133527694	133531462	3327	2	0.103	0.198	0.27	1.162	1.318	1.13675	0.190333	1.20558	-2.66313	0.000167962
NM_177364	Sh3pxd2b	chr11	+	32247811	32328183	7432	13	0.257	0.204	0.1	1.942	1.801	2.21325	0.187	1.98542	-3.40833	0.000155699
NM_001040459	Shroom4	chrX	+	5977263	6210835	4428	9	0.233	0.16	0.119	1.571	1.588	1.87425	0.170667	1.67775	-3.29727	0.000131191
NM_008973	Ptn	chr6	-	36665663	36761361	2021	5	0.049	0.025	0	0.586	0.524	0.627	0.0246667	0.579	-4.55293	7.4607e-05
NM_011894	Sh3bp5	chr14	-	32187141	32249219	2482	9	0.277	0.245	0.149	1.931	1.645	1.798	0.223667	1.79133	-3.00161	6.70278e-05
NM_028804	Ccdc3	chr2	+	5058822	5151917	2663	3	0.037	0.076	0.159	2.612	2.187	2.3005	0.0906667	2.3665	-4.70604	6.64904e-05
NM_027878	Dram1	chr10	-	87785549	87819820	2807	7	0.087	0.072	0.019	0.514	0.512	0.48	0.0593333	0.502	-3.08077	4.58595e-05
