# Supplementary material for: The Transcriptional and Epigenomic Foundations of Ground State Pluripotency
Source: Cell. 2012 Apr 27;149(3):590–604. doi: 10.1016/j.cell.2012.03.026 (PMC3398752; doi:10.1016/j.cell.2012.03.026)
Supplement: Table S4. Differential Expression of ncRNAs, Related to Figure 3 [file mmc4.xlsx]

## Sheet: novel-nc-RNAs-2i-higher
Table S4: Differential expression of ncRNAs. Related to Figure 3.
novel and known on separate tabs; 2i and serum higher on separate tabs
2i-higher
		Tag count				Ratio tag count 2i/serum
Coordinates/ bin	strand	TNGA-2i-plus	E14-2i-plus	TNGA-serum-plus	E14-serum-plus	TNGA-plus	E14-plus	Log Ratio tag count 2i vs serum	T-test
chr15:102760000-102770000	+	411	426	48	33	8.5625	12.9091	3.36923	0.000786423
chr18:3830000-3840000	+	117	123	17	21	6.88235	5.85714	2.65896	0.00127195
chr16:18010000-18020000	+	470	443	54	85	8.7037	5.21176	2.71553	0.00280913
chrX:98900000-98910000	+	76	86	19	18	4	4.77778	2.1304	0.00640199
chr3:101060000-101070000	+	47	46	20	15	2.35	3.06667	1.40988	0.00764043
chr9:52620000-52630000	+	86	75	16	6	5.375	12.5	2.87149	0.0112457
chr1:107660000-107670000	+	40	42	23	19	1.73913	2.21053	0.965235	0.0122704
chr2:177490000-177500000	+	49	50	26	20	1.88462	2.5	1.10579	0.0129173
chr3:14660000-14670000	+	107	95	40	29	2.675	3.27586	1.54969	0.0146526
chr9:85740000-85750000	+	80	75	41	32	1.95122	2.34375	1.0863	0.0154012
chr5:145440000-145450000	+	735	762	235	82	3.12766	9.29268	2.23952	0.0168974
chr16:4280000-4290000	+	135	155	64	53	2.10938	2.92453	1.30954	0.0169661
chrX:57440000-57450000	+	228	288	42	22	5.42857	13.0909	3.01123	0.0190218
chr5:121340000-121350000	+	138	149	50	18	2.76	8.27778	2.07744	0.0230513
chr6:78860000-78870000	+	65	60	18	29	3.61111	2.06897	1.4112	0.0231667
chr7:86050000-86060000	+	54	55	30	21	1.8	2.61905	1.09576	0.0235192
chr16:20510000-20520000	+	122	124	39	62	3.12821	2	1.2843	0.0244258
chr9:46310000-46320000	+	502	379	60	25	8.36667	15.16	3.37361	0.0248524
chr6:48570000-48580000	+	104	82	26	18	4	4.55556	2.07973	0.0261172
chr5:115650000-115660000	+	78	87	34	17	2.29412	5.11765	1.6939	0.0273094
chr2:177280000-177290000	+	124	142	74	61	1.67568	2.32787	0.978467	0.0275464
chr11:102420000-102430000	+	119	133	55	30	2.16364	4.43333	1.56789	0.0281989
chr12:88640000-88650000	+	83	101	33	14	2.51515	7.21429	1.96897	0.0346126
chr5:108480000-108490000	+	52	45	22	12	2.36364	3.75	1.51245	0.0355511
chr5:143580000-143590000	+	90	79	36	16	2.5	4.9375	1.70044	0.0360162
chr8:69570000-69580000	+	55	67	26	16	2.11538	4.1875	1.53842	0.0360746
chr4:154030000-154040000	+	89	105	47	30	1.89362	3.5	1.33313	0.0375829
chr2:60250000-60260000	+	56	61	33	21	1.69697	2.90476	1.11548	0.0400401
chr5:74330000-74340000	+	191	238	88	50	2.17045	4.76	1.63631	0.0405336
chr11:79780000-79790000	+	96	107	54	32	1.77778	3.34375	1.23907	0.0414665
chrX:96760000-96770000	+	47	39	18	8	2.61111	4.875	1.72583	0.0426615
chr15:38110000-38120000	+	132	101	45	30	2.93333	3.36667	1.63537	0.0443704
chr6:83790000-83800000	+	42	38	22	13	1.90909	2.92308	1.19265	0.044713
chr5:149550000-149560000	+	120	103	53	23	2.26415	4.47826	1.55297	0.050862
chr9:46320000-46330000	+	247	167	44	18	5.61364	9.27778	2.73929	0.0526401
chr12:17860000-17870000	+	51	37	15	7	3.4	5.28571	2	0.0548253
chr11:96130000-96140000	+	73	105	23	25	3.17391	4.2	1.89077	0.0557869
chr9:52610000-52620000	+	83	119	27	4	3.07407	29.75	2.70402	0.0571175
chr18:75460000-75470000	+	95	137	35	18	2.71429	7.61111	2.13006	0.0585074
chr7:6930000-6940000	+	55	73	26	12	2.11538	6.08333	1.75207	0.0586104
chr5:110900000-110910000	+	511	784	143	44	3.57343	17.8182	2.79184	0.0623373
chr5:110890000-110900000	+	285	425	92	21	3.09783	20.2381	2.6515	0.0627043
chr5:75760000-75770000	+	43	34	21	15	2.04762	2.26667	1.09686	0.0630866
chr11:60920000-60930000	+	138	220	30	17	4.6	12.9412	2.92923	0.0644532
chr18:9210000-9220000	+	32	43	18	16	1.77778	2.6875	1.14136	0.0669762
chr4:104950000-104960000	+	122	95	45	9	2.71111	10.5556	2.00666	0.0684802
chr12:3110000-3120000	+	74	55	31	29	2.3871	1.89655	1.10434	0.068842
chr4:149640000-149650000	+	115	87	50	32	2.3	2.71875	1.30066	0.0690679
chr6:94700000-94710000	+	131	154	72	22	1.81944	7	1.60023	0.0739387
chr17:10550000-10560000	+	78	57	30	13	2.6	4.38462	1.65055	0.0764839
chr4:63210000-63220000	+	192	143	87	61	2.2069	2.34426	1.17856	0.077855
chr8:80640000-80650000	+	120	155	48	76	2.5	2.03947	1.14909	0.0779475
chr1:166390000-166400000	+	108	81	43	15	2.51163	5.4	1.70426	0.0779905
chr6:48550000-48560000	+	98	138	47	53	2.08511	2.60377	1.23879	0.078215
chr7:6940000-6950000	+	66	94	29	2	2.27586	47	2.36773	0.0801423
chr5:28140000-28150000	+	60	79	34	14	1.76471	5.64286	1.53398	0.0809019
chr5:115860000-115870000	+	83	113	44	13	1.88636	8.69231	1.78182	0.0843167
chr17:32660000-32670000	+	88	67	45	34	1.95556	1.97059	0.972344	0.0850675
chr5:148220000-148230000	+	78	103	47	23	1.65957	4.47826	1.37056	0.0852028
chr3:121080000-121090000	+	94	102	57	21	1.64912	4.85714	1.32931	0.0853538
chr2:77010000-77020000	+	58	56	34	13	1.70588	4.30769	1.2783	0.0864674
chr4:25730000-25740000	+	50	53	31	12	1.6129	4.41667	1.26024	0.0892349
chr18:75470000-75480000	+	80	59	35	16	2.28571	3.6875	1.44652	0.0898283
chr2:72500000-72510000	+	80	59	35	15	2.28571	3.93333	1.47508	0.0917895
chr16:25040000-25050000	+	82	112	47	17	1.74468	6.58824	1.59991	0.0920406
chr14:32750000-32760000	+	55	73	34	15	1.61765	4.86667	1.38529	0.0944629
chr13:48360000-48370000	+	71	56	32	7	2.21875	8	1.70328	0.0944662
chr17:28310000-28320000	+	130	90	48	51	2.70833	1.76471	1.152	0.094566
chr1:162970000-162980000	+	49	67	22	32	2.22727	2.09375	1.10309	0.0948664
chr10:61290000-61300000	+	266	461	87	21	3.05747	21.9524	2.75092	0.095094
chr1:193730000-193740000	+	36	32	11	22	3.27273	1.45455	1.04307	0.0960025
chrX:35990000-36000000	+	65	44	23	25	2.82609	1.76	1.18322	0.101678
chr8:48840000-48850000	+	49	39	24	7	2.04167	5.57143	1.50524	0.101777
chr19:4040000-4050000	+	45	47	30	13	1.5	3.61538	1.0973	0.103442
chr9:100490000-100500000	+	74	91	49	20	1.5102	4.55	1.2578	0.10386
chr3:106910000-106920000	+	70	39	13	5	5.38462	7.8	2.59826	0.104697
chr15:79820000-79830000	+	312	251	151	32	2.06623	7.84375	1.62129	0.104739
chr15:102770000-102780000	+	84	120	49	15	1.71429	8	1.67243	0.105646
chr12:106310000-106320000	+	103	137	63	18	1.63492	7.61111	1.56704	0.106163
chr8:80650000-80660000	+	127	86	50	52	2.54	1.65385	1.06228	0.11387
chrX:98440000-98450000	+	56	46	31	11	1.80645	4.18182	1.28011	0.115348
chr4:149630000-149640000	+	134	94	64	38	2.09375	2.47368	1.16046	0.118428
chr7:4850000-4860000	+	84	84	54	17	1.55556	4.94118	1.24257	0.119889
chr10:74180000-74190000	+	93	141	42	59	2.21429	2.38983	1.21215	0.120631
chr12:43250000-43260000	+	74	66	42	8	1.7619	8.25	1.48543	0.123358
chr13:94520000-94530000	+	36	70	12	5	3	14	2.64046	0.124374
chr18:3820000-3830000	+	46	43	28	7	1.64286	6.14286	1.34645	0.125843
chr7:4840000-4850000	+	52	45	33	15	1.57576	3	1.01495	0.126531
chr5:121330000-121340000	+	164	305	64	47	2.5625	6.48936	2.07903	0.127877
chr1:92420000-92430000	+	168	125	82	18	2.04878	6.94444	1.5509	0.129349
chr2:110050000-110060000	+	88	151	38	43	2.31579	3.51163	1.56102	0.129605
chr2:37130000-37140000	+	51	33	21	9	2.42857	3.66667	1.48543	0.129937
chr13:66980000-66990000	+	56	87	34	7	1.64706	12.4286	1.80232	0.131215
chr5:74340000-74350000	+	452	779	235	183	1.9234	4.25683	1.55826	0.133455
chr4:11070000-11080000	+	48	84	25	16	1.92	5.25	1.68684	0.133726
chr14:33160000-33170000	+	177	194	126	47	1.40476	4.12766	1.10065	0.133908
chr19:41520000-41530000	+	50	36	25	9	2	4	1.3388	0.134295
chr18:14850000-14860000	+	37	39	26	9	1.42308	4.33333	1.11864	0.138891
chr5:147280000-147290000	+	235	387	103	144	2.28155	2.6875	1.3324	0.140132
chr6:94720000-94730000	+	61	65	44	17	1.38636	3.82353	1.04654	0.140185
chr17:88560000-88570000	+	130	253	58	25	2.24138	10.12	2.20616	0.142633
chr6:59160000-59170000	+	179	145	111	51	1.61261	2.84314	1	0.143277
chr4:140980000-140990000	+	49	62	34	7	1.44118	8.85714	1.43686	0.144558
chr4:24830000-24840000	+	41	61	22	30	1.86364	2.03333	0.971986	0.146016
chrX:148230000-148240000	+	200	115	56	62	3.57143	1.85484	1.41656	0.146946
chr14:35180000-35190000	+	121	216	58	63	2.08621	3.42857	1.47774	0.151184
chr7:73630000-73640000	+	40	81	18	7	2.22222	11.5714	2.27501	0.152134
chr1:193750000-193760000	+	306	711	71	40	4.30986	17.775	3.19569	0.155447
chr11:62320000-62330000	+	29	51	16	15	1.8125	3.4	1.36773	0.15605
chr8:14010000-14020000	+	34	40	26	10	1.30769	4	1.03953	0.15618
chr8:127850000-127860000	+	97	141	69	16	1.4058	8.8125	1.48543	0.156471
chr15:83100000-83110000	+	32	42	25	11	1.28	3.81818	1.03953	0.15784
chr1:89620000-89630000	+	47	44	32	10	1.46875	4.4	1.11548	0.158046
chr1:94070000-94080000	+	74	111	56	33	1.32143	3.36364	1.05565	0.158413
chr13:54330000-54340000	+	52	42	32	11	1.625	3.81818	1.12832	0.159632
chr6:78810000-78820000	+	33	47	24	6	1.375	7.83333	1.41504	0.159634
chr15:38210000-38220000	+	49	35	26	8	1.88462	4.375	1.30485	0.159634
chr11:108810000-108820000	+	40	49	31	12	1.29032	4.08333	1.04947	0.160159
chr2:65270000-65280000	+	47	80	31	22	1.51613	3.63636	1.26076	0.162973
chr19:58660000-58670000	+	26	43	17	15	1.52941	2.86667	1.10852	0.163187
chr3:97320000-97330000	+	46	64	34	8	1.35294	8	1.38904	0.164496
chr3:152360000-152370000	+	68	109	50	34	1.36	3.20588	1.07529	0.168947
chr16:29650000-29660000	+	87	102	67	22	1.29851	4.63636	1.08651	0.169545
chr6:10830000-10840000	+	34	50	26	9	1.30769	5.55556	1.26303	0.170682
chr5:110910000-110920000	+	121	249	67	17	1.80597	14.6471	2.13906	0.172885
chr6:100910000-100920000	+	44	81	29	7	1.51724	11.5714	1.79586	0.174616
chr12:70220000-70230000	+	161	263	120	77	1.34167	3.41558	1.10587	0.176774
chr16:94010000-94020000	+	521	286	192	27	2.71354	10.5926	1.88164	0.177155
chr18:70020000-70030000	+	41	71	28	21	1.46429	3.38095	1.19265	0.177506
chrX:69460000-69470000	+	57	149	12	6	4.75	24.8333	3.51658	0.178279
chr13:115000000-115010000	+	67	97	51	10	1.31373	9.7	1.42681	0.179823
chr6:15760000-15770000	+	38	72	25	9	1.52	8	1.6939	0.180471
chr4:53350000-53360000	+	430	241	169	46	2.54438	5.23913	1.64198	0.180519
chr9:46350000-46360000	+	226	104	54	21	4.18519	4.95238	2.1375	0.181122
chr5:37540000-37550000	+	31	66	16	9	1.9375	7.33333	1.95606	0.181184
chr18:83540000-83550000	+	146	63	29	7	5.03448	9	2.53743	0.181509
chr2:38140000-38150000	+	34	55	25	21	1.36	2.61905	0.952171	0.181953
chr2:88410000-88420000	+	110	173	43	87	2.55814	1.98851	1.12229	0.184727
chr9:90240000-90250000	+	208	318	63	165	3.30159	1.92727	1.20603	0.185354
chr13:58560000-58570000	+	40	31	25	8	1.6	3.875	1.10535	0.186875
chr2:155300000-155310000	+	61	61	46	15	1.32609	4.06667	1	0.187965
chrX:57860000-57870000	+	69	32	19	4	3.63158	8	2.13465	0.189957
chr13:94800000-94810000	+	28	40	23	9	1.21739	4.44444	1.08746	0.190142
chr5:115820000-115830000	+	72	138	49	25	1.46939	5.52	1.50479	0.19242
chr13:114990000-115000000	+	140	264	100	33	1.4	8	1.60293	0.194433
chr6:34140000-34150000	+	55	28	19	8	2.89474	3.5	1.62015	0.194724
chr7:73660000-73670000	+	54	46	35	3	1.54286	15.3333	1.39593	0.200914
chr13:41270000-41280000	+	34	65	25	8	1.36	8.125	1.58496	0.202908
chrX:113770000-113780000	+	88	55	16	45	5.5	1.22222	1.22913	0.202944
chr6:90420000-90430000	+	101	55	41	23	2.46341	2.3913	1.2854	0.203575
chr11:114450000-114460000	+	45	39	31	7	1.45161	5.57143	1.14439	0.204052
chr11:79780000-79790000	-	327	290	81	79	4.03704	3.67089	1.9472	0.00651
chr5:110890000-110900000	-	328	340	74	28	4.43243	12.1429	2.71128	0.00698087
chr7:73620000-73630000	-	173	189	35	14	4.94286	13.5	2.88514	0.00703946
chrX:151640000-151650000	-	57	52	12	17	4.75	3.05882	1.9102	0.00772212
chr18:62900000-62910000	-	264	238	67	39	3.9403	6.10256	2.24362	0.00918224
chr8:82140000-82150000	-	124	120	55	40	2.25455	3	1.36088	0.0106817
chr11:19730000-19740000	-	204	185	43	8	4.74419	23.125	2.9312	0.0136
chr6:137650000-137660000	-	68	78	28	21	2.42857	3.71429	1.57511	0.0154694
chr4:134850000-134860000	-	102	114	58	51	1.75862	2.23529	0.986703	0.0164427
chr12:3550000-3560000	-	95	104	31	11	3.06452	9.45455	2.24431	0.0189607
chr6:29610000-29620000	-	198	154	22	19	9	8.10526	3.10188	0.0195224
chr5:24630000-24640000	-	62	60	22	9	2.81818	6.66667	1.97654	0.0202585
chr1:153090000-153100000	-	229	187	55	26	4.16364	7.19231	2.36059	0.0224341
chr7:73640000-73650000	-	101	83	21	5	4.80952	16.6	2.82312	0.0224539
chr12:75410000-75420000	-	55	50	28	21	1.96429	2.38095	1.09954	0.0227933
chr7:73630000-73640000	-	86	99	26	5	3.30769	19.8	2.57719	0.0247694
chrX:161440000-161450000	-	61	51	23	14	2.65217	3.64286	1.5979	0.0307035
chr3:30570000-30580000	-	271	238	83	12	3.26506	19.8333	2.42167	0.0339541
chr10:80960000-80970000	-	56	72	22	16	2.54545	4.5	1.75207	0.0342102
chr5:35890000-35900000	-	65	83	24	28	2.70833	2.96429	1.50901	0.0349687
chr4:139950000-139960000	-	62	50	26	21	2.38462	2.38095	1.25277	0.0377496
chr11:60030000-60040000	-	93	77	35	17	2.65714	4.52941	1.70895	0.0392205
chr19:11980000-11990000	-	195	240	106	109	1.83962	2.20183	1.01668	0.0395485
chr2:29590000-29600000	-	64	66	25	4	2.56	16.5	2.16439	0.0409615
chr15:102750000-102760000	-	49	41	18	7	2.72222	5.85714	1.848	0.041106
chr14:73230000-73240000	-	646	576	287	129	2.25087	4.46512	1.55459	0.0430253
chr9:97010000-97020000	-	142	158	79	42	1.79747	3.7619	1.30996	0.0471577
chr1:153080000-153090000	-	106	133	44	13	2.40909	10.2308	2.06798	0.0474207
chr14:59980000-59990000	-	212	195	100	39	2.12	5	1.54994	0.0515517
chr4:107850000-107860000	-	188	229	89	29	2.11236	7.89655	1.82126	0.054304
chr2:166260000-166270000	-	90	121	39	15	2.30769	8.06667	1.96621	0.0570698
chr18:47070000-47080000	-	46	38	23	14	2	2.71429	1.18286	0.0598119
chr10:94920000-94930000	-	109	141	42	62	2.59524	2.27419	1.26534	0.0607776
chr12:109970000-109980000	-	32	43	17	12	1.88235	3.58333	1.37084	0.06259
chr1:92410000-92420000	-	76	79	37	8	2.05405	9.875	1.78427	0.0636178
chr5:24650000-24660000	-	50	35	15	8	3.33333	4.375	1.88583	0.064464
chr8:83410000-83420000	-	45	47	26	11	1.73077	4.27273	1.31411	0.0680643
chr4:33330000-33340000	-	77	101	47	38	1.6383	2.65789	1.06634	0.0682747
chr6:71630000-71640000	-	42	50	24	10	1.75	5	1.4361	0.0693457
chrX:70640000-70650000	-	193	282	76	16	2.53947	17.625	2.36822	0.0703527
chr15:102760000-102770000	-	147	98	36	5	4.08333	19.6	2.57909	0.072152
chr5:110880000-110890000	-	61	79	31	8	1.96774	9.875	1.84388	0.0744067
chr3:101040000-101050000	-	40	42	26	14	1.53846	3	1.03562	0.0746294
chrX:161430000-161440000	-	93	63	27	26	3.44444	2.42308	1.55748	0.0754427
chr6:71620000-71630000	-	42	40	25	12	1.68	3.33333	1.1481	0.0758409
chr6:88610000-88620000	-	31	44	16	9	1.9375	4.88889	1.58496	0.0772332
chr2:17940000-17950000	-	38	53	20	10	1.9	5.3	1.6009	0.0773448
chr9:3020000-3030000	-	212	269	75	133	2.82667	2.02256	1.20945	0.0784334
chr9:78210000-78220000	-	245	260	148	61	1.65541	4.2623	1.27278	0.0786101
chr1:57650000-57660000	-	90	54	15	8	6	6.75	2.64636	0.0808772
chr13:74640000-74650000	-	38	51	23	14	1.65217	3.64286	1.26628	0.0813352
chr1:57640000-57650000	-	75	54	28	9	2.67857	6	1.80177	0.0831121
chr14:76160000-76170000	-	44	54	5	24	8.8	2.25	1.75673	0.0847067
chr16:25040000-25050000	-	63	52	31	11	2.03226	4.72727	1.45317	0.0854256
chr4:138250000-138260000	-	184	169	93	18	1.97849	9.38889	1.66911	0.0870459
chr6:107220000-107230000	-	69	107	32	16	2.15625	6.6875	1.87447	0.0899758
chr1:57660000-57670000	-	111	75	39	17	2.84615	4.41176	1.7318	0.0911535
chr8:126880000-126890000	-	61	68	39	16	1.5641	4.25	1.22987	0.0913232
chr2:167190000-167200000	-	82	106	45	7	1.82222	15.1429	1.85415	0.0940578
chr6:107130000-107140000	-	34	38	23	11	1.47826	3.45455	1.08246	0.0952381
chr7:87980000-87990000	-	51	61	33	13	1.54545	4.69231	1.28379	0.0981721
chr13:34210000-34220000	-	188	258	124	72	1.51613	3.58333	1.18619	0.103176
chr11:52170000-52180000	-	110	73	26	42	4.23077	1.7381	1.42824	0.104047
chr8:34540000-34550000	-	51	57	36	18	1.41667	3.16667	1	0.104467
chr16:48420000-48430000	-	63	57	36	11	1.75	5.18182	1.3523	0.104884
chr16:10460000-10470000	-	48	48	28	6	1.71429	8	1.4975	0.106224
chr16:97730000-97740000	-	63	55	35	10	1.8	5.5	1.39079	0.108629
chr9:46290000-46300000	-	84	139	39	30	2.15385	4.63333	1.69238	0.109812
chr6:94700000-94710000	-	51	68	29	2	1.75862	34	1.94062	0.110157
chr2:25210000-25220000	-	68	55	33	5	2.06061	11	1.69459	0.110472
chr18:82300000-82310000	-	65	79	43	15	1.51163	5.26667	1.31194	0.110894
chr2:8960000-8970000	-	217	147	92	73	2.3587	2.0137	1.14147	0.111138
chr4:81930000-81940000	-	38	61	20	15	1.9	4.06667	1.50007	0.112821
chr3:9070000-9080000	-	151	97	55	23	2.74545	4.21739	1.66879	0.113573
chr5:24640000-24650000	-	50	78	29	13	1.72414	6	1.60768	0.116542
chr7:19330000-19340000	-	102	67	40	14	2.55	4.78571	1.64599	0.11869
chr5:148550000-148560000	-	135	71	24	11	5.625	6.45455	2.55722	0.120133
chr7:51520000-51530000	-	125	81	50	33	2.5	2.45455	1.31146	0.120958
chr10:94900000-94910000	-	260	348	177	68	1.46893	5.11765	1.31129	0.122223
chr9:78220000-78230000	-	207	260	149	68	1.38926	3.82353	1.10573	0.122888
chr1:134160000-134170000	-	90	134	59	27	1.52542	4.96296	1.38109	0.126582
chr16:17920000-17930000	-	59	83	43	29	1.37209	2.86207	0.979822	0.127992
chr14:41620000-41630000	-	29	43	12	20	2.41667	2.15	1.16993	0.131256
chr14:75460000-75470000	-	57	107	25	8	2.28	13.375	2.31316	0.131268
chr9:97020000-97030000	-	54	43	29	7	1.86207	6.14286	1.42999	0.131315
chr5:35960000-35970000	-	75	62	43	13	1.74419	4.76923	1.29068	0.131539
chr14:62300000-62310000	-	134	71	32	7	4.1875	10.1429	2.39408	0.134006
chr4:125400000-125410000	-	124	87	60	23	2.06667	3.78261	1.34606	0.134265
chr10:74180000-74190000	-	2197	3695	278	1253	7.90288	2.94892	1.94428	0.134824
chr11:82800000-82810000	-	49	109	9	2	5.44444	54.5	3.84435	0.135399
chr7:7070000-7080000	-	81	158	31	18	2.6129	8.77778	2.28616	0.135434
chr8:34550000-34560000	-	43	74	24	7	1.79167	10.5714	1.91617	0.135493
chr13:58610000-58620000	-	53	80	35	12	1.51429	6.66667	1.50069	0.136191
chr18:20920000-20930000	-	133	91	65	38	2.04615	2.39474	1.12085	0.136309
chr19:44460000-44470000	-	46	74	29	19	1.58621	3.89474	1.32193	0.13647
chr1:182780000-182790000	-	58	40	29	18	2	2.22222	1.06012	0.136832
chr5:115590000-115600000	-	46	60	34	14	1.35294	4.28571	1.14296	0.140717
chr4:32260000-32270000	-	60	111	30	16	2	6.9375	1.89429	0.141881
chr8:47280000-47290000	-	36	46	28	14	1.28571	3.28571	0.965235	0.145642
chr13:94750000-94760000	-	51	39	29	11	1.75862	3.54545	1.16993	0.147011
chr2:59210000-59220000	-	123	99	71	19	1.73239	5.21053	1.30256	0.14766
chr8:74220000-74230000	-	128	183	50	96	2.56	1.90625	1.09095	0.148023
chr15:98810000-98820000	-	32	53	16	20	2	2.65	1.23947	0.148951
chr1:90880000-90890000	-	145	125	86	15	1.68605	8.33333	1.4186	0.149055
chr2:155430000-155440000	-	103	79	56	12	1.83929	6.58333	1.42033	0.150766
chr5:50680000-50690000	-	60	110	23	32	2.6087	3.4375	1.62803	0.151909
chrX:70280000-70290000	-	222	105	45	10	4.93333	10.5	2.57179	0.1558
chr1:134170000-134180000	-	116	179	84	64	1.38095	2.79688	0.995118	0.156161
chr5:136120000-136130000	-	43	38	27	6	1.59259	6.33333	1.29546	0.156205
chr11:96940000-96950000	-	57	41	31	12	1.83871	3.41667	1.18845	0.15723
chr9:92140000-92150000	-	61	42	32	16	1.90625	2.625	1.10154	0.15723
chr9:37030000-37040000	-	55	57	39	11	1.41026	5.18182	1.1635	0.157845
chr1:52500000-52510000	-	35	45	27	10	1.2963	4.5	1.11247	0.161045
chr2:59200000-59210000	-	194	183	124	15	1.56452	12.2	1.43948	0.16193
chr8:120370000-120380000	-	58	101	36	28	1.61111	3.60714	1.31288	0.161979
chr2:31000000-31010000	-	74	118	48	49	1.54167	2.40816	0.98505	0.163539
chr7:88340000-88350000	-	79	63	46	9	1.71739	7	1.36839	0.163578
chr7:151990000-152000000	-	47	80	32	10	1.46875	8	1.59637	0.165342
chr17:33010000-33020000	-	374	239	176	71	2.125	3.3662	1.31138	0.165713
chr3:9080000-9090000	-	103	85	64	17	1.60938	5	1.21474	0.167385
chr1:90910000-90920000	-	68	47	33	1	2.06061	47	1.75803	0.168564
chr8:32390000-32400000	-	33	39	26	10	1.26923	3.9	1	0.169722
chr4:138260000-138270000	-	83	41	22	10	3.77273	4.1	1.9542	0.169789
chr11:72760000-72770000	-	64	59	44	13	1.45455	4.53846	1.10962	0.17032
chr13:31400000-31410000	-	33	36	25	8	1.32	4.5	1.06413	0.172359
chr6:88630000-88640000	-	50	76	37	8	1.35135	9.5	1.48543	0.173082
chr2:166340000-166350000	-	43	70	32	12	1.34375	5.83333	1.36075	0.176409
chr5:24660000-24670000	-	86	210	28	11	3.07143	19.0909	2.92405	0.17643
chrX:87990000-88000000	-	97	148	46	77	2.1087	1.92208	0.994123	0.177626
chr1:51790000-51800000	-	141	231	106	57	1.33019	4.05263	1.19043	0.178228
chr11:60550000-60560000	-	116	184	56	91	2.07143	2.02198	1.02915	0.183428
chr1:121010000-121020000	-	44	56	36	14	1.22222	4	1	0.184156
chr2:146440000-146450000	-	57	45	37	15	1.54054	3	0.971986	0.184156
chr15:75570000-75580000	-	52	68	43	18	1.2093	3.77778	0.976153	0.185179
chr5:65450000-65460000	-	30	60	19	7	1.57895	8.57143	1.79141	0.186148
chr11:52150000-52160000	-	54	46	37	13	1.45946	3.53846	1	0.18675
chr17:27690000-27700000	-	55	33	20	24	2.75	1.375	1	0.187965
chrX:45640000-45650000	-	47	47	34	7	1.38235	6.71429	1.19704	0.188638
chr9:108740000-108750000	-	90	117	71	15	1.26761	7.8	1.26722	0.191011
chr11:22990000-23000000	-	38	43	30	9	1.26667	4.77778	1.05445	0.19111
chr2:60240000-60250000	-	120	77	61	18	1.96721	4.27778	1.31827	0.191857
chr5:126500000-126510000	-	32	56	24	13	1.33333	4.30769	1.24998	0.193115
chr11:72230000-72240000	-	44	47	33	6	1.33333	7.83333	1.22239	0.195705
chr1:137090000-137100000	-	65	102	52	15	1.25	6.8	1.31762	0.196158
chr4:154020000-154030000	-	59	28	18	4	3.27778	7	1.98351	0.196182
chr13:97140000-97150000	-	36	72	24	11	1.5	6.54545	1.6256	0.196734
chr18:82260000-82270000	-	42	54	33	5	1.27273	10.8	1.33703	0.197227
chr11:60910000-60920000	-	63	42	34	8	1.85294	5.25	1.32193	0.200093
chr1:193750000-193760000	-	32	39	26	7	1.23077	5.57143	1.10535	0.20137
chr6:68050000-68060000	-	50	78	24	42	2.08333	1.85714	0.955606	0.203556
chr12:53490000-53500000	-	82	61	52	20	1.57692	3.05	0.989946	0.204753

## Sheet: novel-nc-RNAs-serum-higher
serum-higher
		Tag count				Ratio tag count 2i/serum
Coordinates/ bin	strand	TNGA-2i-plus	E14-2i-plus	TNGA-serum-plus	E14-serum-plus	TNGA-plus	E14-plus	Log Ratio tag count 2i vs serum	T-test
chr14:107130000-107140000	+	33	21	60	135	0.55	0.155556	-1.85244	0.204532
chr3:135370000-135380000	+	29	10	41	35	0.707317	0.285714	-0.962525	0.204439
chr17:12410000-12420000	+	33	5	57	41	0.578947	0.121951	-1.36678	0.203883
chr11:12700000-12710000	+	29	5	36	54	0.805556	0.0925926	-1.40439	0.202923
chr9:31890000-31900000	+	78	25	310	135	0.251613	0.185185	-2.11116	0.202344
chr7:62020000-62030000	+	22	12	32	63	0.6875	0.190476	-1.48239	0.201983
chr13:98060000-98070000	+	30	10	65	38	0.461538	0.263158	-1.36457	0.201636
chr5:9170000-9180000	+	36	17	59	127	0.610169	0.133858	-1.81124	0.200288
chr5:64780000-64790000	+	48	17	549	192	0.0874317	0.0885417	-3.51096	0.199872
chr9:27140000-27150000	+	99	42	174	118	0.568966	0.355932	-1.05027	0.199375
chr5:27220000-27230000	+	33	10	45	42	0.733333	0.238095	-1.01668	0.198275
chr11:100130000-100140000	+	30	9	37	44	0.810811	0.204545	-1.05445	0.198216
chr2:151330000-151340000	+	35	17	64	42	0.546875	0.404762	-1.02748	0.197863
chrX:147600000-147610000	+	64	55	113	231	0.566372	0.238095	-1.53145	0.19763
chr12:11570000-11580000	+	14	3	61	26	0.229508	0.115385	-2.35548	0.196622
chr15:61840000-61850000	+	39	11	57	49	0.684211	0.22449	-1.08406	0.194391
chr15:38000000-38010000	+	17	29	45	89	0.377778	0.325843	-1.54253	0.193441
chr7:14680000-14690000	+	3	3	72	25	0.0416667	0.12	-4.01495	0.192474
chr8:81020000-81030000	+	32	24	48	89	0.666667	0.269663	-1.29068	0.192058
chr1:138500000-138510000	+	72	120	314	171	0.229299	0.701754	-1.33688	0.191566
chr4:142890000-142900000	+	53	20	165	82	0.321212	0.243902	-1.75854	0.190759
chr13:98050000-98060000	+	25	5	40	32	0.625	0.15625	-1.26303	0.190509
chr12:11640000-11650000	+	26	10	72	38	0.361111	0.263158	-1.61143	0.187744
chr8:83460000-83470000	+	25	9	45	31	0.555556	0.290323	-1.16046	0.186877
chr10:75000000-75010000	+	32	29	74	45	0.432432	0.644444	-0.96408	0.184956
chr2:67550000-67560000	+	22	11	40	27	0.55	0.407407	-1.0217	0.183974
chr1:63280000-63290000	+	123	220	610	329	0.201639	0.668693	-1.45292	0.182838
chr6:122290000-122300000	+	106	187	443	257	0.239278	0.727626	-1.25645	0.182663
chr4:10860000-10870000	+	38	10	49	72	0.77551	0.138889	-1.3339	0.18153
chr12:72340000-72350000	+	45	14	69	57	0.652174	0.245614	-1.09464	0.181404
chr2:181610000-181620000	+	33	8	51	43	0.647059	0.186047	-1.19704	0.180924
chr18:18060000-18070000	+	23	7	34	63	0.676471	0.111111	-1.69302	0.180424
chr10:18120000-18130000	+	31	19	67	41	0.462687	0.463415	-1.11103	0.180084
chr5:27200000-27210000	+	27	3	59	37	0.457627	0.0810811	-1.67807	0.179855
chr11:53950000-53960000	+	120	102	167	273	0.718563	0.373626	-0.986944	0.179802
chr8:8610000-8620000	+	25	5	34	38	0.735294	0.131579	-1.26303	0.175678
chr7:114370000-114380000	+	61	121	737	321	0.082768	0.376947	-2.53933	0.172512
chr11:12630000-12640000	+	40	13	53	57	0.754717	0.22807	-1.05344	0.171998
chr4:25100000-25110000	+	22	4	30	45	0.733333	0.0888889	-1.52838	0.17163
chr11:121710000-121720000	+	33	17	58	41	0.568966	0.414634	-0.9855	0.170682
chr1:59930000-59940000	+	29	49	66	106	0.439394	0.462264	-1.14086	0.170315
chr3:90410000-90420000	+	31	7	42	48	0.738095	0.145833	-1.24393	0.170307
chrX:161070000-161080000	+	29	11	39	39	0.74359	0.282051	-0.963474	0.169188
chr7:114350000-114360000	+	158	552	955	723	0.165445	0.763485	-1.24085	0.168461
chr4:54090000-54100000	+	33	22	66	43	0.5	0.511628	-0.986825	0.168345
chr2:36080000-36090000	+	32	12	41	48	0.780488	0.25	-1.0163	0.167665
chr7:73220000-73230000	+	19	17	51	30	0.372549	0.566667	-1.16993	0.166524
chr11:12720000-12730000	+	34	12	46	47	0.73913	0.255319	-1.0156	0.16641
chr7:104210000-104220000	+	64	39	132	85	0.484848	0.458824	-1.07505	0.165546
chr7:114360000-114370000	+	88	240	927	458	0.0949299	0.524017	-2.07812	0.165249
chrX:147620000-147630000	+	39	12	59	52	0.661017	0.230769	-1.12199	0.164407
chr2:146660000-146670000	+	29	10	73	43	0.39726	0.232558	-1.57258	0.1624
chr1:63270000-63280000	+	127	333	754	469	0.168435	0.710021	-1.41072	0.162242
chr9:61790000-61800000	+	23	6	33	53	0.69697	0.113208	-1.56828	0.162036
chr4:124990000-125000000	+	47	11	64	88	0.734375	0.125	-1.38995	0.161916
chr9:31870000-31880000	+	92	23	264	148	0.348485	0.155405	-1.84101	0.158755
chr19:6370000-6380000	+	38	77	97	127	0.391753	0.606299	-0.961865	0.157113
chr9:31840000-31850000	+	162	97	452	259	0.358407	0.374517	-1.4569	0.156652
chr8:67730000-67740000	+	27	19	136	321	0.198529	0.05919	-3.31249	0.156644
chr19:54100000-54110000	+	18	15	26	41	0.692308	0.365854	-1.0217	0.156304
chr6:140540000-140550000	+	27	28	76	46	0.355263	0.608696	-1.14938	0.155276
chr17:8520000-8530000	+	22	23	35	55	0.628571	0.418182	-1	0.153651
chr12:112890000-112900000	+	66	54	146	94	0.452055	0.574468	-1	0.153501
chr1:138470000-138480000	+	61	135	258	180	0.236434	0.75	-1.16008	0.153266
chr7:116080000-116090000	+	22	22	34	53	0.647059	0.415094	-0.983512	0.151958
chr4:85510000-85520000	+	23	10	55	34	0.418182	0.294118	-1.43134	0.151515
chr18:6150000-6160000	+	25	8	45	34	0.555556	0.235294	-1.25939	0.151055
chr11:120070000-120080000	+	28	16	41	66	0.682927	0.242424	-1.28204	0.151048
chr1:138480000-138490000	+	72	133	354	209	0.20339	0.636364	-1.45751	0.150637
chr8:18910000-18920000	+	59	58	264	139	0.223485	0.417266	-1.78427	0.149382
chr5:67880000-67890000	+	85	46	187	121	0.454545	0.380165	-1.23336	0.147253
chr1:138580000-138590000	+	95	36	185	131	0.513514	0.274809	-1.27036	0.146831
chr10:18080000-18090000	+	44	20	106	66	0.415094	0.30303	-1.42626	0.146612
chr6:67210000-67220000	+	59	78	112	173	0.526786	0.450867	-1.05679	0.146488
chr4:24530000-24540000	+	86	95	381	206	0.225722	0.461165	-1.69737	0.146441
chr1:63260000-63270000	+	139	329	606	443	0.229373	0.742664	-1.16443	0.146049
chr3:51000000-51010000	+	31	17	69	133	0.449275	0.12782	-2.07325	0.143121
chr4:57440000-57450000	+	25	11	38	33	0.657895	0.333333	-0.979822	0.142764
chr3:10820000-10830000	+	22	11	55	34	0.4	0.323529	-1.43134	0.142008
chr8:67740000-67750000	+	58	21	187	396	0.31016	0.0530303	-2.88357	0.140832
chr4:134080000-134090000	+	17	17	44	28	0.386364	0.607143	-1.08246	0.14079
chr1:17250000-17260000	+	16	45	76	62	0.210526	0.725806	-1.17779	0.139275
chr15:34070000-34080000	+	106	243	337	341	0.31454	0.71261	-0.958058	0.13841
chr1:134080000-134090000	+	36	15	50	69	0.72	0.217391	-1.22239	0.138343
chr8:26680000-26690000	+	25	21	41	66	0.609756	0.318182	-1.21791	0.137588
chr16:4610000-4620000	+	10	20	49	31	0.204082	0.645161	-1.41504	0.135874
chr10:58830000-58840000	+	31	24	65	44	0.476923	0.545455	-0.986825	0.134864
chr1:45890000-45900000	+	26	10	41	36	0.634146	0.277778	-1.09686	0.134296
chr12:11600000-11610000	+	21	13	60	36	0.35	0.361111	-1.4975	0.133862
chr11:12480000-12490000	+	26	8	72	144	0.361111	0.0555556	-2.66742	0.133726
chr1:138490000-138500000	+	90	165	492	291	0.182927	0.56701	-1.61852	0.132952
chr8:69420000-69430000	+	34	16	71	49	0.478873	0.326531	-1.26303	0.132823
chr7:114380000-114390000	+	76	150	603	328	0.126036	0.457317	-2.04246	0.131696
chr12:11630000-11640000	+	32	18	113	64	0.283186	0.28125	-1.82375	0.13028
chr11:12590000-12600000	+	25	12	39	60	0.641026	0.2	-1.4199	0.128746
chr5:31860000-31870000	+	25	27	63	42	0.396825	0.642857	-1.01381	0.128568
chr3:57630000-57640000	+	17	18	44	29	0.386364	0.62069	-1.06054	0.127301
chr1:55210000-55220000	+	39	29	91	60	0.428571	0.483333	-1.15094	0.125637
chr5:67900000-67910000	+	61	34	114	84	0.535088	0.404762	-1.0595	0.125327
chr5:34740000-34750000	+	154	121	379	246	0.406332	0.49187	-1.18442	0.125153
chr13:62150000-62160000	+	32	31	80	53	0.4	0.584906	-1.078	0.122253
chr4:32860000-32870000	+	60	70	139	231	0.431655	0.30303	-1.50901	0.12205
chr5:34730000-34740000	+	98	92	378	221	0.259259	0.41629	-1.65656	0.121295
chr8:87500000-87510000	+	37	29	78	54	0.474359	0.537037	-1	0.120859
chr5:53860000-53870000	+	31	7	58	48	0.534483	0.145833	-1.47999	0.120363
chr3:8560000-8570000	+	23	32	80	52	0.2875	0.615385	-1.26303	0.120158
chr8:46130000-46140000	+	21	10	35	54	0.6	0.185185	-1.52154	0.118374
chr6:102690000-102700000	+	26	10	53	90	0.490566	0.111111	-1.98995	0.117449
chr11:116440000-116450000	+	29	13	45	41	0.644444	0.317073	-1.03395	0.116459
chr18:6170000-6180000	+	24	9	51	37	0.470588	0.243243	-1.41504	0.115545
chr2:67830000-67840000	+	15	6	50	30	0.3	0.2	-1.92961	0.114856
chr1:17260000-17270000	+	23	27	112	65	0.205357	0.415385	-1.82375	0.114698
chr16:36100000-36110000	+	42	50	112	77	0.375	0.649351	-1.03868	0.114035
chr8:18900000-18910000	+	55	83	374	212	0.147059	0.391509	-2.08623	0.11241
chr9:31850000-31860000	+	86	30	263	165	0.326996	0.181818	-1.88349	0.109748
chr13:44800000-44810000	+	45	19	80	66	0.5625	0.287879	-1.18982	0.108906
chr1:17270000-17280000	+	12	12	99	53	0.121212	0.226415	-2.66297	0.108528
chr11:12660000-12670000	+	25	8	49	39	0.510204	0.205128	-1.41504	0.108134
chr4:74050000-74060000	+	37	16	70	55	0.528571	0.290909	-1.23786	0.108047
chr12:110940000-110950000	+	59	69	120	181	0.491667	0.381215	-1.23362	0.107476
chr10:18110000-18120000	+	52	29	101	76	0.514851	0.381579	-1.12776	0.105728
chr15:102290000-102300000	+	30	16	76	51	0.394737	0.313725	-1.46512	0.105668
chr11:12510000-12520000	+	30	14	63	103	0.47619	0.135922	-1.91561	0.105356
chr8:43630000-43640000	+	29	70	105	112	0.27619	0.625	-1.13219	0.105033
chr11:12620000-12630000	+	35	14	53	60	0.660377	0.233333	-1.20547	0.101705
chr5:92400000-92410000	+	25	19	89	55	0.280899	0.345455	-1.71049	0.101394
chr10:50570000-50580000	+	25	32	73	51	0.342466	0.627451	-1.12131	0.101056
chr18:6140000-6150000	+	22	10	42	64	0.52381	0.15625	-1.72792	0.0980973
chr12:3500000-3510000	+	29	18	52	41	0.557692	0.439024	-0.98457	0.0978658
chr11:12530000-12540000	+	21	4	40	57	0.525	0.0701754	-1.95606	0.0957514
chr4:13080000-13090000	+	22	9	67	44	0.328358	0.204545	-1.84022	0.093946
chr12:118990000-119000000	+	22	6	38	39	0.578947	0.153846	-1.45943	0.092437
chr18:6130000-6140000	+	24	17	46	35	0.521739	0.485714	-0.982298	0.0918468
chr3:69550000-69560000	+	43	82	121	124	0.355372	0.66129	-0.970854	0.0918468
chr5:59130000-59140000	+	13	19	76	47	0.171053	0.404255	-1.94251	0.0915883
chr18:35710000-35720000	+	81	160	255	238	0.317647	0.672269	-1.03255	0.089273
chr2:136900000-136910000	+	17	7	55	36	0.309091	0.194444	-1.92283	0.0891727
chr9:7720000-7730000	+	32	12	52	61	0.615385	0.196721	-1.36075	0.087911
chr8:18890000-18900000	+	49	65	176	121	0.278409	0.53719	-1.38143	0.0855828
chr4:129520000-129530000	+	26	17	38	48	0.684211	0.354167	-1	0.0855203
chr16:3750000-3760000	+	63	96	165	231	0.381818	0.415584	-1.31647	0.084792
chr18:80420000-80430000	+	47	70	126	101	0.373016	0.693069	-0.956184	0.0835879
chr10:98730000-98740000	+	30	11	51	52	0.588235	0.211538	-1.32895	0.0826636
chr5:27180000-27190000	+	23	7	51	76	0.45098	0.0921053	-2.08179	0.0822472
chr1:71620000-71630000	+	22	38	56	66	0.392857	0.575758	-1.02385	0.0814563
chr10:77520000-77530000	+	2	3	69	38	0.0289855	0.0789474	-4.41954	0.081342
chr15:96550000-96560000	+	48	11	138	99	0.347826	0.111111	-2.0061	0.0803704
chr9:78370000-78380000	+	71	19	203	145	0.349754	0.131034	-1.95109	0.0803293
chr2:39520000-39530000	+	24	13	55	41	0.436364	0.317073	-1.37551	0.0802557
chr10:129980000-129990000	+	140	234	349	423	0.401146	0.553191	-1.04556	0.0796993
chr1:161270000-161280000	+	68	56	139	105	0.489209	0.533333	-0.976541	0.079642
chr11:12490000-12500000	+	24	6	79	129	0.303797	0.0465116	-2.79355	0.078746
chr10:18040000-18050000	+	79	113	175	228	0.451429	0.495614	-1.06967	0.0786905
chr9:55800000-55810000	+	12	20	31	39	0.387097	0.512821	-1.12928	0.0783646
chr1:88200000-88210000	+	15	13	60	39	0.25	0.333333	-1.822	0.0780776
chr3:50990000-51000000	+	28	11	47	53	0.595745	0.207547	-1.35845	0.0773448
chr15:92840000-92850000	+	82	43	126	140	0.650794	0.307143	-1.0895	0.0765755
chr2:71700000-71710000	+	38	17	67	62	0.567164	0.274194	-1.22987	0.0755776
chr19:6380000-6390000	+	24	22	61	44	0.393443	0.5	-1.19068	0.0748441
chr4:155180000-155190000	+	18	29	49	65	0.367347	0.446154	-1.2783	0.0746951
chr5:24230000-24240000	+	26	13	53	75	0.490566	0.173333	-1.7146	0.0734694
chr17:35080000-35090000	+	24	14	41	36	0.585366	0.388889	-1.01886	0.0732655
chr3:58360000-58370000	+	22	11	37	35	0.594595	0.314286	-1.12553	0.0732655
chr11:12580000-12590000	+	28	8	55	71	0.509091	0.112676	-1.80735	0.0723128
chr7:88910000-88920000	+	40	79	128	150	0.3125	0.526667	-1.22412	0.0709694
chr12:110810000-110820000	+	127	202	657	452	0.193303	0.446903	-1.7531	0.0701758
chr19:39040000-39050000	+	12	21	32	35	0.375	0.6	-1.0217	0.0698014
chr10:83060000-83070000	+	46	38	75	98	0.613333	0.387755	-1.04231	0.0673851
chr18:90320000-90330000	+	12	20	58	87	0.206897	0.229885	-2.17991	0.064132
chr2:67400000-67410000	+	27	13	75	111	0.36	0.117117	-2.21723	0.0634096
chr9:31880000-31890000	+	62	19	192	142	0.322917	0.133803	-2.04385	0.0617201
chr3:37470000-37480000	+	28	26	59	46	0.474576	0.565217	-0.959358	0.0605361
chr11:12550000-12560000	+	29	12	59	75	0.491525	0.16	-1.70854	0.0576206
chr14:107150000-107160000	+	24	7	49	57	0.489796	0.122807	-1.77372	0.0574051
chr14:71170000-71180000	+	24	13	42	50	0.571429	0.26	-1.31411	0.0560635
chr16:10240000-10250000	+	66	82	234	173	0.282051	0.473988	-1.45943	0.0544863
chr10:18100000-18110000	+	44	39	152	109	0.289474	0.357798	-1.65287	0.054368
chr4:133510000-133520000	+	512	832	1349	1328	0.37954	0.626506	-0.994084	0.0532926
chr8:87390000-87400000	+	21	12	36	42	0.583333	0.285714	-1.24101	0.0532084
chr5:34720000-34730000	+	128	102	391	287	0.327366	0.355401	-1.55965	0.0527673
chr9:31860000-31870000	+	104	55	351	259	0.296296	0.212355	-1.93978	0.0494852
chr4:32870000-32880000	+	18	19	32	40	0.5625	0.475	-0.960472	0.0491798
chr4:55090000-55100000	+	14	3	38	50	0.368421	0.06	-2.37197	0.0487564
chrX:147610000-147620000	+	25	11	50	58	0.5	0.189655	-1.58496	0.0466711
chr11:12710000-12720000	+	27	7	61	63	0.442623	0.111111	-1.86673	0.0464304
chr2:143770000-143780000	+	26	24	61	48	0.42623	0.5	-1.12433	0.0462758
chr3:10760000-10770000	+	43	13	98	116	0.438776	0.112069	-1.93411	0.045696
chr11:12500000-12510000	+	32	13	66	75	0.484848	0.173333	-1.6477	0.0447643
chr8:83470000-83480000	+	46	17	123	103	0.373984	0.165049	-1.8429	0.0436716
chr13:43280000-43290000	+	40	8	218	156	0.183486	0.0512821	-2.96193	0.0428805
chr16:16270000-16280000	+	25	8	75	61	0.333333	0.131148	-2.04307	0.0428022
chr15:61820000-61830000	+	25	16	45	53	0.555556	0.301887	-1.25716	0.0418476
chr7:13900000-13910000	+	46	48	107	139	0.429907	0.345324	-1.38793	0.0417292
chr1:19040000-19050000	+	18	6	40	44	0.45	0.136364	-1.80735	0.0416852
chr17:7730000-7740000	+	30	16	78	64	0.384615	0.25	-1.62619	0.04
chr11:12560000-12570000	+	30	10	72	68	0.416667	0.147059	-1.80735	0.0391719
chr3:51050000-51060000	+	15	10	42	56	0.357143	0.178571	-1.97085	0.0390577
chr1:138570000-138580000	+	171	151	441	349	0.387755	0.432665	-1.29479	0.0381684
chr3:10770000-10780000	+	27	8	69	82	0.391304	0.097561	-2.10912	0.0372035
chr18:65720000-65730000	+	101	42	249	222	0.405622	0.189189	-1.71971	0.0369754
chr10:66720000-66730000	+	42	56	115	98	0.365217	0.571429	-1.12	0.0347715
chr15:38010000-38020000	+	141	259	684	571	0.20614	0.45359	-1.64962	0.0346289
chr14:121340000-121350000	+	29	23	103	79	0.281553	0.291139	-1.80735	0.0343576
chr2:160540000-160550000	+	16	23	41	47	0.390244	0.489362	-1.17403	0.0336264
chr7:66080000-66090000	+	15	23	41	45	0.365854	0.511111	-1.17834	0.0330124
chr2:67470000-67480000	+	11	8	75	55	0.146667	0.145455	-2.77444	0.0316289
chr10:67020000-67030000	+	33	22	65	76	0.507692	0.289474	-1.35819	0.0311973
chrX:12870000-12880000	+	51	34	100	116	0.51	0.293103	-1.3455	0.0303211
chr10:18090000-18100000	+	33	19	66	65	0.5	0.292308	-1.33298	0.0301454
chr9:40020000-40030000	+	38	25	68	70	0.558824	0.357143	-1.13124	0.0294057
chr2:67080000-67090000	+	16	5	58	48	0.275862	0.104167	-2.3356	0.0292527
chr18:65730000-65740000	+	105	35	302	274	0.347682	0.127737	-2.04064	0.0286231
chr1:145650000-145660000	+	45	49	108	91	0.416667	0.538462	-1.08204	0.0265669
chr2:67090000-67100000	+	13	13	68	53	0.191176	0.245283	-2.21842	0.0240356
chr9:108730000-108740000	+	46	31	108	95	0.425926	0.326316	-1.39855	0.0239301
chr2:168810000-168820000	+	85	84	204	172	0.416667	0.488372	-1.15371	0.0230957
chr7:80990000-81000000	+	19	12	38	39	0.5	0.307692	-1.31259	0.0228236
chr2:39470000-39480000	+	58	44	104	98	0.557692	0.44898	-0.985786	0.0224226
chr8:83480000-83490000	+	33	22	74	67	0.445946	0.328358	-1.35819	0.0222221
chr18:90340000-90350000	+	7	17	68	84	0.102941	0.202381	-2.66297	0.021045
chr12:107310000-107320000	+	26	25	65	55	0.4	0.454545	-1.23447	0.020562
chr7:51060000-51070000	+	23	13	57	53	0.403509	0.245283	-1.61143	0.0205332
chr2:67480000-67490000	+	20	7	60	65	0.333333	0.107692	-2.2109	0.0196078
chr17:17370000-17380000	+	84	67	144	155	0.583333	0.432258	-0.985597	0.0182084
chr5:65990000-66000000	+	100	144	283	288	0.353357	0.5	-1.22661	0.0178497
chr12:52440000-52450000	+	31	9	119	136	0.260504	0.0661765	-2.67243	0.0163144
chr5:67890000-67900000	+	82	120	273	255	0.300366	0.470588	-1.38618	0.016232
chr2:67590000-67600000	+	18	8	63	73	0.285714	0.109589	-2.38702	0.0161301
chr5:110760000-110770000	+	15	18	35	32	0.428571	0.5625	-1.0217	0.0152164
chr19:37490000-37500000	+	39	27	81	83	0.481481	0.325301	-1.31316	0.0150629
chr9:55790000-55800000	+	37	48	90	96	0.411111	0.5	-1.12977	0.0150442
chr1:4880000-4890000	+	34	42	82	76	0.414634	0.552632	-1.05585	0.0145483
chr2:67530000-67540000	+	9	6	60	49	0.15	0.122449	-2.86129	0.0143956
chr9:123040000-123050000	+	37	26	82	78	0.45122	0.333333	-1.34465	0.01425
chr5:77690000-77700000	+	13	16	47	55	0.276596	0.290909	-1.81444	0.0134234
chr6:67200000-67210000	+	70	55	155	142	0.451613	0.387324	-1.24853	0.0130577
chr5:34710000-34720000	+	170	141	321	349	0.529595	0.404011	-1.10725	0.012375
chr8:69410000-69420000	+	44	39	90	82	0.488889	0.47561	-1.05123	0.0110501
chr2:67420000-67430000	+	8	7	66	55	0.121212	0.127273	-3.01197	0.0106843
chr11:75580000-75590000	+	18	12	44	44	0.409091	0.272727	-1.55254	0.0105328
chr4:129530000-129540000	+	36	37	73	81	0.493151	0.45679	-1.07696	0.00976219
chr19:11390000-11400000	+	18	14	37	37	0.486486	0.378378	-1.20945	0.00894873
chr17:17150000-17160000	+	27	30	57	62	0.473684	0.483871	-1.06193	0.00872931
chr7:13890000-13900000	+	38	43	88	95	0.431818	0.452632	-1.17585	0.00703765
chr18:90330000-90340000	+	9	18	84	92	0.107143	0.195652	-2.70454	0.00646794
chr18:15060000-15070000	+	25	20	63	60	0.396825	0.333333	-1.45066	0.00554201
chr3:10780000-10790000	+	14	6	71	68	0.197183	0.0882353	-2.79701	0.00511548
chr13:76320000-76330000	+	26	30	57	58	0.45614	0.517241	-1.03814	0.00484817
chr4:11310000-11320000	+	15	6	89	94	0.168539	0.0638298	-3.12338	0.00401471
chr12:86410000-86420000	+	69	77	174	165	0.396552	0.466667	-1.21532	0.00387014
chr2:67430000-67440000	+	13	12	66	73	0.19697	0.164384	-2.47508	0.00382528
chr2:67410000-67420000	+	19	12	89	95	0.213483	0.126316	-2.56937	0.00361142
chr2:67600000-67610000	+	14	12	60	65	0.233333	0.184615	-2.26534	0.00294581
chr2:67440000-67450000	+	23	17	109	104	0.211009	0.163462	-2.41278	0.00203195
chr18:33030000-33040000	+	31	32	64	62	0.484375	0.516129	-1	0.00125739
chr10:18050000-18060000	+	63	67	158	163	0.398734	0.411043	-1.30406	0.00112198
chr10:18060000-18070000	+	58	54	155	151	0.374194	0.357616	-1.45003	0.000849167
chr1:48610000-48620000	+	12	10	74	75	0.162162	0.133333	-2.75974	0.000309857
chr8:69000000-69010000	-	20	51	60	86	0.333333	0.593023	-1.04008	0.204957
chr18:69930000-69940000	-	30	76	162	95	0.185185	0.8	-1.2777	0.204282
chr2:37420000-37430000	-	25	20	63	35	0.396825	0.571429	-1.12286	0.203435
chr1:61530000-61540000	-	26	6	32	41	0.8125	0.146341	-1.18982	0.202492
chr17:14220000-14230000	-	29	3	39	42	0.74359	0.0714286	-1.33985	0.202064
chr15:33980000-33990000	-	39	22	326	121	0.119632	0.181818	-2.87339	0.201401
chr15:82740000-82750000	-	63	29	183	92	0.344262	0.315217	-1.57973	0.200278
chr8:93280000-93290000	-	34	14	54	40	0.62963	0.35	-0.969626	0.200212
chr18:50950000-50960000	-	30	7	94	45	0.319149	0.155556	-1.90949	0.200191
chr6:89970000-89980000	-	14	26	52	32	0.269231	0.8125	-1.07039	0.199868
chr4:14720000-14730000	-	20	32	62	39	0.322581	0.820513	-0.957772	0.199513
chr7:38740000-38750000	-	30	26	161	69	0.186335	0.376812	-2.03814	0.199405
chr18:50930000-50940000	-	32	15	86	45	0.372093	0.333333	-1.47883	0.198946
chr19:44760000-44770000	-	27	5	34	43	0.794118	0.116279	-1.26679	0.198852
chr4:148110000-148120000	-	37	15	61	44	0.606557	0.340909	-1.01381	0.196878
chr15:61620000-61630000	-	45	23	107	60	0.420561	0.383333	-1.29624	0.19666
chr4:106520000-106530000	-	44	9	77	55	0.571429	0.163636	-1.31647	0.196176
chr6:38640000-38650000	-	21	14	27	45	0.777778	0.311111	-1.04064	0.195462
chr6:90920000-90930000	-	61	39	240	111	0.254167	0.351351	-1.81147	0.195128
chr8:88140000-88150000	-	41	15	51	80	0.803922	0.1875	-1.22607	0.194014
chr13:58270000-58280000	-	51	41	151	80	0.337748	0.5125	-1.32819	0.19212
chr7:114350000-114360000	-	18	45	70	54	0.257143	0.833333	-0.976916	0.191397
chr18:18870000-18880000	-	19	7	80	220	0.2375	0.0318182	-3.52838	0.190482
chr7:133480000-133490000	-	55	14	75	74	0.733333	0.189189	-1.11064	0.19039
chr4:49480000-49490000	-	46	28	95	214	0.484211	0.130841	-2.06201	0.190112
chr6:91780000-91790000	-	38	8	54	51	0.703704	0.156863	-1.19068	0.189496
chrX:97660000-97670000	-	58	18	82	74	0.707317	0.243243	-1.03747	0.188893
chr10:46530000-46540000	-	52	51	146	342	0.356164	0.149123	-2.24424	0.188455
chr6:64950000-64960000	-	60	16	95	76	0.631579	0.210526	-1.16993	0.18595
chr10:30240000-30250000	-	29	14	132	59	0.219697	0.237288	-2.15116	0.185435
chr2:23340000-23350000	-	28	19	77	42	0.363636	0.452381	-1.34023	0.184551
chr6:90910000-90920000	-	43	15	181	82	0.237569	0.182927	-2.18094	0.184522
chr1:107340000-107350000	-	20	14	64	33	0.3125	0.424242	-1.51245	0.184154
chr6:49240000-49250000	-	35	7	46	71	0.76087	0.0985915	-1.47805	0.183769
chr7:27470000-27480000	-	29	29	173	77	0.16763	0.376623	-2.1078	0.183503
chr4:62110000-62120000	-	16	33	74	44	0.216216	0.75	-1.26793	0.18336
chr13:23250000-23260000	-	24	5	33	56	0.727273	0.0892857	-1.61775	0.181987
chr15:33900000-33910000	-	18	6	74	34	0.243243	0.176471	-2.16993	0.181956
chr19:14520000-14530000	-	28	74	98	161	0.285714	0.459627	-1.34438	0.181792
chr18:50960000-50970000	-	24	9	87	42	0.275862	0.214286	-1.96683	0.180295
chr19:37400000-37410000	-	27	10	119	54	0.226891	0.185185	-2.22517	0.180247
chr18:50980000-50990000	-	81	45	327	155	0.247706	0.290323	-1.93561	0.180028
chr15:10350000-10360000	-	46	22	92	59	0.5	0.372881	-1.15094	0.178942
chr19:32740000-32750000	-	25	34	63	126	0.396825	0.269841	-1.6796	0.177808
chr14:61980000-61990000	-	67	25	97	85	0.690722	0.294118	-0.984233	0.175525
chr6:90810000-90820000	-	53	32	222	107	0.238739	0.299065	-1.95255	0.172134
chr16:4540000-4550000	-	27	21	41	71	0.658537	0.295775	-1.22239	0.171551
chr6:67140000-67150000	-	47	53	208	106	0.225962	0.5	-1.65076	0.17124
chr15:53280000-53290000	-	29	14	54	37	0.537037	0.378378	-1.08153	0.168449
chr4:88550000-88560000	-	18	16	34	64	0.529412	0.25	-1.52725	0.167073
chrX:63710000-63720000	-	12	5	78	34	0.153846	0.147059	-2.71989	0.166635
chr6:90860000-90870000	-	114	64	288	168	0.395833	0.380952	-1.35716	0.165898
chr2:181650000-181660000	-	64	25	102	187	0.627451	0.13369	-1.69919	0.165884
chr17:86380000-86390000	-	46	44	108	68	0.425926	0.647059	-0.967579	0.164852
chr6:122290000-122300000	-	33	13	70	45	0.471429	0.288889	-1.32193	0.163928
chr15:61630000-61640000	-	38	37	137	74	0.277372	0.5	-1.49228	0.163548
chr10:120840000-120850000	-	41	13	56	59	0.732143	0.220339	-1.0906	0.162653
chr4:88560000-88570000	-	37	49	80	141	0.4625	0.347518	-1.36164	0.16204
chr5:110680000-110690000	-	38	71	89	123	0.426966	0.577236	-0.959736	0.16177
chr7:3200000-3210000	-	38	17	62	48	0.612903	0.354167	-1	0.16116
chr15:3620000-3630000	-	26	6	52	36	0.5	0.166667	-1.45943	0.160336
chr5:107020000-107030000	-	41	37	135	75	0.303704	0.493333	-1.42884	0.159355
chr12:110010000-110020000	-	43	86	123	200	0.349593	0.43	-1.32416	0.15884
chr11:84750000-84760000	-	27	7	39	39	0.692308	0.179487	-1.19794	0.158809
chr3:26990000-27000000	-	19	16	53	31	0.358491	0.516129	-1.26303	0.158046
chr10:29580000-29590000	-	29	12	63	129	0.460317	0.0930233	-2.22741	0.157082
chr7:38730000-38740000	-	35	21	179	86	0.195531	0.244186	-2.24249	0.156345
chr2:102130000-102140000	-	24	14	48	32	0.5	0.4375	-1.074	0.155939
chr6:64940000-64950000	-	32	7	50	46	0.64	0.152174	-1.29956	0.153206
chr9:119140000-119150000	-	52	47	133	82	0.390977	0.573171	-1.11884	0.151905
chr10:9220000-9230000	-	29	7	43	43	0.674419	0.162791	-1.25634	0.150955
chr14:21430000-21440000	-	16	11	47	27	0.340426	0.407407	-1.45457	0.150217
chr13:90710000-90720000	-	28	19	57	38	0.491228	0.5	-1.01527	0.149876
chr9:115150000-115160000	-	25	6	39	36	0.641026	0.166667	-1.27462	0.149431
chr7:29750000-29760000	-	34	20	45	65	0.755556	0.307692	-1.02647	0.148775
chr4:25100000-25110000	-	23	5	39	33	0.589744	0.151515	-1.36257	0.146234
chr2:170090000-170100000	-	38	3	58	83	0.655172	0.0361446	-1.782	0.145642
chr12:64190000-64200000	-	8	10	79	37	0.101266	0.27027	-2.68806	0.145074
chr18:55040000-55050000	-	29	11	39	49	0.74359	0.22449	-1.1375	0.145035
chr14:55180000-55190000	-	22	12	50	32	0.44	0.375	-1.27009	0.145035
chr6:112560000-112570000	-	80	88	208	134	0.384615	0.656716	-1.02554	0.144382
chr14:106280000-106290000	-	93	47	187	128	0.497326	0.367188	-1.16993	0.144241
chr15:82630000-82640000	-	63	55	155	98	0.406452	0.561224	-1.10035	0.143629
chr7:30030000-30040000	-	28	9	57	40	0.491228	0.225	-1.39046	0.142857
chr4:129370000-129380000	-	26	12	48	35	0.541667	0.342857	-1.12711	0.142663
chr15:101820000-101830000	-	25	4	45	37	0.555556	0.108108	-1.49957	0.142368
chr6:90930000-90940000	-	96	71	388	208	0.247423	0.341346	-1.83546	0.142156
chr14:60020000-60030000	-	20	20	47	31	0.425532	0.645161	-0.963474	0.14079
chr1:163160000-163170000	-	23	18	55	35	0.418182	0.514286	-1.1343	0.140615
chr11:104190000-104200000	-	45	56	125	82	0.36	0.682927	-1.03528	0.139547
chr2:63650000-63660000	-	7	5	96	43	0.0729167	0.116279	-3.53398	0.138958
chr18:50880000-50890000	-	32	14	70	47	0.457143	0.297872	-1.3468	0.135623
chr6:67160000-67170000	-	27	18	84	49	0.321429	0.367347	-1.56343	0.135258
chr12:47290000-47300000	-	19	15	52	32	0.365385	0.46875	-1.30485	0.133801
chr14:56310000-56320000	-	44	24	76	58	0.578947	0.413793	-0.978626	0.133676
chr16:4520000-4530000	-	32	32	80	146	0.4	0.219178	-1.82018	0.133529
chr4:124210000-124220000	-	30	6	57	45	0.526316	0.133333	-1.5025	0.133079
chr11:49480000-49490000	-	40	53	77	115	0.519481	0.46087	-1.0458	0.132613
chr5:110520000-110530000	-	59	28	90	138	0.655556	0.202899	-1.38995	0.132386
chr1:53200000-53210000	-	18	5	67	37	0.268657	0.135135	-2.17688	0.131539
chr13:98050000-98060000	-	32	11	142	75	0.225352	0.146667	-2.33529	0.131475
chr18:51000000-51010000	-	35	22	173	91	0.202312	0.241758	-2.2115	0.130183
chr12:57420000-57430000	-	48	33	104	70	0.461538	0.471429	-1.10309	0.129395
chr15:45410000-45420000	-	8	26	45	73	0.177778	0.356164	-1.79518	0.127646
chr6:68770000-68780000	-	23	24	66	42	0.348485	0.571429	-1.2003	0.12634
chr13:119160000-119170000	-	38	72	128	98	0.296875	0.734694	-1.03882	0.124821
chr18:50920000-50930000	-	46	20	167	95	0.275449	0.210526	-1.98903	0.124651
chr2:23360000-23370000	-	22	9	47	33	0.468085	0.272727	-1.36773	0.124302
chr18:50900000-50910000	-	29	15	78	49	0.371795	0.306122	-1.52925	0.123299
chr10:51130000-51140000	-	15	14	28	45	0.535714	0.311111	-1.33184	0.122803
chr13:73480000-73490000	-	21	32	58	95	0.362069	0.336842	-1.52947	0.122267
chr6:90820000-90830000	-	70	58	264	154	0.265152	0.376623	-1.70736	0.119951
chr13:98240000-98250000	-	88	72	375	213	0.234667	0.338028	-1.87774	0.119319
chr18:50830000-50840000	-	46	18	86	67	0.534884	0.268657	-1.25739	0.119243
chr9:40020000-40030000	-	834	425	1711	1223	0.487434	0.347506	-1.22059	0.119211
chr16:4530000-4540000	-	50	57	126	214	0.396825	0.266355	-1.66792	0.118555
chr4:117870000-117880000	-	29	10	43	53	0.674419	0.188679	-1.29956	0.117419
chr8:35740000-35750000	-	30	7	57	47	0.526316	0.148936	-1.49099	0.1162
chr3:35610000-35620000	-	17	13	56	34	0.303571	0.382353	-1.58496	0.115348
chr16:4030000-4040000	-	44	90	125	136	0.352	0.661765	-0.961817	0.115213
chr12:64200000-64210000	-	26	12	112	63	0.232143	0.190476	-2.20328	0.114986
chr9:40040000-40050000	-	839	391	1714	1251	0.489498	0.31255	-1.26937	0.114654
chr1:179680000-179690000	-	28	41	61	87	0.459016	0.471264	-1.10093	0.112919
chr16:15520000-15530000	-	23	12	52	36	0.442308	0.333333	-1.33015	0.112092
chr10:45090000-45100000	-	13	5	30	52	0.433333	0.0961538	-2.18763	0.111796
chr9:38570000-38580000	-	29	4	52	50	0.557692	0.08	-1.62803	0.110621
chr1:9520000-9530000	-	33	27	78	53	0.423077	0.509434	-1.12653	0.109923
chr5:151430000-151440000	-	125	106	366	234	0.34153	0.452991	-1.37707	0.109565
chr4:54930000-54940000	-	21	7	43	33	0.488372	0.212121	-1.44057	0.108047
chr5:20260000-20270000	-	22	14	51	35	0.431373	0.4	-1.25634	0.107712
chr3:107460000-107470000	-	27	22	56	40	0.482143	0.55	-0.970253	0.107148
chr4:39650000-39660000	-	41	23	76	119	0.539474	0.193277	-1.60733	0.106733
chr6:67150000-67160000	-	46	55	223	133	0.206278	0.413534	-1.81752	0.106154
chr18:35060000-35070000	-	24	45	103	72	0.23301	0.625	-1.34269	0.105414
chr7:6570000-6580000	-	8	17	50	32	0.16	0.53125	-1.7137	0.105325
chr12:74370000-74380000	-	29	33	72	51	0.402778	0.647059	-0.988318	0.104006
chr7:25030000-25040000	-	42	15	98	70	0.428571	0.214286	-1.55943	0.103993
chr4:94160000-94170000	-	23	15	84	51	0.27381	0.294118	-1.82889	0.103809
chr9:40030000-40040000	-	1247	677	2170	1767	0.574654	0.383135	-1.03299	0.102161
chr9:38670000-38680000	-	6	3	85	170	0.0705882	0.0176471	-4.82443	0.101639
chr5:92550000-92560000	-	38	11	66	62	0.575758	0.177419	-1.38529	0.101518
chr10:62350000-62360000	-	304	308	901	596	0.337403	0.516779	-1.29047	0.101097
chr1:107370000-107380000	-	40	24	93	65	0.430108	0.369231	-1.30378	0.100303
chr9:39980000-39990000	-	91	78	461	269	0.197397	0.289963	-2.11087	0.100281
chr9:4280000-4290000	-	67	94	134	178	0.5	0.52809	-0.954485	0.099706
chr1:9510000-9520000	-	65	21	146	109	0.445205	0.192661	-1.56809	0.0988557
chr7:67100000-67110000	-	30	19	96	61	0.3125	0.311475	-1.67991	0.0986218
chr8:87510000-87520000	-	43	10	74	96	0.581081	0.104167	-1.68147	0.0982642
chr2:60580000-60590000	-	26	15	46	37	0.565217	0.405405	-1.01749	0.0979728
chr6:72260000-72270000	-	19	8	31	42	0.612903	0.190476	-1.43494	0.0978658
chr7:142520000-142530000	-	29	10	54	46	0.537037	0.217391	-1.35845	0.0977555
chr5:33010000-33020000	-	24	31	50	71	0.48	0.43662	-1.1375	0.0964836
chr19:37420000-37430000	-	311	197	646	475	0.481424	0.414737	-1.14189	0.0964194
chr9:39990000-40000000	-	125	147	493	315	0.25355	0.466667	-1.57075	0.0960996
chr18:50910000-50920000	-	37	15	84	62	0.440476	0.241935	-1.48938	0.0943098
chr16:15480000-15490000	-	31	18	69	50	0.449275	0.36	-1.28011	0.0932764
chr4:39660000-39670000	-	20	22	66	110	0.30303	0.2	-2.06711	0.0931859
chr9:100860000-100870000	-	160	343	719	548	0.222531	0.625912	-1.33279	0.0927594
chr3:41310000-41320000	-	316	266	727	519	0.434663	0.512524	-1.09821	0.0900045
chr2:63670000-63680000	-	7	6	179	95	0.0391061	0.0631579	-4.39759	0.0898517
chr8:69550000-69560000	-	17	8	139	78	0.122302	0.102564	-3.1177	0.0895053
chr4:88580000-88590000	-	37	32	66	95	0.560606	0.336842	-1.22239	0.0888856
chr15:10370000-10380000	-	84	102	264	183	0.318182	0.557377	-1.26497	0.0879421
chr4:64510000-64520000	-	20	13	60	40	0.333333	0.325	-1.59946	0.087146
chr18:50870000-50880000	-	32	18	74	54	0.432432	0.333333	-1.35614	0.0855746
chr13:62850000-62860000	-	46	27	94	72	0.489362	0.375	-1.18521	0.0853737
chr17:28720000-28730000	-	28	19	59	44	0.474576	0.431818	-1.13191	0.0852799
chr5:107030000-107040000	-	48	23	103	79	0.466019	0.291139	-1.35805	0.0852028
chr19:4420000-4430000	-	31	33	89	62	0.348315	0.532258	-1.2384	0.0847175
chr12:12790000-12800000	-	55	30	90	119	0.611111	0.252101	-1.29797	0.0835659
chr14:102040000-102050000	-	51	30	96	77	0.53125	0.38961	-1.09478	0.0831121
chr10:122540000-122550000	-	27	25	48	67	0.5625	0.373134	-1.14505	0.0809528
chr10:46510000-46520000	-	29	9	103	68	0.281553	0.132353	-2.16993	0.0808769
chr9:38620000-38630000	-	9	5	62	37	0.145161	0.135135	-2.822	0.0784249
chr5:107040000-107050000	-	43	23	75	66	0.573333	0.348485	-1.09516	0.0759033
chr1:53770000-53780000	-	14	10	81	50	0.17284	0.2	-2.44846	0.0757642
chr15:56280000-56290000	-	21	7	37	42	0.567568	0.166667	-1.49643	0.0754738
chr6:122730000-122740000	-	54	38	137	99	0.394161	0.383838	-1.35908	0.0731065
chr18:18850000-18860000	-	17	3	46	69	0.369565	0.0434783	-2.52356	0.0717893
chr1:180210000-180220000	-	35	8	71	68	0.492958	0.117647	-1.69268	0.0715858
chr6:67180000-67190000	-	76	182	353	473	0.215297	0.384778	-1.67877	0.0710915
chr19:23270000-23280000	-	86	86	219	161	0.392694	0.534161	-1.14359	0.0697213
chr1:53780000-53790000	-	28	33	153	100	0.183007	0.33	-2.05226	0.0690136
chr7:133460000-133470000	-	78	48	209	152	0.373206	0.315789	-1.51858	0.0675998
chr12:47380000-47390000	-	30	17	94	66	0.319149	0.257576	-1.76734	0.0671982
chr3:35620000-35630000	-	59	36	101	89	0.584158	0.404494	-1	0.0671468
chr18:18860000-18870000	-	21	13	114	186	0.184211	0.0698925	-3.14136	0.0668218
chr15:56310000-56320000	-	21	11	35	34	0.6	0.323529	-1.10852	0.0665015
chr2:15950000-15960000	-	12	8	54	86	0.222222	0.0930233	-2.80735	0.0652346
chrX:50400000-50410000	-	14	25	76	115	0.184211	0.217391	-2.29203	0.064292
chrX:97680000-97690000	-	50	23	88	88	0.568182	0.261364	-1.26961	0.0623569
chr14:57320000-57330000	-	157	118	401	298	0.391521	0.395973	-1.34586	0.061331
chr18:18830000-18840000	-	16	14	47	34	0.340426	0.411765	-1.43296	0.0605361
chr10:29910000-29920000	-	19	29	92	66	0.206522	0.439394	-1.71882	0.0585559
chr10:46490000-46500000	-	36	6	84	79	0.428571	0.0759494	-1.95641	0.0577593
chr9:48270000-48280000	-	42	34	159	111	0.264151	0.306306	-1.82889	0.0575415
chr6:131310000-131320000	-	20	28	48	61	0.416667	0.459016	-1.18322	0.0572895
chr4:17360000-17370000	-	20	7	48	40	0.416667	0.175	-1.70454	0.0572895
chr9:92900000-92910000	-	45	55	138	104	0.326087	0.528846	-1.27501	0.0570143
chr15:27520000-27530000	-	52	70	183	137	0.284153	0.510949	-1.39119	0.0569718
chr5:124790000-124800000	-	21	13	33	37	0.636364	0.351351	-1.04182	0.0565436
chr7:49720000-49730000	-	31	20	54	48	0.574074	0.416667	-1	0.0553936
chr2:73650000-73660000	-	17	16	40	31	0.425	0.516129	-1.10535	0.0523661
chr4:58800000-58810000	-	22	30	48	57	0.458333	0.526316	-1.01381	0.0479383
chr9:110690000-110700000	-	37	7	87	98	0.425287	0.0714286	-2.07195	0.0477102
chr7:133470000-133480000	-	31	12	63	64	0.492063	0.1875	-1.56242	0.0476656
chr10:116810000-116820000	-	20	11	57	44	0.350877	0.25	-1.70402	0.0474207
chr17:15600000-15610000	-	55	64	128	166	0.429688	0.385542	-1.30485	0.0463605
chrX:71460000-71470000	-	28	24	56	72	0.5	0.333333	-1.29956	0.0440062
chr1:61510000-61520000	-	21	14	39	47	0.538462	0.297872	-1.29698	0.0408042
chr14:52850000-52860000	-	46	45	87	108	0.528736	0.416667	-1.09954	0.0385197
chr2:63660000-63670000	-	19	6	261	179	0.0727969	0.0335196	-4.1375	0.0377702
chr8:87500000-87510000	-	66	24	149	163	0.442953	0.147239	-1.79355	0.0375441
chr2:63700000-63710000	-	36	18	377	262	0.0954907	0.0687023	-3.56478	0.0373849
chr16:59550000-59560000	-	11	12	34	45	0.323529	0.266667	-1.78022	0.0367707
chr1:183830000-183840000	-	43	50	116	149	0.37069	0.33557	-1.51069	0.0363805
chr12:84950000-84960000	-	22	12	42	44	0.52381	0.272727	-1.3388	0.0363759
chr13:119150000-119160000	-	18	11	59	46	0.305085	0.23913	-1.85626	0.0357317
chr7:91820000-91830000	-	17	13	43	35	0.395349	0.371429	-1.37851	0.0330124
chr10:98720000-98730000	-	22	17	36	41	0.611111	0.414634	-0.981384	0.0329255
chr9:38590000-38600000	-	23	6	84	69	0.27381	0.0869565	-2.39941	0.0318407
chr6:141720000-141730000	-	37	18	81	86	0.45679	0.209302	-1.60234	0.0294205
chr2:51270000-51280000	-	23	8	79	66	0.291139	0.121212	-2.22571	0.0290045
chr6:124950000-124960000	-	23	21	47	40	0.489362	0.525	-0.983512	0.0274878
chr7:27480000-27490000	-	37	30	90	75	0.411111	0.4	-1.30023	0.0273642
chr16:89050000-89060000	-	19	28	77	96	0.246753	0.291667	-1.88004	0.0267295
chr17:74590000-74600000	-	66	45	169	143	0.390533	0.314685	-1.49099	0.0265516
chr3:97080000-97090000	-	20	16	43	37	0.465116	0.432432	-1.152	0.0258236
chr5:92510000-92520000	-	13	9	46	37	0.282609	0.243243	-1.91561	0.0250913
chr19:27460000-27470000	-	27	38	77	70	0.350649	0.542857	-1.1773	0.0243624
chr1:107380000-107390000	-	34	31	74	63	0.459459	0.492063	-1.07566	0.0241716
chr1:9530000-9540000	-	23	17	63	53	0.365079	0.320755	-1.53605	0.0227455
chr2:63690000-63700000	-	10	12	359	267	0.0278552	0.0449438	-4.83059	0.0224336
chrX:153870000-153880000	-	55	46	142	173	0.387324	0.265896	-1.641	0.0220048
chr1:53790000-53800000	-	17	44	137	160	0.124088	0.275	-2.28358	0.0218494
chr9:20540000-20550000	-	25	16	140	110	0.178571	0.145455	-2.60823	0.021729
chr2:63680000-63690000	-	8	7	192	145	0.0416667	0.0482759	-4.48971	0.0206566
chr2:63740000-63750000	-	31	14	288	367	0.107639	0.0381471	-3.8635	0.0171002
chr2:63710000-63720000	-	12	11	436	337	0.0275229	0.0326409	-5.07076	0.0169831
chr14:52860000-52870000	-	152	120	270	286	0.562963	0.41958	-1.03148	0.0155018
chr1:53800000-53810000	-	19	40	114	119	0.166667	0.336134	-1.98154	0.0150452
chr9:38660000-38670000	-	7	2	78	98	0.0897436	0.0204082	-4.28951	0.0148993
chr10:30250000-30260000	-	33	43	116	102	0.284483	0.421569	-1.52026	0.0143641
chr10:46520000-46530000	-	13	4	50	47	0.26	0.0851064	-2.51245	0.0137727
chr17:15610000-15620000	-	75	76	203	176	0.369458	0.431818	-1.32765	0.0137537
chr18:18840000-18850000	-	4	5	109	87	0.0366972	0.0574713	-4.44478	0.0135874
chr11:98720000-98730000	-	21	19	44	50	0.477273	0.38	-1.23266	0.0134415
chr15:33930000-33940000	-	24	6	107	100	0.224299	0.06	-2.7866	0.0116974
chr12:12090000-12100000	-	14	13	85	71	0.164706	0.183099	-2.53051	0.0116321
chr9:38630000-38640000	-	6	0	59	71	0.101695	0	-4.43741	0.0115049
chr8:114290000-114300000	-	20	25	48	47	0.416667	0.531915	-1.078	0.0102405
chr13:29150000-29160000	-	27	18	73	69	0.369863	0.26087	-1.65789	0.0101525
chr3:41320000-41330000	-	121	136	258	282	0.468992	0.48227	-1.07119	0.00985379
chr13:38730000-38740000	-	64	76	143	141	0.447552	0.539007	-1.02046	0.00706183
chr9:38650000-38660000	-	11	4	79	88	0.139241	0.0454545	-3.47681	0.00557968
chr6:67170000-67180000	-	84	120	347	351	0.242075	0.34188	-1.77466	0.00533328
chr1:183820000-183830000	-	103	100	284	312	0.362676	0.320513	-1.55383	0.00509517
chr1:33810000-33820000	-	16	16	37	40	0.432432	0.4	-1.26679	0.00441503
chr6:122720000-122730000	-	46	37	143	153	0.321678	0.24183	-1.83441	0.00396579
chr7:97060000-97070000	-	37	32	76	77	0.486842	0.415584	-1.14886	0.00366456
chr14:106290000-106300000	-	19	21	60	64	0.316667	0.328125	-1.63227	0.00282247
chr2:63720000-63730000	-	41	22	573	524	0.0715532	0.0419847	-4.12207	0.00257338
chr2:51290000-51300000	-	30	27	133	124	0.225564	0.217742	-2.17273	0.00224243
chr2:63730000-63740000	-	27	19	535	509	0.0504673	0.0373281	-4.50434	0.000742142

## Sheet: known-nc-RNAs-2i-higher
2i-higher
Annotation	.	.	.	.	.	.	.	TNGA_2i	E14_2i	TNGA_serum	E14_serum
Accn	Symbol	Chromosome	Strand	Start	End	Transcript length	#exons	RPKM	RPKM	RPKM	RPKM	AVERAGE_2i	AVERAGE_serum	Log2 change	T-test
NR_029475	4930581F22Rik	chr9	+	34924313	34938507	2402	6	0.562	0.533	0.206	0.175	0.5475	0.1905	1.52307	0.00351612
NR_030547	Spata5l1	chr2	+	122466539	122466617	79	1	2.944	2.819	0.522	0	2.8815	0.261	3.4647	0.0103267
NR_030484	Mir703	chr5	-	98904575	98904683	109	1	1.28	1.022	0	0	1.151	0	#DIV/0!	0.0123293
NR_030738	Snord65	chr11	+	62416379	62418308	461	5	63.562	70.531	14.678	25.367	67.0465	20.0225	1.74354	0.0179151
NR_028285	2210417A02Rik	chr5	+	149553416	149554715	550	2	0.93	0.709	0.075	0.095	0.8195	0.085	3.26921	0.0220659
NR_027477	Chpt1	chr10	-	87935558	87966715	1554	9	2.364	2.436	0.611	1.08	2.4	0.8455	1.50516	0.0225093
NR_015517	5930412G12Rik	chr5	-	129085005	129106562	2406	6	0.812	1.064	0.189	0.153	0.938	0.171	2.45559	0.0264498
NR_015511	Zbtb38	chr9	-	96631994	96653250	763	4	15.3	10.727	2.65	1.237	13.0135	1.9435	2.74328	0.0436953
NR_024067	Snhg6	chr1	-	9932106	9934199	407	4	40.683	53.077	16.017	21.775	46.88	18.896	1.31089	0.0547711
NR_033219	BC020402	chr10	-	7398769	7400956	2188	1	0.765	0.585	0.207	0.312	0.675	0.2595	1.37915	0.0575123
NR_003953	1700022A21Rik	chr5	+	24151271	24154678	1448	2	0.353	0.5	0.114	0.145	0.4265	0.1295	1.71959	0.0584183
NR_029464	5033406O09Rik	chr12	-	113180202	113182693	1729	3	0.35	0.515	0.119	0.091	0.4325	0.105	2.04231	0.0595165
NR_028264	Mir16-1	chr14	-	62221673	62301210	1694	7	0.604	0.887	0.244	0.186	0.7455	0.215	1.79387	0.0667913
NR_033736	E330020D12Rik	chr1	-	155251316	155261363	2827	4	1.826	1.26	0.467	0.538	1.543	0.5025	1.61854	0.0676084
NR_024329	2900097C17Rik	chr2	-	156213799	156218715	4917	1	3.935	3.476	2.257	1.248	3.7055	1.7525	1.08025	0.071954
NR_027618	Vps39	chr2	-	120142197	120178869	4417	26	3.843	5.395	1.635	1.995	4.619	1.815	1.34761	0.0720911
NR_028560	Scarna17	chr18	-	74938048	74938109	62	1	6.001	9.878	0.665	1.692	7.9395	1.1785	2.7521	0.077842
NR_028061	Gm8615	chr5	-	149965704	149967768	2065	1	0.991	1.456	0.3	0.482	1.2235	0.391	1.64577	0.0793828
NR_015505	6720401G13Rik	chrX	-	47916297	47988435	5752	20	20.846	15.119	9.346	7.786	17.9825	8.566	1.0699	0.0866223
NR_027351	Trpt1	chr19	+	7070621	7073536	974	6	1.003	0.686	0.381	0.323	0.8445	0.352	1.26252	0.092438
NR_015595	2410137F16Rik	chr5	+	116888731	116915496	3358	4	2.091	3.896	0.528	0.281	2.9935	0.4045	2.88762	0.104706
NR_030759	Ercc2	chr7	+	19971992	19972066	75	1	2.481	1.485	0	0.699	1.983	0.3495	2.50432	0.115233
NR_030432	Nrd1	chr4	+	108690260	108690335	76	1	2.448	1.465	0	0.69	1.9565	0.345	2.50361	0.115325
NR_028533	Snord88a	chr7	+	51505520	51505591	72	1	1.938	3.866	0.573	0	2.902	0.2865	3.34044	0.121484
NR_029805	Mir211	chr7	+	71350692	71350797	106	1	0.878	1.576	0.389	0	1.227	0.1945	2.65729	0.122767
NR_002687	Gm5424	chr10	+	61533770	61535319	1550	1	7.562	13.65	1.677	3.417	10.606	2.547	2.05801	0.125844
NR_028081	1700040I03Rik	chr8	-	66993129	66993238	110	1	0.423	1.012	0	0	0.7175	0	#DIV/0!	0.135145
NR_027664	Adhfe1	chr1	+	9538127	9568049	3100	13	1.755	0.79	0.279	0.118	1.2725	0.1985	2.68045	0.159307
NR_030481	Rcan3	chr4	-	134972470	134972548	79	1	5.887	11.981	3.134	0.664	8.934	1.899	2.23407	0.165746
NR_027859	C4bp-ps1	chr1	-	132585620	132612398	4652	16	9.618	4.452	1.517	2.277	7.035	1.897	1.89083	0.187932
NR_029762	Mir329	chr12	+	110951691	110951787	97	1	0.959	0.574	0.425	0	0.7665	0.2125	1.85082	0.193058

## Sheet: known-nc-RNAs-serum-higher
serum-higher
Annotation	.	.	.	.	.	.	.	TNGA_2i	E14_2i	TNGA_serum	E14_serum
Accn	Symbol	Chromosome	Strand	Start	End	Transcript length	#exons	RPKM	RPKM	RPKM	RPKM	AVERAGE_2i	AVERAGE_serum	Log2 change	T-test
NR_028359	Gon4l	chr5	-	138606549	138606632	84	1	1.107	1.326	2.947	6.867	1.2165	4.907	-2.0121	0.200864
NR_026990	Gm5577	chr6	+	87931677	87934174	1423	2	0.327	0.196	0.464	0.811	0.2615	0.6375	-1.28561	0.179815
NR_033793	Bend5	chr4	+	111087611	111132903	1908	6	0.244	0.875	1.276	1.154	0.5595	1.215	-1.11875	0.178183
NR_015531	Snora26	chr3	-	94464511	94471074	2228	8	0.063	0.075	0.315	0.777	0.069	0.546	-2.98423	0.175036
NR_033459	LOC668917	chr2	+	144285016	144293530	1079	3	0.086	0.258	0.344	0.535	0.172	0.4395	-1.35345	0.172856
NR_029419	Tmem161b	chr8	+	86732417	86732491	75	1	0	0	0.55	1.398	0	0.974	#NUM!	0.148436
NR_027923	C630043F03Rik	chr17	+	17967316	17967408	93	1	0	0	0.444	1.128	0	0.786	#NUM!	0.148327
NR_033601	4930519F09Rik	chr3	+	127248281	127248348	68	1	0	0	0.607	1.542	0	1.0745	#NUM!	0.148311
NR_028300	5330426P16Rik	chr16	-	50726864	50732886	1815	2	0.487	0.614	1.159	2.051	0.5505	1.605	-1.54376	0.144087
NR_033523	Gm11517	chr11	-	96656646	96659470	683	2	0.34	0.163	0.483	0.691	0.2515	0.587	-1.2228	0.133329
NR_029382	Mir17hg	chr14	+	115443612	115445950	2339	1	5.568	13.901	21.502	32.912	9.7345	27.207	-1.4828	0.131894
NR_027799	Tbrg3	chr15	-	82720913	82728891	7979	1	1.819	2.645	4.556	7.479	2.232	6.0175	-1.43083	0.130244
NR_028380	B230206F22Rik	chrX	-	100764844	100819093	4369	11	1.309	0.229	2.389	3.217	0.769	2.803	-1.86592	0.0960579
NR_015467	5530601H04Rik	chrX	-	102236193	102265463	3732	5	0.486	0.597	0.962	1.251	0.5415	1.1065	-1.03097	0.0675425
NR_029775	Mir350	chr1	-	178702456	178702554	99	1	0	0	0.834	0.53	0	0.682	#NUM!	0.0462537
NR_030489	Mir708	chr7	+	103397934	103398042	109	1	0	0.511	1.514	1.443	0.2555	1.4785	-2.53274	0.0417226
NR_027699	Serp2	chr14	-	76932619	76956696	900	5	0.258	0.124	0.504	0.524	0.191	0.514	-1.4282	0.0412813
NR_015491	A630089N07Rik	chr16	-	98283677	98303604	2131	5	0.589	0.418	1.239	1.058	0.5035	1.1485	-1.18969	0.0352977
NR_033514	2310015A10Rik	chr12	-	81221533	81233831	4845	3	0.278	0.184	0.519	0.563	0.231	0.541	-1.22774	0.0268974
NR_033526	Gm16523	chr2	-	39013006	39017755	4750	1	0.372	0.27	0.721	0.707	0.321	0.714	-1.15335	0.0167284
NR_030492	Col7a1	chr9	+	108871967	108872048	82	1	0	0	0.503	0.64	0	0.5715	#NUM!	0.0140641
NR_029602	Mir30e	chr4	-	120445211	120445302	92	1	0	0	0.448	0.57	0	0.509	#NUM!	0.0140601
NR_030260	Mir540	chr12	+	110824290	110824356	67	1	0	0	0.616	0.783	0	0.6995	#NUM!	0.0139519
NR_030488	Akt1s1	chr7	+	52105069	52105141	73	1	0	0	0.565	0.718	0	0.6415	#NUM!	0.0139246
NR_029773	Mir345	chr12	+	110075183	110075278	96	1	0	0	0.43	0.546	0	0.488	#NUM!	0.0138335
NR_001592	H19	chr7	-	149761437	149764051	2615	1	0.818	0.085	6.674	7.761	0.4515	7.2175	-3.9987	0.00925663
