# Supplementary material for: The Transcriptional and Epigenomic Foundations of Ground State Pluripotency
Source: Cell. 2012 Apr 27;149(3):590–604. doi: 10.1016/j.cell.2012.03.026 (PMC3398752; doi:10.1016/j.cell.2012.03.026)
Supplement: Table S5. Expression and Epigenetic Quantification of All Bivalent Genes, Related to Figure 5 [file mmc5.xls]

## Sheet: bivalent genes
Table S5: Expression and epigenetic quantification of all bivalent genes. Related to Figure 5
Expression in rpkm values, epigenetic profiles in reads/kb at 10 million sequenced tags
Annotation									H3K4me3				H3K27me3				RNA				Bivalent
chrom	start	end	geneSymbol	name	mRNA	description	Molecular Function (MF)	Molecular Function (MF)	TNGA-2i	TNGA-serum	E14-serum	E14-2i	TNGA-2i	TNGA-serum	E14-serum	E14-2i	TNGA-2i	TNGA-serum	E14-serum	E14-2i	TNGA-2i	TNGA-serum	Mikkelsen et al., 2007
chr6	88147661	88149661	Gata2	uc009cvd.1	NM_008090	GATA binding protein 2			57	20	51	50	32	56	60	41	67.53	0.92	1.78	0.46	Yes	Yes	Yes
chr7	150687429	150689429	Phlda2	uc009kpj.1	NM_009434	pleckstrin homology-like domain, family A,			53	85	124	12	21	30	27	23	50.2	75.5	28.23	30.98	Yes	Yes	Yes
chr12	113857299	113859299	Adssl1	uc007peu.1	NM_007421	adenylosuccinate synthetase 1	Synthase and synthetase	Synthetase	35	45	37	8	23	32	32	25	38.5	0.63	3.04	0.4	Yes	Yes	Yes
chr15	79345897	79347897	Kdelr3	uc007wto.1	NM_134090	KDEL (Lys-Asp-Glu-Leu) endoplasmic reticulum			85	147	57	52	22	27	45	26	31.9	3.9	66.61	9.41	Yes	Yes	Yes
chr17	56614792	56616792	Ptprs	uc008dby.1	NM_011218	protein tyrosine phosphatase, receptor type, S			97	115	153	22	25	37	24	30	29.37	20.08	16.58	7.86	Yes	Yes	Yes
chr5	135828165	135830165	Trim50	uc008zyf.1	NM_178240	tripartite motif protein 50	Ligase	Ubiquitin-protein ligase	17	17	27	5	22	32	24	29	24.84	0.06	0.4	0.29	Yes	Yes	Yes
chr15	97076537	97078537	BC038822	uc007xkt.1	NM_172293	hypothetical protein LOC239647			64	103	117	37	19	25	23	34	24.73	14.46	30.35	26.74	Yes	Yes	Yes
chr17	12961572	12963572	Igf2r	uc008aky.1	NM_010515	insulin-like growth factor 2 receptor	Receptor		120	113	100	100	22	51	52	20	22.32	12.62	19.33	12.45	Yes	Yes	Yes
chr16	85172948	85174948	App	uc007zto.1	NM_007471	amyloid beta (A4) precursor protein			74	141	138	44	20	32	27	23	17.67	12.68	25.65	5.11	Yes	Yes	Yes
chr3	121425454	121427454	F3	uc008ree.1	NM_010171	coagulation factor III	Receptor	Cytokine receptor	85	137	152	73	23	26	23	18	16.24	15.95	29.49	3.1	Yes	Yes	Yes
chr15	37162001	37164001	Grhl2	uc007vne.1	NM_026496	transcription factor CP2-like 3	Transcription factor		20	177	312	14	30	20	12	37	16.12	15.83	14.74	2.01	Yes	Yes	Yes
chr4	130347451	130349451	Sdc3	uc008uzr.1	NM_011520	syndecan 3	Signaling molecule	Cytoskeletal protein	28	34	47	15	20	40	33	22	14.46	2.81	0.98	0.86	Yes	Yes	Yes
chr7	138078748	138080748	Htra1	uc009kau.1	NM_019564	HtrA serine peptidase 1	Protease	Serine protease	46	85	97	75	30	47	49	37	13.48	8.03	57.83	1.32	Yes	Yes	Yes
chr11	11936358	11938358	Grb10	uc007iba.1	NM_010345	growth factor receptor bound protein 10			22	132	90	15	21	34	45	31	13.02	46.18	45.67	19.45	Yes	Yes	Yes
chr16	94549026	94551026	Ripply3	uc008aaj.1	NM_133229	ripply3 homolog			22	35	57	11	35	46	60	37	12.74	0.34	1.78	0.06	Yes	Yes	Yes
chr11	4846523	4848523	Ap1b1	uc007hvn.1	AK034140	adaptor protein complex AP-1, beta 1 subunit	Membrane traffic protein		65	110	141	61	30	34	48	25	10.73	17.67	12.56	16.64	Yes	Yes	Yes
chr11	79403713	79405713	Rab11fip4	uc007kku.1	NM_175543	Rab11-FIP4-like	Miscellaneous function		55	60	87	45	19	33	33	14	10.67	4.76	2.01	4.42	Yes	Yes	Yes
chr12	76835647	76837647	Sgpp1	uc007nxk.1	NM_030750	sphingosine-1-phosphate phosphatase 1	Phosphatase		113	104	89	65	20	46	48	24	10.15	2.64	4.19	2.7	Yes	Yes	Yes
chr9	40262349	40264349	Gramd1b	uc009ozq.1	NM_172768	GRAM domain containing 1B			94	72	109	66	19	36	34	19	10.15	2.93	2.52	2.64	Yes	Yes	Yes
chr14	55530570	55532570	mboct	uc007txk.1	AB012808	Mus musculus mRNA for mBOCT, complete cds.	Transporter	ATP-binding cassette (ABC) transporter	87	85	121	47	19	34	21	20	9.41	4.7	21.11	6.08	Yes	Yes	Yes
chr5	64550059	64552059	Tbc1d1	uc008xmj.1	AK154591	TBC1 domain family, member 1	Select regulatory molecule	G-protein modulator	42	62	104	35	28	45	46	28	8.89	8.49	8.09	10.15	Yes	Yes	Yes
chr11	3092466	3094466	Sfi1	uc007hrt.1	NM_030207	Sfi1 homolog, spindle assembly associated			286	438	646	293	136	192	179	235	8.55	8.09	21.46	6.48	Yes	Yes	Yes
chr18	37910432	37912432	Pcdhgb7	uc008era.1	NM_033579	protocadherin gamma subfamily B, 7	Cell adhesion molecule	Cadherin	17	17	31	18	28	63	59	16	8.43	11.99	5.79	18.01	Yes	Yes	Yes
chr7	126137669	126139669	Gprc5b	uc009jkx.1	NM_022420	G protein-coupled receptor, family C, group 5,	Receptor	G-protein coupled receptor	47	57	107	130	20	34	38	16	8.32	1.49	1.66	4.07	Yes	Yes	Yes
chr18	37839111	37841111	Pcdhgb1	uc008eqo.1	NM_033574	protocadherin gamma subfamily B, 1	Cell adhesion molecule	Cadherin	22	20	27	20	21	40	37	12	8.26	11.47	4.93	17.67	Yes	Yes	Yes
chr18	37853154	37855154	Pcdhga5	uc008eqr.1	NM_033588	protocadherin gamma subfamily A, 5	Cell adhesion molecule	Cadherin	29	32	45	37	26	44	39	16	8.2	11.65	5.16	17.73	Yes	Yes	Yes
chr18	37879207	37881207	Pcdhgb4	uc008equ.1	NM_033576	protocadherin gamma subfamily B, 4	Cell adhesion molecule	Cadherin	17	19	24	15	30	57	50	25	8.2	11.76	5.05	17.67	Yes	Yes	Yes
chr18	37889807	37891807	Pcdhgb5	uc008eqw.1	NM_033577	protocadherin gamma subfamily B, 5	Cell adhesion molecule	Cadherin	17	17	24	13	20	32	47	25	8.2	11.47	5.34	17.73	Yes	Yes	Yes
chr18	37905841	37907841	Pcdhga10	uc008eqz.1	NM_033593	protocadherin gamma subfamily A, 10	Cell adhesion molecule	Cadherin	26	32	37	43	21	60	62	15	8.2	11.59	4.99	17.67	Yes	Yes	Yes
chr18	37914426	37916426	Pcdhga11	uc008erb.1	NM_033594	protocadherin gamma subfamily A, 11			37	43	52	37	34	68	67	25	8.2	12.16	4.99	17.15	Yes	Yes	Yes
chr18	37865882	37867882	Pcdhga6	uc008eqs.1	NM_033589	protocadherin gamma subfamily A, 6	Cell adhesion molecule	Cadherin	32	26	30	25	20	38	33	16	8.15	11.36	4.93	17.38	Yes	Yes	Yes
chr18	37848512	37850512	Pcdhgb2	uc008eqq.1	NM_033575	protocadherin gamma subfamily B, 2	Cell adhesion molecule	Cadherin	22	25	26	23	25	35	36	14	8.09	11.36	5.16	17.67	Yes	Yes	Yes
chr18	37873487	37875487	Pcdhga7	uc008eqt.1	NM_033590	protocadherin gamma subfamily A, 7	Cell adhesion molecule	Cadherin	55	45	66	58	22	45	36	20	8.03	11.3	4.93	17.1	Yes	Yes	Yes
chr4	125167074	125169074	Grik3	uc008usa.1	NM_001081097	glutamate receptor 7	Receptor	Ligand-gated ion channel	153	158	124	333	20	31	24	5	8.03	4.36	0.63	3.33	Yes	Yes	Yes
chr1	74759147	74761147	Cyp27a1	uc007bna.1	NM_024264	cytochrome P450, family 27, subfamily a,	Oxidoreductase	Oxygenase	25	40	58	40	18	22	25	23	7.52	0.57	10.61	4.3	Yes	Yes	Yes
chr4	153515480	153517480	Wdr8	uc008wbi.1	NM_021499	WD repeat domain 8			86	79	94	93	22	45	43	21	7.23	6.71	7.8	10.5	Yes	Yes	Yes
chr19	42505273	42507273	Crtac1	uc008hno.1	NM_145123	cartilage acidic protein 1	Select calcium binding protein	Calmodulin related protein	70	137	118	53	18	23	23	20	7.17	0.57	4.19	1.55	Yes	Yes	Yes
chr6	145812860	145814860	Bhlhb3	uc009ert.1	NM_024469	basic helix-loop-helix domain containing, class	Transcription factor	Nucleic acid binding	36	35	33	8	29	54	63	39	7.06	0.11	0.69	0.06	Yes	Yes	Yes
chr3	95798762	95800762	Plekho1	uc008qlx.1	NM_023320	TNF intracellular domain-interacting protein			66	60	67	37	23	48	42	30	6.88	2.52	4.42	1.55	Yes	Yes	Yes
chr11	53881470	53883470	Pdlim4	uc007ixf.1	NM_019417	PDZ and LIM domain 4	Cytoskeletal protein	Actin binding cytoskeletal protein	35	30	46	19	20	41	30	21	6.48	3.33	10.04	1.2	Yes	Yes	Yes
chr17	15511551	15513551	Dll1	uc008aoi.1	NM_007865	delta-like 1	Receptor	Signaling molecule	55	107	144	10	25	37	40	33	6.48	1.32	1.09	0.06	Yes	Yes	Yes
chr7	133990066	133992066	Doc2a	uc009jtb.1	NM_010069	double C2, alpha	Miscellaneous function		20	50	76	20	20	27	17	18	6.43	14.23	8.72	15.49	Yes	Yes	Yes
chr12	113825994	113827994	2610204M08Rik	uc007pes.1	NM_198411	formin, inverted	Cytoskeletal protein	Actin binding cytoskeletal protein	30	66	114	31	25	26	18	27	6.37	6.31	8.49	1.61	Yes	Yes	Yes
chr5	44491920	44493920	Prom1	uc008xif.1	NM_008935	prominin 1			62	60	111	47	23	43	26	26	6.25	11.59	2.81	5.51	Yes	Yes	Yes
chr12	77922503	77924503	Rab15	uc007nyt.1	NM_134050	RAB15, member RAS oncogene family	Select regulatory molecule	G-protein	87	129	128	90	28	30	34	22	6.2	6.25	10.73	5.05	Yes	Yes	Yes
chr10	119912991	119914991	Hmga2	uc007hfb.1	NM_010441	high mobility group AT-hook 2	Nucleic acid binding	Double-stranded DNA binding protein	52	34	91	127	22	35	28	15	6.02	22.95	3.21	7.11	Yes	Yes	Yes
chr14	49283781	49285781	Otx2	uc007tjr.1	NM_144841	orthodenticle homolog 2			22	50	33	6	22	53	54	26	6.02	32.87	21.86	4.3	Yes	Yes	Yes
chr1	75137161	75139161	1810031K17Rik	uc007bnp.1	BC013714	hypothetical protein LOC69171			30	60	93	34	19	37	35	23	5.91	7.17	11.02	8.61	Yes	Yes	Yes
chr6	31512911	31514911	Podxl	uc009bgh.1	NM_013723	podocalyxin-like	Extracellular matrix	Extracellular matrix glycoprotein	62	121	110	67	29	37	43	35	5.74	21.74	15.32	1.78	Yes	Yes	Yes
chr15	31296309	31298309	5730557B15Rik	uc007vkd.1	AK156757	hypothetical protein LOC67434 isoform 2			129	109	75	124	24	37	44	26	5.39	0.98	1.2	0.17	Yes	Yes	Yes
chr15	88970040	88972040	Mapk12	uc007xfl.1	NM_013871	mitogen-activated protein kinase 12			57	97	85	19	23	26	27	34	4.99	4.88	20.31	2.01	Yes	Yes	Yes
chr4	144835773	144837773	Tnfrsf1b	uc008vrt.1	NM_011610	tumor necrosis factor receptor superfamily,	Receptor	Cytokine receptor	77	70	62	100	18	35	27	9	4.93	2.87	1.38	6.37	Yes	Yes	Yes
chr3	120964807	120966807	Tmem56	uc008rdv.1	AK147601	transmembrane protein 56			29	35	58	25	31	60	68	41	4.88	0.29	0.29	1.55	Yes	Yes	Yes
chr5	118476832	118478832	Tesc	uc008zgc.1	NM_021344	tescalcin	Select calcium binding protein	Calmodulin related protein	25	47	52	23	24	48	41	25	4.76	0.52	4.13	0.57	Yes	Yes	Yes
chr15	79634139	79636139	Nptxr	uc007wul.1	NM_030689	neuronal pentraxin receptor	Nucleic acid binding	Chromatin/chromatin-binding protein	52	69	65	43	24	37	43	22	4.42	1.89	2.41	0.8	Yes	Yes	Yes
chr2	60121475	60123475	Cd302	uc008jub.1	NM_025422	CD302 antigen	Receptor		22	25	37	28	23	43	48	17	4.19	2.07	2.18	7.75	Yes	Yes	Yes
chr2	119583261	119585261	Ltk	uc008lug.1	NM_206941	leukocyte tyrosine kinase isoform B	Receptor	Tyrosine protein kinase receptor	54	35	60	68	18	40	44	14	4.13	0.11	1.84	3.56	Yes	Yes	Yes
chr12	16816832	16818832	E2f6	uc007ncc.1	AK149061	E2F transcription factor 6	Transcription factor		66	85	97	62	20	42	37	15	4.13	6.14	2.93	2.87	Yes	Yes	Yes
chr1	9787210	9789210	Sgk3	uc007agu.1	NM_133220	serum/glucocorticoid regulated kinase 3	Kinase	Protein kinase	87	72	55	72	27	46	55	17	3.96	2.64	2.64	7.57	Yes	Yes	Yes
chr13	55253178	55255178	Fgfr4	uc007qqb.1	NM_008011	fibroblast growth factor receptor 4	Receptor	Tyrosine protein kinase receptor	22	35	42	18	20	30	27	18	3.9	0.34	3.21	0.69	Yes	Yes	Yes
chr19	4476143	4478143	Syt12	uc008gad.1	NM_134164	synaptotagmin XII	Membrane traffic protein	Membrane traffic regulatory protein	32	53	62	31	25	31	44	23	3.79	2.07	1.61	0.75	Yes	Yes	Yes
chr15	82104364	82106364	37865	uc007wyq.1	NM_011889	septin 3	Cytoskeletal protein	Select regulatory molecule	41	87	95	35	29	48	39	25	3.67	4.02	4.02	1.38	Yes	Yes	Yes
chr5	118618772	118620772	Hrk	uc008zgg.1	NM_007545	harakiri			42	125	44	27	19	37	38	17	3.67	0.23	4.19	0.63	Yes	Yes	Yes
chr1	79854211	79856211	Serpine2	uc007bqz.1	NM_009255	serine (or cysteine) proteinase inhibitor, clade	Select regulatory molecule	Protease inhibitor	37	43	79	25	20	39	31	29	3.61	24.9	13.65	25.53	Yes	Yes	Yes
chr5	31394871	31396871	Slc30a3	uc008wxa.1	U76007	Zinc transporter 3 (ZnT-3) (Solute carrier family 30 member 3).	Transporter		32	52	68	32	31	50	42	26	3.61	1.32	1.38	1.55	Yes	Yes	Yes
chr11	95775185	95777185	B4galnt2	uc007lax.1	NM_008081	beta-1,4-N-acetyl-galactosaminyl transferase 2			30	66	43	35	22	41	56	16	3.5	1.49	8.15	3.27	Yes	Yes	Yes
chr7	108159505	108161505	P2ry2	uc009inz.1	NM_008773	purinergic receptor P2Y, G-protein coupled 2			67	54	70	32	22	36	44	29	3.5	0.34	0.69	0	Yes	Yes	Yes
chr10	84849563	84851563	Btbd11	uc007glg.1	NM_028709	BTB (POZ) domain containing 11 isoform 1	Signaling molecule	Growth factor	109	107	125	106	19	28	37	18	3.44	1.26	3.9	2.24	Yes	Yes	Yes
chr7	150154132	150156132	Ascl2	uc009koj.1	NM_008554	achaete-scute complex homolog-like 2	Transcription factor	Nucleic acid binding	17	69	95	12	30	38	50	32	3.44	3.1	7	2.01	Yes	Yes	Yes
chr14	121433795	121435795	Farp1	uc007vaa.1	NM_134082	FERMRhoGEF (Arhgef) and pleckstrin domain	Select regulatory molecule	G-protein modulator	112	137	109	68	23	50	25	20	3.33	5.16	4.65	5.74	Yes	Yes	Yes
chr2	130120674	130122674	Ebf4	uc008mio.1	NM_152993	early B-cell factor 4			34	79	90	39	26	35	45	27	3.16	0.11	3.9	0.75	Yes	Yes	Yes
chr11	74402660	74404660	Garnl4	uc007kbx.1	NM_001015046	GTPase activating RANGAP domain-like 4			41	44	64	27	29	40	66	34	3.04	0.86	1.95	0.69	Yes	Yes	Yes
chr6	57774119	57776119	AW146242	uc009cco.1	NM_146168	hypothetical protein LOC232023			68	54	61	60	32	53	35	23	3.04	6.08	2.35	1.66	Yes	Yes	Yes
chr9	54611614	54613614	Crabp1	uc009prp.1	NM_013496	cellular retinoic acid binding protein I	Transfer/carrier protein		23	32	65	12	34	58	56	46	2.93	13.08	6.88	7	Yes	Yes	Yes
chr11	100830931	100832931	Ptrf	uc007lmr.1	NM_008986	polymerase I and transcript release factor	Transcription factor		22	69	122	37	25	48	40	31	2.87	21.57	4.25	3.84	Yes	Yes	Yes
chr17	66121021	66123021	Rab31	uc008dgh.1	NM_133685	Rab31-like	Select regulatory molecule	G-protein	42	78	92	48	26	31	21	23	2.81	14.11	7.63	3.27	Yes	Yes	Yes
chr11	7112926	7114926	Igfbp3	uc007hzi.1	NM_008343	insulin-like growth factor binding protein 3	Miscellaneous function		62	103	121	32	18	30	30	22	2.81	184.8	5.22	6.94	Yes	Yes	Yes
chr4	133926694	133928694	Extl1	uc008vew.1	NM_019578	exostoses (multiple)-like 1	Transferase	Glycosyltransferase	47	79	106	52	27	43	38	20	2.81	1.03	2.81	2.01	Yes	Yes	Yes
chr13	56396912	56398912	Cxcl14	uc007qsm.1	NM_019568	kidney-expressed chemokine CXC			25	38	63	31	32	44	49	30	2.75	1.03	2.01	0.8	Yes	Yes	Yes
chr18	9706674	9708674	Colec12	uc008eak.1	NM_130449	collectin sub-family member 12	Receptor		63	57	96	32	22	41	33	22	2.75	11.19	1.55	0.75	Yes	Yes	Yes
chr4	149328115	149330115	Spsb1	uc008vxg.1	NM_029035	splA/ryanodine receptor domain and SOCS box			75	112	104	81	24	40	45	31	2.75	2.98	2.75	2.75	Yes	Yes	Yes
chr18	67292479	67294479	Gnal	uc008flt.1	NM_010307	guanine nucleotide binding protein, alpha			47	34	86	73	32	60	54	31	2.7	1.72	4.3	6.02	Yes	Yes	Yes
chr15	83356291	83358291	Bik	uc007xbd.1	NM_007546	Bcl2-interacting killer			44	57	94	17	20	30	23	22	2.64	1.78	3.04	0.75	Yes	Yes	Yes
chr8	87460252	87462252	Mast1	uc009mof.1	NM_019945	microtubule associated serine/threonine kinase			17	40	58	29	25	28	31	22	2.58	2.47	2.52	4.07	Yes	Yes	Yes
chr8	120021190	120023190	Plcg2	uc009npc.1	NM_172285	phospholipase C, gamma 2	Signaling molecule		45	92	120	32	20	25	22	16	2.58	8.15	3.84	6.54	Yes	Yes	Yes
chr8	67170837	67172837	Cpe	uc009luw.1	NM_013494	carboxypeptidase E	Protease	Metalloprotease	17	41	43	47	20	37	32	9	2.52	11.36	5.16	8.61	Yes	Yes	Yes
chr9	40493046	40495046	9030425E11Rik	uc009ozt.1	NM_133733	adipocyte-specific adhesion molecule	Receptor		28	60	66	19	25	39	28	26	2.52	2.93	2.47	1.78	Yes	Yes	Yes
chr2	25250477	25252477	Entpd2	uc008irw.1	NM_009849	ectonucleoside triphosphate diphosphohydrolase	Phosphatase	Nucleotide phosphatase	23	67	52	15	23	38	43	20	2.47	0.4	2.87	1.15	Yes	Yes	Yes
chr9	43892002	43894002	Usp2	uc009pbp.1	NM_198091	ubiquitin-specific protease 2 isoform Usp2-45			26	72	85	17	21	30	25	32	2.47	1.26	2.07	0.69	Yes	Yes	Yes
chr18	75119760	75121760	Lipg	uc008fpu.1	NM_010720	lipase, endothelial	Hydrolase	Lipase	27	32	58	22	34	53	46	32	2.41	2.24	1.03	0.29	Yes	Yes	Yes
chr7	119570018	119572018	Parva	uc009jgs.1	AK077368	parvin, alpha	Cytoskeletal protein	Actin and actin related protein	30	35	60	24	25	32	30	28	2.35	9.75	4.82	2.07	Yes	Yes	Yes
chr1	155271338	155273338	1700012A16Rik	uc007czx.1	NM_001033162	hypothetical protein LOC71836			27	35	65	16	18	29	29	13	2.35	0.52	6.2	1.26	Yes	Yes	Yes
chr11	69153318	69155318	A030009H04Rik	uc007jpv.1	NM_020591	hypothetical protein LOC80515			22	30	79	23	32	67	89	53	2.35	2.58	4.3	2.98	Yes	Yes	Yes
chr11	83879587	83881587	Dusp14	uc007kqc.1	AK009744	dual specificity phosphatase 14	Select regulatory molecule	Kinase modulator	46	47	75	114	22	34	32	8	2.35	11.02	4.07	10.56	Yes	Yes	Yes
chr7	146767692	146769692	Nkx6-2	uc009kfu.1	NM_183248	NK6 transcription factor related, locus 2	Transcription factor	Homeobox transcription factor	34	68	61	67	24	32	47	28	2.29	3.44	5.85	5.91	Yes	Yes	Yes
chr3	102537692	102539692	Tspan2	uc008qrw.1	NM_027533	tetraspan 2	Receptor		40	70	98	37	18	29	28	19	2.24	11.19	7.4	1.03	Yes	Yes	Yes
chr19	6914091	6916091	Rps6ka4	uc008gja.1	NM_019924	ribosomal protein S6 kinase, polypeptide 4	Kinase	Protein kinase	25	36	102	34	20	37	25	9	2.24	2.98	2.98	3.21	Yes	Yes	Yes
chr2	34768496	34770496	Phf19	uc008jjh.1	NM_028716	PHD finger protein 19	Transcription factor	Nucleic acid binding	59	109	88	15	26	32	36	31	2.24	1.95	4.19	0.29	Yes	Yes	Yes
chr4	120710936	120712936	Col9a2	uc008unx.1	NM_007741	procollagen, type IX, alpha 2	Extracellular matrix	Extracellular matrix structural protein	18	40	68	12	21	29	34	21	2.24	0.86	8.61	1.78	Yes	Yes	Yes
chr13	115247938	115249938	Fst	uc007rxn.1	NM_008046	follistatin	Select regulatory molecule		99	52	99	170	23	43	31	15	2.18	28.74	1.84	14.17	Yes	Yes	Yes
chr15	97597097	97599097	Rapgef3	uc007xla.1	NM_144850	Rap1 guanine-nucleotide-exchange factor directly			50	59	90	70	18	30	18	16	2.18	0.57	2.58	1.09	Yes	Yes	Yes
chr8	126038252	126040252	Dbndd1	uc009nwh.1	AK163434	Mus musculus 10, 11 days embryo whole body cDNA, RIKEN full-length enriched library, clone:2810427I04 product:hypothetical protein, full insert sequence.			34	41	90	23	22	28	19	23	2.18	1.26	1.55	0.63	Yes	Yes	Yes
chr8	11311730	11313730	Col4a1	uc009kvb.1	NM_009931	procollagen, type IV, alpha 1			47	89	141	42	24	43	37	27	2.12	6.88	82.16	0.4	Yes	Yes	Yes
chr1	134211714	134213714	Nuak2	uc007coo.1	NM_028778	NUAK family, SNF1-like kinase, 2	Kinase	Protein kinase	52	57	72	42	25	59	70	30	2.12	3.5	3.56	1.03	Yes	Yes	Yes
chr13	113777009	113779009	Ccno	uc007rwz.1	NM_001081062	cyclin O	Nucleic acid binding	DNA glycosylase	42	39	147	35	20	46	39	23	2.07	4.42	0.29	0.52	Yes	Yes	Yes
chr16	97984362	97986362	Ripk4	uc008adn.1	NM_023663	receptor-interacting serine-threonine kinase 4	Kinase	Protein kinase	42	56	145	45	32	43	43	35	2.07	7.75	4.02	2.7	Yes	Yes	Yes
chr6	39067348	39069348	Parp12	uc009blg.1	NM_172893	poly (ADP-ribose) polymerase family, member 12	Nucleic acid binding		52	85	91	45	33	46	49	29	2.07	7.17	4.07	2.41	Yes	Yes	Yes
chr6	136609337	136611337	1100001H23Rik	uc009elz.1	NM_025806	hypothetical protein LOC66857			17	35	47	22	22	33	28	27	2.07	3.38	4.7	7.29	Yes	Yes	Yes
chr12	86813850	86815850	Fos	uc007oha.1	NM_010234	FBJ osteosarcoma oncogene	Transcription factor		60	70	112	32	20	33	27	20	2.01	2.64	6.43	0.63	Yes	Yes	Yes
chr7	108468637	108470637	Stard10	uc009ioi.1	BC046335	START domain containing 10			40	105	86	37	20	30	29	21	2.01	5.11	6.02	3.04	Yes	Yes	Yes
chr12	105710446	105712446	Gsc	uc007oxh.1	NM_010351	goosecoid	Transcription factor	Homeobox transcription factor	75	22	35	96	20	35	43	18	1.95	0	0.17	3.21	Yes	Yes	Yes
chr3	83569242	83571242	Sfrp2	uc008ppl.1	NM_009144	secreted frizzled-related protein 2	Signaling molecule		25	48	113	19	23	30	23	27	1.95	15.95	2.24	3.21	Yes	Yes	Yes
chr2	180772882	180774882	Chrna4	uc008okq.1	NM_015730	cholinergic receptor, nicotinic, alpha 4	Receptor	Ligand-gated ion channel	19	23	37	27	21	36	32	19	1.89	0.29	0.17	1.2	Yes	Yes	Yes
chr2	171867966	171869966	Cbln4	uc008ock.1	NM_175631	cerebellin 4 precursor	Signaling molecule	Peptide hormone	37	47	49	8	31	41	45	30	1.84	0.11	0.34	0	Yes	Yes	Yes
chr4	129951830	129953830	Serinc2	uc008uzc.1	NM_172702	tumor differentially expressed 2-like	Miscellaneous function	Transmembrane receptor regulatory/adaptor protein	15	57	59	8	23	31	28	28	1.84	1.61	2.93	1.09	Yes	Yes	Yes
chr7	88850680	88852680	Homer2	uc009ich.1	NM_011983	homer homolog 2			45	37	55	49	27	49	60	29	1.84	2.01	1.66	1.95	Yes	Yes	Yes
chr15	78672076	78674076	Cdc42ep1	uc007wrl.1	NM_027219	CDC42 effector protein (Rho GTPase binding) 1			67	76	63	56	19	39	41	23	1.78	3.04	3.67	0.52	Yes	Yes	Yes
chr3	69401783	69403783	B3galnt1	uc008pmj.1	NM_020026	UDP-GalNAc:betaGlcNAc beta	Transferase	Glycosyltransferase	30	50	71	37	21	35	30	24	1.78	4.25	5.68	2.24	Yes	Yes	Yes
chr18	15308955	15310955	Kctd1	uc008edo.1	NM_134112	potassium channel tetramerisation domain			67	72	85	49	27	50	52	20	1.72	0.4	0.92	2.35	Yes	Yes	Yes
chr9	99257949	99259949	D9Ertd280e	uc009reb.1	NM_177775	chr3 synaptotagmin			47	85	104	42	23	30	22	27	1.72	1.84	4.53	2.93	Yes	Yes	Yes
chr15	76058927	76060927	Plec1	uc007wja.1	NM_201385	plectin 1 isoform 2			22	32	73	27	21	37	40	29	1.66	10.1	6.31	2.01	Yes	Yes	Yes
chr17	8626287	8628287	T	uc008ajq.1	NM_009309	brachyury	Transcription factor		15	23	41	47	20	47	45	25	1.66	69.36	0.63	17.96	Yes	Yes	Yes
chr5	107717539	107719539	Tgfbr3	uc008ylz.1	NM_011578	transforming growth factor, beta receptor III	Receptor	Cytokine receptor	67	51	77	93	22	35	44	22	1.66	1.72	0.86	5.97	Yes	Yes	Yes
chr1	193006212	193008212	Atf3	uc007ece.1	NM_007498	activating transcription factor 3	Transcription factor	Nucleic acid binding	89	122	95	152	21	36	31	24	1.61	5.51	4.65	1.84	Yes	Yes	Yes
chr11	70272123	70274123	Zmynd15	uc007juy.1	NM_001029929	zinc finger, MYND-type containing 15			16	75	42	9	36	31	38	39	1.61	1.61	3.84	0.34	Yes	Yes	Yes
chr2	31804822	31806822	2810003C17Rik	uc008jeg.1	NM_145144	ionized calcium binding adapter molecule 2	Select calcium binding protein	Calmodulin related protein	35	47	71	20	28	35	37	29	1.61	7.8	7.46	0.69	Yes	Yes	Yes
chr1	89159938	89161938	Efhd1	uc007bwo.1	NM_028889	EF hand domain containing 1	Select calcium binding protein		25	28	55	19	22	47	51	22	1.61	0.86	1.95	1.32	Yes	Yes	Yes
chr3	75759753	75761753	Golim4	uc008pnf.1	NM_175193	golgi integral membrane protein 4			53	63	150	29	24	42	26	28	1.61	5.91	2.75	2.47	Yes	Yes	Yes
chr5	141082294	141084294	Lfng	uc009ahu.1	NM_008494	lunatic fringe gene homolog	Signaling molecule		36	47	112	10	30	48	37	38	1.61	5.45	1.55	0.29	Yes	Yes	Yes
chr9	103013403	103015403	Rab6b	uc009rgf.1	NM_173781	RAB6B, member RAS oncogene family	Select regulatory molecule	G-protein	39	60	118	55	30	43	30	23	1.61	2.12	1.09	0.52	Yes	Yes	Yes
chr6	83659819	83661819	AK044313	uc009cnz.1	AK044313	Mus musculus adult retina cDNA, RIKEN full-length enriched library, clone:A930007B02 product:unclassifiable, full insert sequence.			83	26	47	97	20	46	63	12	1.55	0	0.23	7.63	Yes	Yes	Yes
chr18	78032288	78034288	Pstpip2	uc008fry.1	NM_013831	proline-serine-threonine phosphatase-interacting			23	26	70	19	30	37	30	34	1.55	2.64	1.61	1.78	Yes	Yes	Yes
chr19	5084477	5086477	Tmem151	uc008gcc.1	NM_001001885	hypothetical protein LOC381199			30	81	70	11	27	45	36	24	1.55	0.52	0.69	0.17	Yes	Yes	Yes
chr1	57027178	57029178	Satb2	uc007bas.1	NM_139146	special AT-rich sequence binding protein 2	Transcription factor	Homeobox transcription factor	44	62	55	43	24	38	49	20	1.49	0.63	2.87	2.58	Yes	Yes	Yes
chr11	5051225	5053225	Emid1	uc007hwg.1	NM_080595	EMI domain containing 1			15	50	61	10	24	29	26	26	1.49	0.69	3.61	0.75	Yes	Yes	Yes
chr11	63734786	63736786	Hs3st3b1	uc007jkn.1	NM_018805	D-glycosaminyl 3-O-sulfotransferase-3B	Transferase		75	100	101	70	29	38	50	20	1.49	1.89	2.75	1.89	Yes	Yes	Yes
chr14	104866216	104868216	Pou4f1	uc007uxb.1	NM_011143	POU domain, class 4, transcription factor 1	Transcription factor	Homeobox transcription factor	82	125	90	77	19	43	37	13	1.49	1.26	4.48	3.67	Yes	Yes	Yes
chr9	20969234	20971234	Pde4a	uc009oki.1	NM_183408	phosphodiesterase 4A, cAMP specific isoform 5	Hydrolase	Phosphodiesterase	27	47	119	31	26	56	26	26	1.49	1.95	1.38	0.92	Yes	Yes	Yes
chr4	109649096	109651096	AK019375	uc008ucu.1	AK019375	Mus musculus 12 days embryo head cDNA, RIKEN full-length enriched library, clone:3010003L10 product:unclassifiable, full insert sequence.			65	40	63	31	20	39	55	26	1.43	0	0.17	0.29	Yes	Yes	Yes
chr11	119088813	119090813	Tbc1d16	uc007mqa.1	NM_172443	TBC1 domain family, member 16	Select regulatory molecule	G-protein modulator	51	75	140	38	20	27	20	34	1.38	2.24	0.75	0.63	Yes	Yes	Yes
chr15	93425322	93427322	Prickle1	uc007xjb.1	NM_001033217	prickle like 1			56	57	92	34	19	25	28	15	1.38	9.18	1.55	1.43	Yes	Yes	Yes
chr17	26087416	26089416	D630044L22Rik	uc008bcw.1	NM_175505	hypothetical protein LOC240054			30	37	84	37	32	45	44	26	1.38	2.24	2.01	1.15	Yes	Yes	Yes
chr7	116924059	116926059	Nrip3	uc009jef.1	NM_020610	nuclear receptor interacting protein 3	Transcription factor	Protease	20	44	47	12	28	43	53	26	1.32	0.92	2.7	0.17	Yes	Yes	Yes
chr8	109033790	109035790	Cdh3	uc009ngg.1	NM_007665	cadherin 3 isoform b	Cell adhesion molecule	Cadherin	48	116	175	15	18	23	11	24	1.32	12.51	6.08	1.55	Yes	Yes	Yes
chr1	182259606	182261606	Itpkb	uc007dwg.1	NM_001081175	inositol 1,4,5-trisphosphate 3-kinase B			22	25	47	12	19	37	28	23	1.32	1.61	0.29	0.23	Yes	Yes	Yes
chr16	91224794	91226794	Olig2	uc007zxe.1	NM_016967	oligodendrocyte transcription factor 2	Transcription factor	Nucleic acid binding	60	130	29	6	23	41	67	43	1.32	0	5.28	0	Yes	Yes	Yes
chr7	35596695	35598695	Chst8	uc009gjh.1	NM_175140	carbohydrate (N-acetylgalactosamine 4-0)			88	62	97	90	22	47	49	20	1.32	0.29	0.92	3.27	Yes	Yes	Yes
chr15	103332728	103334728	Pde1b	uc007xyh.1	NM_008800	phosphodiesterase 1B, Ca2+-calmodulin dependent	Hydrolase	Phosphodiesterase	25	30	55	23	21	43	33	15	1.26	7.06	4.53	3.1	Yes	Yes	Yes
chr6	124945737	124947737	C530028O21Rik	uc009dst.1	NM_175696	hypothetical protein LOC319352			21	52	70	12	23	45	36	23	1.26	3.67	5.74	1.61	Yes	Yes	Yes
chr7	96665096	96667096	Prss23	uc009ifz.1	NM_029614	protease, serine, 23	Protease	Serine protease	27	40	81	32	23	35	38	26	1.26	14.23	7.34	0.46	Yes	Yes	Yes
chr15	38836900	38838900	Fzd6	uc007vny.1	NM_008056	frizzled 6			73	82	129	68	20	41	40	13	1.26	3.61	2.58	2.01	Yes	Yes	Yes
chr3	132612255	132614255	Npnt	uc008rkc.1	NM_033525	nephronectin isoform a	Extracellular matrix	Extracellular matrix structural protein	60	53	125	77	18	31	31	20	1.26	2.75	0.8	0.34	Yes	Yes	Yes
chr5	34325085	34327085	Gm1673	uc008xbp.1	AK131594	hypothetical protein LOC381633			42	41	119	38	22	40	35	26	1.26	0.92	0.57	0.75	Yes	Yes	Yes
chr9	83698707	83700707	Elovl4	uc009qwn.1	NM_148941	elongation of very long chain fatty acids-like	Transferase	Acyltransferase	31	60	112	29	32	58	46	34	1.26	7.17	2.07	2.01	Yes	Yes	Yes
chr15	30101347	30103347	Ctnnd2	uc007vjz.1	NM_008729	catenin (cadherin associated protein), delta 2	Cell adhesion molecule	Cell junction protein	60	56	112	65	18	33	24	11	1.2	0.52	0.34	3.79	Yes	Yes	Yes
chr11	71563204	71565204	Wscd1	uc007jxv.1	NM_177618	WSC domain containing 1	Transferase		81	103	115	45	23	30	34	27	1.2	1.15	1.95	0.69	Yes	Yes	Yes
chr2	104249491	104251491	D430041D05Rik	uc008ljr.1	NM_001033347	hypothetical protein LOC241589			37	32	52	45	39	65	83	38	1.2	0.06	0.06	0.29	Yes	Yes	Yes
chr2	144156098	144158098	Ovol2	uc008mqv.1	NM_152947	ovo-like 2 isoform B	Transcription factor	Zinc finger transcription factor	62	126	128	37	24	29	24	23	1.2	2.75	2.93	3.04	Yes	Yes	Yes
chr7	125634489	125636489	E030018N11Rik	uc009jjx.1	NM_001033380	hypothetical protein LOC319622			35	38	57	22	19	38	29	20	1.2	2.87	1.84	0.29	Yes	Yes	Yes
chr9	75472538	75474538	Lysmd2	uc009qsq.1	NM_027309	LysM, putative peptidoglycan-binding, domain			74	119	148	91	19	21	20	16	1.2	7.75	3.61	4.25	Yes	Yes	Yes
chr2	118992523	118994523	Gchfr	uc008ltf.1	NM_177157	GTP cyclohydrolase I feedback regulator			22	57	63	22	20	28	20	23	1.15	7	2.7	0.52	Yes	Yes	Yes
chr3	10011605	10013605	Fabp5	uc008opg.1	NM_010634	fatty acid binding protein 5, epidermal	Transfer/carrier protein		25	62	95	30	22	31	14	17	1.15	4.36	3.84	0.63	Yes	Yes	Yes
chr3	121655243	121657243	Arhgap29	uc008reh.1	NM_172525	Rho GTPase activating protein 29			45	92	88	28	21	20	23	17	1.15	9.81	8.09	1.26	Yes	Yes	Yes
chr5	31597250	31599250	Fndc4	uc008wyd.1	NM_022424	fibronectin type III domain containing 4			32	69	85	34	21	21	24	25	1.09	4.19	6.14	1.66	Yes	Yes	Yes
chr2	76243594	76245594	Osbpl6	uc008kfa.1	NM_145525	oxysterol binding protein-like 6	Transfer/carrier protein	Miscellaneous function	168	107	134	100	19	37	38	23	1.09	0.17	0.92	0.46	Yes	Yes	Yes
chr6	40385132	40387132	E330009J07Rik	uc009bmo.1	AK145280	CDNA, RIKEN full-length enriched library, clone:M5C1033F04 product:hypothetical protein, full insert sequence.			94	110	137	69	18	30	29	24	1.09	3.61	1.66	2.01	Yes	Yes	Yes
chr11	96975589	96977589	Tbx21	uc007ldr.1	NM_019507	T-box 21	Transcription factor		30	29	62	45	22	36	38	18	1.03	0.17	0.11	0.98	Yes	Yes	Yes
chr11	53913476	53915476	P4ha2	uc007ixh.1	AK142624	Procollagen-proline, 2-oxoglutarate 4-dioxygenase (Proline 4- hydroxylase), alpha II polypeptide (Fragment).	Oxidoreductase	Hydroxylase	19	62	70	15	23	35	41	30	1.03	2.52	14.92	1.2	Yes	Yes	Yes
chr7	89078345	89080345	Hdgfrp3	uc009icr.1	NM_013886	hepatoma-derived growth factor, related protein			35	56	91	31	24	39	38	23	1.03	4.82	2.93	1.03	Yes	Yes	Yes
chr1	137714174	137716174	Lad1	uc007ctt.1	NM_133664	ladinin	Miscellaneous function	Structural protein	18	82	77	53	33	30	22	19	1.03	5.39	3.5	5.05	Yes	Yes	Yes
chr16	20732199	20734199	Chrd	uc007yrc.1	AK165339	chordin	Signaling molecule		62	72	85	57	18	29	25	14	1.03	0.57	1.09	0.29	Yes	Yes	Yes
chr16	90830357	90832357	4931408A02Rik	uc007zwq.1	NM_027627	hypothetical protein LOC70967			48	55	92	59	18	28	28	15	1.03	0.8	0.57	2.18	Yes	Yes	Yes
chr2	38205827	38207827	Lhx2	uc008jnl.1	NM_010710	LIM homeobox protein 2			44	35	52	44	20	40	51	25	1.03	0.11	0.29	0.69	Yes	Yes	Yes
chr9	54546190	54548190	Dnaja4	uc009prk.1	AB032401	heat shock protein, DNAJ-like 4	Chaperone		46	56	57	38	30	44	43	29	1.03	0.8	1.49	0.8	Yes	Yes	Yes
chr2	33495031	33497031	Lmx1b	uc008jhy.1	NM_010725	LIM homeobox transcription factor 1 beta	Transcription factor	Homeobox transcription factor	47	20	21	5	20	38	52	29	0.98	0	0.29	0.23	Yes	Yes	Yes
chr11	16651205	16653205	Egfr	uc007ibn.1	NM_007912	epidermal growth factor receptor isoform 2	Receptor	Tyrosine protein kinase receptor	63	103	137	76	21	28	34	22	0.98	2.47	0.46	0.29	Yes	Yes	Yes
chr2	13714147	13716147	St8sia6	uc008ikc.1	NM_145838	sialyltransferase 8 F	Transferase	Glycosyltransferase	83	50	40	107	22	45	54	14	0.98	0.52	1.15	6.6	Yes	Yes	Yes
chr2	31938225	31940225	A130092J06Rik	uc008jek.1	NM_175511	hypothetical protein LOC241303			104	102	147	112	20	35	47	19	0.98	0.57	1.32	1.72	Yes	Yes	Yes
chr7	74903628	74905628	Dmn	uc009hiv.1	NM_207663	desmuslin isoform M	Cytoskeletal protein	Miscellaneous function	53	85	103	42	19	31	30	24	0.98	1.55	0.52	0.17	Yes	Yes	Yes
chr8	80040806	80042806	Arhgap10	uc009mhm.1	NM_030113	Rho GTPase activating protein 10	Select regulatory molecule	G-protein modulator	74	112	200	71	28	35	41	37	0.98	3.5	2.75	1.78	Yes	Yes	Yes
chr1	34515590	34517590	Ptpn18	uc007aos.1	NM_011206	protein tyrosine phosphatase, non-receptor type	Phosphatase	Protein phosphatase	70	62	105	35	21	37	39	19	0.92	0.8	3.9	0.86	Yes	Yes	Yes
chr13	51265393	51267393	Nxnl2	uc007qme.1	NM_029173	nucleoredoxin	Oxidoreductase		29	41	82	15	18	21	17	23	0.92	0.34	1.66	0.34	Yes	Yes	Yes
chr14	32248219	32250219	Sh3bp5	uc007sxo.1	AK043375	SH3-domain binding protein 5 (BTK-associated)	Kinase		37	56	85	25	21	33	31	19	0.92	1.61	1.09	0.29	Yes	Yes	Yes
chr3	106903484	106905484	Kcna2	uc008qws.1	NM_008417	potassium voltage-gated channel, shaker-related	Ion channel	Voltage-gated ion channel	69	27	47	76	21	42	44	26	0.92	0	0	0.06	Yes	Yes	Yes
chr7	146433380	146435380	Pwwp2	uc009kfo.1	NM_001098636	PWWP domain containing 2 isoform 1			42	182	162	35	22	20	10	21	0.86	5.74	4.7	0.52	Yes	Yes	Yes
chr14	58363960	58365960	Lats2	uc007udj.1	AK029242	large tumor suppressor 2			92	70	132	131	28	40	28	13	0.86	3.04	0.4	0.23	Yes	Yes	Yes
chr4	107703695	107705695	Podn	uc008uaq.1	NM_172874	podocan	Receptor	Extracellular matrix	47	38	69	52	24	41	41	25	0.86	0.57	1.09	0.23	Yes	Yes	Yes
chr5	28491235	28493235	En2	uc008wtv.1	NM_010134	engrailed 2	Transcription factor	Homeobox transcription factor	55	40	78	74	20	36	33	9	0.86	1.26	0.75	3.21	Yes	Yes	Yes
chr9	44606299	44608299	Tmem25	uc009pem.1	NM_027865	transmembrane protein 25			51	63	92	32	18	22	27	20	0.86	0.17	1.49	0.52	Yes	Yes	Yes
chr9	71062655	71064655	Aldh1a2	uc009qox.1	NM_009022	aldehyde dehydrogenase family 1, subfamily A2	Oxidoreductase	Dehydrogenase	39	43	63	29	26	40	51	31	0.86	0.98	0.92	4.19	Yes	Yes	Yes
chrX	45387029	45389029	Apln	uc009tbu.1	NM_013912	apelin	Signaling molecule	Peptide hormone	27	26	29	26	18	22	16	13	0.86	7.06	0.06	1.15	Yes	Yes	Yes
chr12	111515278	111517278	NR_002866	uc007pbh.1	NR_002866	Mus musculus clone 21 Dio3as (D3AS) mRNA, partial sequence.			25	22	47	32	24	40	48	26	0.8	0.06	0.23	2.58	Yes	Yes	Yes
chr12	51749210	51751210	Prkcm	uc007nmj.1	NM_008858	protein kinase C, mu	Kinase	Protein kinase	60	64	87	31	20	27	27	15	0.8	1.89	1.84	0.75	Yes	Yes	Yes
chr11	72973026	72975026	P2rx5	uc007kaa.1	NM_033321	purinergic receptor P2X5	Receptor	Ligand-gated ion channel	35	34	57	53	20	28	35	12	0.8	0.46	1.72	2.18	Yes	Yes	Yes
chr11	96131643	96133643	Hoxb9	uc007lbn.1	NM_008270	homeo box B9	Transcription factor	Homeobox transcription factor	24	19	37	32	21	48	59	16	0.8	0.63	0.46	3.56	Yes	Yes	Yes
chr17	26337295	26339295	Arhgdig	uc008bdp.1	NM_008113	Rho GDP dissociation inhibitor (GDI) gamma	Signaling molecule		24	72	83	19	26	36	33	21	0.8	4.42	4.76	3.33	Yes	Yes	Yes
chr5	74037970	74039970	Sgcb	uc008xtb.1	NM_011890	sarcoglycan, beta (dystrophin-associated	Miscellaneous function	Structural protein	27	29	64	22	31	45	54	30	0.8	2.01	2.58	1.38	Yes	Yes	Yes
chr6	120412251	120414251	Il17ra	uc009dnj.1	NM_008359	interleukin 17 receptor			28	48	78	25	25	20	17	17	0.8	1.89	1.66	1.15	Yes	Yes	Yes
chr1	39250056	39252056	Npas2	uc007atd.1	NM_008719	neuronal PAS domain protein 2	Transcription factor	Basic helix-loop-helix transcription factor	62	60	82	75	25	47	45	28	0.75	0.06	0.23	0.34	Yes	Yes	Yes
chr13	101321453	101323453	Ocln	uc007rqy.1	NM_008756	occludin	Tight junction	Cell junction protein	127	177	237	114	21	32	30	21	0.75	4.3	2.41	1.43	Yes	Yes	Yes
chr17	47969168	47971168	Mdfi	uc008cwk.1	NM_010783	MyoD family inhibitor	Transcription factor		15	67	87	13	20	29	19	21	0.75	3.33	2.93	1.55	Yes	Yes	Yes
chr14	104920883	104922883	2610206B13Rik	uc007uxc.1	NM_026047	hypothetical protein LOC72486			37	35	76	42	25	58	38	19	0.75	6.31	2.64	3.33	Yes	Yes	Yes
chr2	74534819	74536819	Hoxd9	uc008kdz.1	NM_013555	homeo box D9	Transcription factor	Homeobox transcription factor	29	17	31	32	18	41	53	15	0.75	0.4	0.63	5.68	Yes	Yes	Yes
chr3	52844468	52846468	Lhfp	uc008pep.1	NM_175386	lipoma HMGIC fusion partner			29	47	90	29	28	43	46	27	0.75	2.93	1.2	0.63	Yes	Yes	Yes
chr6	148391874	148393874	Tmtc1	uc009eti.1	NM_198967	transmembrane and tetratricopeptide repeat	Transferase	Glycosyltransferase	94	152	131	61	21	32	47	32	0.75	0.63	0.57	0.46	Yes	Yes	Yes
chr9	37359330	37361330	Nrgn	uc009ovc.1	NM_022029	neurogranin			23	36	68	19	21	34	24	13	0.75	2.52	1.26	2.29	Yes	Yes	Yes
chr9	95744679	95746679	AI427122	uc009rbk.1	NM_001033210	hypothetical protein LOC102502	Cytoskeletal protein	Actin binding cytoskeletal protein	31	42	72	29	19	31	24	22	0.75	3.67	1.03	0.69	Yes	Yes	Yes
chr10	33846778	33848778	A630077B13Rik	uc007eur.1	NM_175449	hypothetical protein LOC215900			17	22	30	15	18	37	38	11	0.69	0.17	0.75	1.72	Yes	Yes	Yes
chr10	80719289	80721289	Matk	uc007ggu.1	AK018182	Mus musculus adult male hippocampus cDNA, RIKEN full-length enriched library, clone:2900029A15 product:megakaryocyte-associated tyrosine kinase, full insert sequence.			21	47	67	17	25	31	31	21	0.69	0.06	1.66	0.46	Yes	Yes	Yes
chr14	63863097	63865097	Gata4	uc007uhn.1	NM_008092	GATA binding protein 4	Transcription factor	Zinc finger transcription factor	18	59	51	15	33	51	58	30	0.69	0.4	9.87	0.29	Yes	Yes	Yes
chr19	5446697	5448697	Fosl1	uc008gdc.1	NM_010235	fos-like antigen 1	Transcription factor		43	35	86	22	25	40	28	28	0.69	2.98	0.52	0.46	Yes	Yes	Yes
chr2	10293208	10295208	Sfmbt2	uc008ihw.1	BC115511	0 day neonate thymus cDNA, RIKEN full-length enriched library, clone:A430108G17 product:hypothetical protein, full insert sequence (Scm-like with four mbt domains 2) (7 days embryo whole body cDNA, RIKEN full-length enriched library, clone:C430018A09 product:hypothetical mbt repeat containing protein, full insert sequence).			90	103	116	52	19	31	27	27	0.69	6.14	1.03	0.52	Yes	Yes	Yes
chr2	127188021	127190021	Adra2b	uc008mfi.1	NM_009633	adrenergic receptor, alpha 2b	Receptor	G-protein coupled receptor	38	53	100	40	23	41	35	24	0.69	0.29	1.78	0.34	Yes	Yes	Yes
chr3	107697716	107699716	AK030251	uc008qxp.1	AK030251	Mus musculus adult male testis cDNA, RIKEN full-length enriched library, clone:4933431E20 product:unclassifiable, full insert sequence.			25	28	37	6	18	23	20	23	0.69	0.57	0.34	0.11	Yes	Yes	Yes
chr5	73258722	73260722	Tec	uc008xsc.1	NM_013689	cytoplasmic tyrosine kinase, Dscr28C related			42	60	85	34	23	46	40	21	0.69	3.27	1.61	1.89	Yes	Yes	Yes
chr7	135560686	135562686	Rgs10	uc009jyw.1	NM_026418	regulator of G-protein signalling 10	Select regulatory molecule	G-protein modulator	39	51	91	60	24	48	41	33	0.69	2.01	1.72	2.18	Yes	Yes	Yes
chr9	99336131	99338131	Mras	uc009rec.1	NM_008624	muscle and microspikes RAS	Select regulatory molecule	G-protein	61	80	90	130	19	43	36	5	0.69	3.67	2.52	10.1	Yes	Yes	Yes
chr14	70918995	70920995	Bmp1	uc007uoc.1	NM_009755	bone morphogenetic protein 1	Protease	Metalloprotease	22	40	86	22	25	33	25	25	0.63	9.18	8.78	0.34	Yes	Yes	Yes
chr16	97831802	97833802	Tmprss2	uc008adl.1	NM_015775	transmembrane protease, serine 2	Protease	Serine protease	17	28	39	4	25	37	36	25	0.63	4.48	3.27	0.06	Yes	Yes	Yes
chr10	82447241	82449241	Chst11	uc007gke.1	NM_021439	carbohydrate sulfotransferase 11	Transferase		32	65	118	42	22	46	32	28	0.63	2.12	0.57	0.29	Yes	Yes	Yes
chr13	49242383	49244383	Wnk2	uc009val.1	NM_029361	WNK lysine deficient protein kinase 2			52	66	87	38	19	22	30	17	0.63	0.29	0.52	0.06	Yes	Yes	Yes
chr16	17575299	17577299	Slc7a4	uc007ylj.1	BC016100	Slc7a4 protein.	Transporter	Amino acid transporter	25	44	57	17	31	35	28	35	0.63	0.69	1.55	0.34	Yes	Yes	Yes
chr16	35540656	35542656	Sema5b	uc007zbm.1	NM_013661	semaphorin 5B	Signaling molecule		52	54	132	163	26	43	60	29	0.63	0.23	0.69	3.1	Yes	Yes	Yes
chr3	80716546	80718546	Glrb	uc008pog.1	NM_010298	glycine receptor, beta subunit	Receptor	Ligand-gated ion channel	32	60	64	32	24	46	51	18	0.63	0.57	0.98	0.69	Yes	Yes	Yes
chr4	47103824	47105824	Galnt12	uc008suk.1	NM_172693	UDP-N-acetyl-alpha-D-galactosamine:polypeptide	Transferase	Glycosyltransferase	31	36	70	19	23	35	29	24	0.63	2.81	1.55	4.53	Yes	Yes	Yes
chr6	88823038	88825038	Podxl2	uc009cvu.1	NM_176973	podocalyxin-like 2			18	67	67	11	19	23	37	21	0.63	0.17	1.49	0.46	Yes	Yes	Yes
chr6	92655178	92657178	Prickle2	uc009cza.1	NM_001081146	prickle-like 2			27	35	44	42	18	18	20	20	0.63	0.23	0.11	1.15	Yes	Yes	Yes
chr7	96551903	96553903	Fzd4	uc009ifx.1	NM_008055	frizzled 4			90	95	172	79	18	20	23	11	0.63	1.09	0.23	1.03	Yes	Yes	Yes
chr7	106330223	106332223	Dgat2	uc009ile.1	NM_026384	diacylglycerol O-acyltransferase 2	Transferase	Acyltransferase	24	30	89	20	25	43	36	25	0.63	4.42	0.75	0.92	Yes	Yes	Yes
chr11	59119431	59121431	Wnt9a	uc007jdq.1	NM_139298	wingless-type MMTV integration site 9A	Signaling molecule		21	77	97	31	24	43	40	25	0.57	1.66	1.32	0.29	Yes	Yes	Yes
chr2	91863327	91865327	Creb3l1	uc008kxf.1	NM_011957	cAMP responsive element binding protein 3-like	Transcription factor	Nucleic acid binding	33	90	125	20	19	25	13	20	0.57	5.79	4.3	1.43	Yes	Yes	Yes
chr9	114752270	114754270	Cmtm8	uc009ryg.1	NM_027294	CKLF-like MARVEL transmembrane domain containing			55	72	107	35	28	40	36	25	0.57	0.92	1.49	0.29	Yes	Yes	Yes
chr11	103031451	103033451	Fmnl1	uc007ltu.1	NM_019679	formin-like 1 isoform 1	Cytoskeletal protein	Actin binding cytoskeletal protein	47	54	50	29	19	39	47	16	0.57	0.8	1.03	0.46	Yes	Yes	Yes
chr14	55399723	55401723	Slc7a8	uc007txa.1	NM_016972	solute carrier family 7 (cationic amino acid	Transporter	Amino acid transporter	20	20	37	21	27	43	44	21	0.57	0.69	0.52	0.8	Yes	Yes	Yes
chr15	6335747	6337747	Dab2	uc007vde.1	NM_023118	disabled homolog 2 isoform a			17	51	57	15	21	28	19	20	0.57	3.38	19.28	0.34	Yes	Yes	Yes
chr3	151928219	151930219	Nexn	uc008rtb.1	NM_199465	nexilin			33	40	60	15	24	30	26	28	0.57	2.35	3.38	0.11	Yes	Yes	Yes
chr5	135581782	135583782	Mlxipl	uc008zxs.1	BC064053	Mlxipl protein.	Transcription factor	Nucleic acid binding	29	45	43	60	19	39	35	21	0.57	0.29	0.29	0.29	Yes	Yes	Yes
chr9	78289954	78291954	E330016A19Rik	uc009quj.1	NM_173386	hypothetical protein LOC214763			22	45	67	32	35	61	73	32	0.57	0.98	0.63	1.55	Yes	Yes	Yes
chr9	116083407	116085407	Tgfbr2	uc009rys.1	NM_009371	transforming growth factor, beta receptor II	Receptor	Cytokine receptor	47	45	73	114	23	29	26	13	0.57	1.55	1.15	1.15	Yes	Yes	Yes
chr2	65961686	65963686	Galnt3	uc008jwu.1	NM_015736	UDP-N-acetyl-alpha-D-galactosamine:polypeptide	Transferase	Glycosyltransferase	40	112	142	40	23	29	30	28	0.52	7.52	4.02	0.29	Yes	Yes	Yes
chr5	31012936	31014936	Dpysl5	uc008wvw.1	AK044866	dihydropyrimidinase-like 5	Hydrolase		27	60	138	22	21	27	20	23	0.52	5.62	1.49	1.55	Yes	Yes	Yes
chr10	59568004	59570004	testican-2	uc007fek.1	AK162941	Mus musculus mRNA for testican-2 protein.	Select regulatory molecule	Protease inhibitor	25	45	70	20	22	26	22	29	0.52	0.92	0.86	0	Yes	Yes	Yes
chr13	98975120	98977120	Rgnef	uc007roh.1	NM_012026	Rho-guanine nucleotide exchange factor			18	32	43	22	24	35	31	28	0.52	2.29	1.84	0.11	Yes	Yes	Yes
chr15	75533823	75535823	Rhpn1	uc007whc.1	NM_008164	rhophilin, Rho GTPase binding protein 1	Select regulatory molecule	G-protein modulator	16	44	60	10	18	31	25	18	0.52	0.86	9.29	0.8	Yes	Yes	Yes
chr15	99500148	99502148	Accn2	uc007xqa.1	NM_009597	amiloride-sensitive cation channel 2, neuronal	Ion channel		38	60	82	36	23	42	42	20	0.52	2.07	2.35	1.95	Yes	Yes	Yes
chr19	4697315	4699315	Gm960	uc008gam.1	NM_001033447	hypothetical protein LOC381196			19	29	35	14	30	63	66	33	0.52	0	0.52	0.29	Yes	Yes	Yes
chr2	28047612	28049612	Olfm1	uc008iya.1	NM_001038614	olfactomedin 1 isoform d	Receptor		37	51	72	41	19	23	21	21	0.52	1.49	1.95	1.15	Yes	Yes	Yes
chr2	164310639	164312639	Dbndd2	uc008nuw.1	NM_001048227	SCF apoptosis response protein 1			44	57	76	34	24	32	26	24	0.52	0.98	0.92	0.75	Yes	Yes	Yes
chr4	115689507	115691507	Faah	uc008ufs.1	NM_010173	fatty acid amide hydrolase	Hydrolase		42	62	97	48	26	37	29	18	0.52	1.03	1.38	1.89	Yes	Yes	Yes
chr5	137505129	137507129	Vgf	uc009abl.1	NM_001039385	VGF nerve growth factor inducible	Signaling molecule		26	45	67	15	21	36	35	23	0.52	5.16	3.21	4.13	Yes	Yes	Yes
chr8	24167746	24169746	Ank1	uc009lei.1	NM_031158	ankyrin 1, erythroid			20	40	45	23	26	40	45	26	0.52	0	0.11	0.06	Yes	Yes	Yes
chr9	72772456	72774456	Pygo1	uc009qqi.1	NM_028116	pygopus 1	Transcription factor	Transcription cofactor	87	125	90	82	26	45	65	20	0.52	0.23	0.52	1.61	Yes	Yes	Yes
chr9	98854718	98856718	NR_003248	uc009rdq.1	NR_003248	Mus musculus 2 days pregnant adult female ovary cDNA, RIKEN full-length enriched library, clone:E330015D05 product:hypothetical protein, full insert sequence.			27	30	47	22	29	43	54	39	0.52	1.03	0.52	0.11	Yes	Yes	Yes
chr10	121077756	121079756	D930020B18Rik	uc007hfw.1	NM_177335	hypothetical protein LOC216393			30	38	86	22	18	29	33	20	0.46	0	0.17	0.23	Yes	Yes	Yes
chr13	34743550	34745550	1300014I06Rik	uc007qbi.1	NM_025831	hypothetical protein LOC66895			23	51	112	30	27	37	33	30	0.46	6.66	1.55	0.34	Yes	Yes	Yes
chr4	122781407	122783407	Bmp8b	uc008uot.1	NM_007559	bone morphogenetic protein 8b	Signaling molecule		20	76	146	17	25	35	26	28	0.46	3.38	2.24	0.11	Yes	Yes	Yes
chr10	120334908	120336908	Msrb3	uc007hfh.1	NM_177092	methionine-R-sulfoxide reductase B3	Oxidoreductase	Reductase	25	32	77	33	20	26	27	23	0.46	2.12	0.92	0.46	Yes	Yes	Yes
chr17	50328822	50330822	Rftn1	uc008cyr.1	NM_181397	raft-linking protein			51	52	75	79	20	35	29	15	0.46	2.24	0.34	4.93	Yes	Yes	Yes
chr18	36885308	36887308	Cd14	uc008eof.1	NM_009841	CD14 antigen	Receptor		20	32	52	16	45	58	54	37	0.46	0.29	0.34	0.11	Yes	Yes	Yes
chr4	147503807	147505807	2610109H07Rik	uc008vua.1	NM_027426	hypothetical protein LOC70433			33	54	72	21	18	35	40	20	0.46	0.34	0.23	0.34	Yes	Yes	Yes
chr6	81990666	81992666	Tmem166	uc009clg.1	NM_145570	hypothetical protein LOC232146			51	65	71	24	21	29	28	15	0.46	0.29	4.82	0.69	Yes	Yes	Yes
chr6	146449434	146451434	Itpr2	uc009erw.1	NM_019923	inositol 1,4,5-triphosphate receptor 2 isoform	Receptor	Ligand-gated ion channel	58	64	74	21	23	36	26	25	0.46	0.06	0.23	0.06	Yes	Yes	Yes
chr7	112573333	112575333	Cckbr	uc009iyd.1	NM_007627	cholecystokinin B receptor	Receptor	G-protein coupled receptor	24	36	47	25	22	34	30	12	0.46	0	0.23	2.01	Yes	Yes	Yes
chr9	118386461	118388461	Eomes	uc009rzo.1	AK043327	eomesodermin homolog	Transcription factor		85	78	75	62	27	43	44	32	0.46	2.81	0.34	0.23	Yes	Yes	Yes
chr2	30699800	30701800	Prrx2	uc008jcy.1	NM_009116	paired related homeobox 2	Transcription factor	Homeobox transcription factor	28	48	72	21	29	39	43	30	0.4	0.92	1.61	0.23	Yes	Yes	Yes
chr2	65075546	65077546	Cobll1	uc008jvz.1	AK173076	Cobl-like 1			61	110	137	50	20	25	27	23	0.4	2.47	1.09	0.29	Yes	Yes	Yes
chr7	116153393	116155393	Tub	uc009jdf.1	NM_021885	tubby			32	47	75	35	21	39	35	23	0.4	3.56	2.58	0.8	Yes	Yes	Yes
chr10	53469715	53471715	4930589M24Rik	uc007fbu.1	NM_001081428	hypothetical protein LOC75906			30	69	111	12	28	38	35	29	0.4	1.32	1.84	0.11	Yes	Yes	Yes
chr11	6962491	6964491	Adcy1	uc007hzf.1	NM_009622	adenylate cyclase 1	Lyase	Cyclase	43	60	92	27	20	33	35	26	0.4	0.86	2.24	0.52	Yes	Yes	Yes
chr11	33102459	33104459	Tlx3	uc007ikg.1	NM_019916	T-cell leukemia, homeobox 3	Transcription factor	Homeobox transcription factor	36	17	68	25	23	39	54	35	0.4	0.4	0.17	0.63	Yes	Yes	Yes
chr11	80113577	80115577	Rhbdl3	uc007klt.1	NM_139228	rhomboid, veinlet-like 4	Protease	Serine protease	35	50	88	32	19	36	28	21	0.4	0.23	0.23	0.17	Yes	Yes	Yes
chr11	96179052	96181052	Hoxb4	uc007lbv.1	NM_010459	homeo box B4	Transcription factor	Homeobox transcription factor	37	22	37	15	24	47	57	21	0.4	0	0.29	0.69	Yes	Yes	Yes
chr11	98209051	98211051	Ppp1r1b	uc007lfz.1	NM_144828	protein phosphatase 1, regulatory (inhibitor)	Signaling molecule		29	50	65	14	25	51	52	28	0.4	0.06	0.69	0.4	Yes	Yes	Yes
chr12	17330518	17332518	Atp6v1c2	uc007ncr.1	NM_133699	vacuolar H+ ATPase C2			17	17	33	28	29	58	58	30	0.4	0.57	1.03	2.12	Yes	Yes	Yes
chr13	94540633	94542633	Arsb	uc007rlo.1	NM_009712	arylsulfatase B	Hydrolase		26	17	32	35	22	40	33	16	0.4	0.52	0.34	0.8	Yes	Yes	Yes
chr18	47527522	47529522	Sema6a	uc008ewa.1	NM_018744	sema domain, transmembrane domain (TM), and	Signaling molecule		29	40	109	23	20	37	16	14	0.4	18.07	0.29	0.86	Yes	Yes	Yes
chr4	108550674	108552674	Rab3b	uc008ubu.1	NM_023537	RAB3B, member RAS oncogene family	Select regulatory molecule	G-protein	33	55	87	12	24	25	28	15	0.4	1.72	0.8	0.57	Yes	Yes	Yes
chr4	131393193	131395193	Ptpru	uc008vaa.1	NM_001083119	protein tyrosine phosphatase, receptor type, U			35	38	54	31	25	35	47	28	0.4	1.72	1.38	0.11	Yes	Yes	Yes
chr5	38549706	38551706	Nsg1	uc008xga.1	NM_010942	neuron specific gene family member 1			25	23	62	19	31	49	41	33	0.4	2.18	0.57	2.01	Yes	Yes	Yes
chr8	28195312	28197312	Gpr124	uc009lhx.1	NM_054044	G protein-coupled receptor 124	Receptor	G-protein coupled receptor	48	66	86	62	20	31	34	18	0.4	0.86	3.04	0.46	Yes	Yes	Yes
chr8	36649851	36651851	Mfhas1	uc009lla.1	NM_001081279	malignant fibrous histiocytoma amplified	Miscellaneous function		91	82	92	71	20	28	31	23	0.4	0.86	0.75	0.29	Yes	Yes	Yes
chr9	30749147	30751147	Adamts8	uc009ora.1	NM_013906	a disintegrin-like and metalloprotease	Protease	Metalloprotease	65	50	80	92	24	60	54	19	0.4	1.03	0.69	2.01	Yes	Yes	Yes
chr9	60559927	60561927	Larp6	uc009pzh.1	NM_026235	acheron			20	25	48	20	19	35	42	19	0.4	0.17	0	0.11	Yes	Yes	Yes
chr9	66560548	66562548	Car12	uc009qfb.1	AK157977	Adult inner ear cDNA, RIKEN full-length enriched library, clone:F930013C23 product:carbonic anyhydrase 12, full insert sequence.	Lyase	Dehydratase	23	34	22	10	22	26	26	27	0.4	0.86	0.8	0	Yes	Yes	Yes
chr12	81618457	81620457	Galntl1	uc007oaw.1	AK173105	UDP-N-acetyl-alpha-D-galactosamine:polypeptide	Transferase	Glycosyltransferase	77	51	87	84	32	61	64	26	0.34	0.23	0.11	1.15	Yes	Yes	Yes
chr18	66097743	66099743	Rax	uc008ffl.1	NM_013833	retina and anterior neural fold homeobox	Transcription factor	Homeobox transcription factor	29	16	27	6	22	51	65	35	0.34	0.06	0.06	0.23	Yes	Yes	Yes
chr3	54558503	54560503	Smad9	uc008pfv.1	NM_019483	MAD homolog 9	Transcription factor		16	23	46	19	27	41	44	30	0.34	0.11	0	1.15	Yes	Yes	Yes
chr16	5131574	5133574	Ppl	uc007ybt.1	NM_008909	periplakin			26	60	87	17	25	23	26	19	0.34	2.01	1.61	0.29	Yes	Yes	Yes
chr17	34323275	34325275	Psmb9	uc008cbs.1	NM_013585	proteosome (prosome, macropain) subunit, beta	Protease		25	70	105	25	22	35	34	26	0.34	2.81	8.32	0.46	Yes	Yes	Yes
chr9	54406886	54408886	Cib2	uc009prf.1	NM_019686	calcium and integrin binding family member 2	Phosphatase	Protein phosphatase	15	29	32	8	19	25	30	20	0.34	1.84	1.43	0.75	Yes	Yes	Yes
chr1	52783162	52785162	2210010L05Rik	uc007aym.1	NM_178081	macrophage MHC receptor 2 isoform 2			59	72	82	42	21	34	39	17	0.34	0.34	0.23	0.17	Yes	Yes	Yes
chr10	19570265	19572265	Slc35d3	uc007enk.1	NM_029529	solute carrier family 35, member D3	Transporter		29	31	79	32	26	42	38	24	0.34	0.8	0.17	0.23	Yes	Yes	Yes
chr10	70621382	70623382	Bicc1	uc007fog.1	NM_031397	bicaudal C homolog 1			43	56	88	36	25	43	52	31	0.34	0.34	0.11	0.52	Yes	Yes	Yes
chr11	18917683	18919683	Meis1	uc007icl.1	NM_010789	myeloid ecotropic viral integration site 1	Transcription factor	Homeobox transcription factor	17	31	45	11	33	52	79	28	0.34	0.8	1.32	0.57	Yes	Yes	Yes
chr11	85644725	85646725	AK085522	uc007krx.1	AK085522	Mus musculus 10 days embryo whole body cDNA, RIKEN full-length enriched library, clone:2610027K06 product:unclassifiable, full insert sequence.			35	27	40	30	19	40	45	25	0.34	0.63	0.46	1.03	Yes	Yes	Yes
chr11	105828260	105830260	Ace	uc007lxu.1	NM_207624	angiotensin I converting enzyme	Protease	Metalloprotease	24	39	56	15	23	33	44	25	0.34	0	0.75	0.4	Yes	Yes	Yes
chr12	73508926	73510926	Rtn1	uc007nvk.1	NM_153457	reticulon 1 isoform RTN1-A			25	45	90	25	21	31	28	23	0.34	2.01	2.81	0.57	Yes	Yes	Yes
chr12	109543479	109545479	1600002O04Rik	uc007ozn.1	NM_001044380	hypothetical protein LOC214305			18	47	45	13	26	47	40	25	0.34	0.06	0	0.06	Yes	Yes	Yes
chr15	55737504	55739504	Sntb1	uc007vsk.1	NM_016667	syntrophin, basic 1	Cytoskeletal protein		65	67	125	57	23	44	38	22	0.34	1.2	0.52	0.57	Yes	Yes	Yes
chr15	79334671	79336671	Kcnj4	uc007wtn.1	NM_008427	potassium inwardly-rectifying channel J4	Ion channel	Voltage-gated ion channel	52	113	81	45	25	42	46	23	0.34	0.29	2.18	0.75	Yes	Yes	Yes
chr15	97737727	97739727	Vdr	uc007xlk.1	NM_009504	vitamin D receptor	Receptor	Nuclear hormone receptor	15	25	65	14	22	31	30	26	0.34	0.06	0.46	0.29	Yes	Yes	Yes
chr16	33683551	33685551	Heg1	uc007zah.1	NM_172934	HEG homolog 1 isoform b			26	48	66	54	22	42	35	23	0.34	0.52	0.17	0.23	Yes	Yes	Yes
chr19	25684026	25686026	Dmrt3	uc008hbk.1	NM_177360	doublesex and mab-3 related transcription factor	Nucleic acid binding		99	60	59	48	23	41	48	24	0.34	0	0.57	1.72	Yes	Yes	Yes
chr2	130866494	130868494	Gfra4	uc008mkd.1	AK090192	Mus musculus brain cDNA, clone MNCb-1073.			26	32	57	25	31	58	62	32	0.34	0.46	0.23	0.69	Yes	Yes	Yes
chr3	54718809	54720809	6030405A18Rik	uc008pfx.1	NM_177854	hypothetical protein LOC329641			24	25	65	25	22	29	30	24	0.34	0.46	0.46	0.86	Yes	Yes	Yes
chr3	60805716	60807716	P2ry1	uc008pjj.1	NM_008772	purinergic receptor P2Y, G-protein coupled 1	Receptor	G-protein coupled receptor	85	72	113	58	20	29	39	13	0.34	0.86	0.57	0.34	Yes	Yes	Yes
chr3	130812388	130814388	Lef1	uc008rjf.1	NM_010703	lymphoid enhancer binding factor 1	Nucleic acid binding		20	36	125	41	23	40	37	24	0.34	6.88	0.17	2.87	Yes	Yes	Yes
chr4	45838699	45840699	Igfbpl1	uc008ssy.1	NM_018741	insulin-like growth factor binding protein-like	Miscellaneous function		40	47	57	22	30	54	64	37	0.34	1.95	0.86	1.15	Yes	Yes	Yes
chr4	98483228	98485228	Ankrd38	uc008tuk.1	NM_172872	ankyrin repeat domain 38			107	112	113	143	20	35	43	5	0.34	0.34	1.89	3.67	Yes	Yes	Yes
chr8	97219142	97221142	Pllp	uc009mwv.1	NM_026385	plasma membrane proteolipid	Miscellaneous function	Myelin protein	29	57	98	32	19	39	34	18	0.34	1.89	0.4	0.75	Yes	Yes	Yes
chr9	45237375	45239375	Dscaml1	uc009pfz.1	NM_001081270	Down syndrome cell adhesion molecule-like 1			42	96	105	47	26	44	44	29	0.34	0.29	0.29	0.11	Yes	Yes	Yes
chr11	59777444	59779444	Rasd1	uc007jfh.1	NM_009026	RAS, dexamethasone-induced 1	Select regulatory molecule	G-protein	17	40	66	11	25	27	30	33	0.29	0.52	1.61	0.06	Yes	Yes	Yes
chr13	73984060	73986060	Nkd2	uc007ref.1	NM_028186	naked cuticle-2			43	70	52	19	19	37	35	22	0.29	0.4	0.98	0.17	Yes	Yes	Yes
chr4	119164184	119166184	BC057371	uc008umo.1	NM_177572	hypothetical protein LOC194237	Nucleic acid binding	Ribosomal protein	30	47	59	22	26	38	38	30	0.29	1.2	1.43	0.34	Yes	Yes	Yes
chr6	50545589	50547589	4921507P07Rik	uc009bxf.1	NM_027564	hypothetical protein LOC70821			17	40	65	8	18	25	34	18	0.29	1.03	1.49	0.23	Yes	Yes	Yes
chr6	107478778	107480778	Lrrn1	uc009ddd.1	NM_008516	leucine rich repeat protein 1, neuronal	Receptor	Extracellular matrix	22	53	57	9	22	25	29	24	0.29	0.69	0.63	0.06	Yes	Yes	Yes
chr9	35365049	35367049	Ddx25	uc009otf.1	NM_013932	DEAD (Asp-Glu-Ala-Asp) box polypeptide 25	Nucleic acid binding	Helicase	55	73	104	67	21	38	33	20	0.29	5.68	1.95	0.98	Yes	Yes	Yes
chr11	62061485	62063485	Adora2b	uc007jio.1	NM_007413	adenosine A2b receptor	Receptor	G-protein coupled receptor	60	113	135	53	20	22	29	18	0.29	1.03	1.84	0.86	Yes	Yes	Yes
chr11	104468369	104470369	Itgb3	uc007lww.1	NM_016780	integrin beta 3	Receptor	Cell adhesion molecule	45	43	77	52	20	31	36	15	0.29	1.03	0.34	0.29	Yes	Yes	Yes
chr17	24888947	24890947	Hs3st6	uc008ayj.1	NM_001012402	heparan sulfate (glucosamine)	Transferase		25	50	79	25	21	41	59	31	0.29	0.06	0.57	0.23	Yes	Yes	Yes
chr17	31037811	31039811	Glp1r	uc008bud.1	NM_021332	glucagon-like peptide 1 receptor	Receptor	G-protein coupled receptor	20	53	135	79	20	24	43	43	0.29	0.57	0.46	0.11	Yes	Yes	Yes
chr19	6426804	6428804	Nrxn2	uc008giw.1	NM_020253	neurexin II			24	62	94	15	21	25	31	23	0.29	0.75	0.75	0.92	Yes	Yes	Yes
chr19	38198298	38200298	Rbp4	uc008hjd.1	BC031809	retinol binding protein 4, plasma	Transfer/carrier protein		15	17	47	19	27	46	55	30	0.29	0.98	1.78	1.09	Yes	Yes	Yes
chr2	52530378	52532378	Cacnb4	uc008jrc.1	AK158606	calcium channel, voltage-dependent, beta 4			30	25	72	25	22	43	48	30	0.29	0.17	0.29	0.11	Yes	Yes	Yes
chr2	103809285	103811285	Lmo2	uc008ljf.1	AK013416	Mus musculus 10, 11 days embryo whole body cDNA, RIKEN full-length enriched library, clone:2810478G04 product:LIM only 2, full insert sequence.	Transcription factor		59	50	84	49	23	33	36	29	0.29	0.4	0.4	0.34	Yes	Yes	Yes
chr3	9832630	9834630	Pag1	uc008opd.1	NM_053182	phosphoprotein associated with glycosphingolipid			72	88	107	68	21	34	36	8	0.29	0.17	0.23	0.23	Yes	Yes	Yes
chr3	89634291	89636291	She	uc008qae.1	NM_172530	src homology 2 domain-containing transforming			29	65	84	176	27	44	45	17	0.29	1.15	0.98	3.73	Yes	Yes	Yes
chr4	57580153	57582153	Palm2	uc008syg.1	NM_172868	paralemmin 2			22	31	44	9	24	43	41	30	0.29	1.2	0.23	0.06	Yes	Yes	Yes
chr4	138629704	138631704	Htr6	uc008vlr.1	NM_021358	5-hydroxytryptamine (serotonin) receptor 6	Receptor	G-protein coupled receptor	32	67	98	20	31	50	43	30	0.29	0.06	0.23	0	Yes	Yes	Yes
chr5	38214824	38216824	Msx1	uc008xfw.1	NM_010835	homeo box, msh-like 1	Transcription factor	Homeobox transcription factor	25	23	35	34	24	54	65	25	0.29	4.42	0.29	1.09	Yes	Yes	Yes
chr6	31167433	31169433	BC145649	uc009bfy.1	BC145649	Mus musculus brain cDNA, clone MNCb-1768.			107	109	39	21	24	50	52	38	0.29	0	0.06	0	Yes	Yes	Yes
chr7	25117955	25119955	1700008P20Rik	uc009fpi.1	NR_003638	Adult male testis cDNA, RIKEN full-length enriched library, clone:1700008P20 product:hypothetical protein, full insert sequence (RIKEN cDNA 1700008P20 gene).			37	78	89	35	21	24	39	23	0.29	0.23	0.11	0.46	Yes	Yes	Yes
chr8	97055927	97057927	Cpne2	uc009mwl.1	AK086165	Mus musculus 15 days embryo head cDNA, RIKEN full-length enriched library, clone:D930009E14 product:weakly similar to COPINE III [Homo sapiens], full insert sequence.	Miscellaneous function		51	40	72	51	20	39	33	31	0.29	0.46	0.11	0.06	Yes	Yes	Yes
chr8	128433349	128435349	BC021891	uc009nyq.1	NM_145608	cDNA sequence BC021891	Kinase	Protein kinase	22	30	77	22	31	36	28	38	0.29	0.11	0.06	0	Yes	Yes	Yes
chr9	108091714	108093714	Bsn	uc009rov.1	NM_007567	bassoon protein	Cell adhesion molecule		17	17	43	32	24	33	32	21	0.29	0.17	0.23	0.11	Yes	Yes	Yes
chr12	52693359	52695359	Coch	uc007nmr.1	BC045137	coagulation factor C homolog (Limulus	Cell adhesion molecule	Extracellular matrix	38	68	108	25	27	45	35	31	0.23	13.71	2.47	0.23	Yes	Yes	Yes
chr14	70952862	70954862	Hr	uc007uoj.1	NM_021877	hairless protein	Transcription factor	Nucleic acid binding	24	35	56	10	18	35	21	20	0.23	1.43	0.57	0.34	Yes	Yes	Yes
chr19	12574944	12576944	Dtx4	uc008guc.1	NM_172442	deltex 4 homolog	Transcription factor	Transcription cofactor	50	119	105	26	19	21	24	23	0.23	1.89	1.26	0.11	Yes	Yes	Yes
chr2	84678564	84680564	Slc43a1	uc008kji.1	AK165374	solute carrier family 43, member 1 isoform 1			45	84	116	22	25	37	33	18	0.23	2.98	1.2	0.98	Yes	Yes	Yes
chr2	101636862	101638862	2600010E01Rik	uc008lho.1	NM_001083810	hypothetical protein LOC72446			20	45	100	115	21	35	20	13	0.23	1.89	0.8	0.86	Yes	Yes	Yes
chr2	102290949	102292949	Fjx1	uc008lhw.1	NM_010218	four jointed box 1			25	78	150	57	20	21	11	15	0.23	4.36	1.03	1.43	Yes	Yes	Yes
chr4	34010606	34012606	Cnr1	uc008sfw.1	NM_007726	cannabinoid receptor 1 (brain)	Receptor	G-protein coupled receptor	102	157	130	47	24	23	26	29	0.23	0.52	0.86	0.06	Yes	Yes	Yes
chr5	24235498	24237498	Wdr86	uc008wsh.1	NM_001081441	WD repeat domain 86			34	122	133	29	25	38	25	30	0.23	1.55	1.95	0.69	Yes	Yes	Yes
chr5	67136078	67138078	Limch1	uc008xph.1	NM_001001980	LIM and calponin homology domains 1	Cytoskeletal protein	Actin binding cytoskeletal protein	42	66	86	54	22	29	32	20	0.23	1.72	1.61	0.4	Yes	Yes	Yes
chr7	89003016	89005016	Tm6sf1	uc009ico.1	AK046714	transmembrane 6 superfamily member 1			17	32	50	10	23	41	40	32	0.23	0.57	0.69	0.17	Yes	Yes	Yes
chr9	40964577	40966577	2810457I06Rik	uc009pag.1	NM_176860	RIKEN cDNA 2810457I06			60	78	99	38	19	23	26	18	0.23	0.75	1.89	0	Yes	Yes	Yes
chr9	110644114	110646114	Pthr1	uc009ruo.1	NM_001083936	parathyroid hormone receptor 1	Receptor	G-protein coupled receptor	15	35	67	12	21	37	39	24	0.23	0.75	9.12	0.17	Yes	Yes	Yes
chr1	15881803	15883803	Gm106	uc007ajj.1	NM_001033288	hypothetical protein LOC226866			29	44	37	37	26	36	46	26	0.23	0.4	0.46	1.03	Yes	Yes	Yes
chr1	89405921	89407921	Ngef	uc007bwx.1	NM_019867	neuronal guanine nucleotide exchange factor			27	47	73	47	22	46	38	27	0.23	0.34	0.06	0.06	Yes	Yes	Yes
chr1	133140755	133142755	Rassf5	uc007cnd.1	NM_018750	Ras association (RalGDS/AF-6) domain family 5			27	52	85	25	22	43	41	32	0.23	1.61	2.12	1.03	Yes	Yes	Yes
chr10	61439869	61441869	Col13a1	uc007fgp.1	AK031287	13 days embryo male testis cDNA, RIKEN full-length enriched library, clone:6030402F20 product:procollagen, type XIII, alpha 1, full insert sequence.			34	67	76	35	26	53	68	23	0.23	0.06	0.46	1.38	Yes	Yes	Yes
chr11	3762906	3764906	Osbp2	uc007htq.1	NM_152818	oxysterol binding protein 2			20	23	47	12	31	51	49	31	0.23	0.11	0.17	0.11	Yes	Yes	Yes
chr11	49714336	49716336	Rasgef1c	uc007irj.1	NM_029004	RasGEF domain family, member 1C	Select regulatory molecule	G-protein modulator	25	47	67	17	27	54	65	31	0.23	0.06	0.17	0.34	Yes	Yes	Yes
chr12	50482993	50484993	Foxg1	uc007nmf.1	NM_008241	forkhead box G1	Transcription factor		63	25	56	32	21	39	42	23	0.23	0.11	0.75	0.92	Yes	Yes	Yes
chr12	71211912	71213912	Nin	uc007ntg.1	NM_008697	ninein isoform 2			54	68	112	85	18	38	36	10	0.23	1.89	0.4	1.38	Yes	Yes	Yes
chr14	119536523	119538523	Hs6st3	uc007uzn.1	NM_015820	heparan sulfate 6-O-sulfotransferase 3	Transferase		192	146	97	56	21	45	39	20	0.23	0	0.11	0	Yes	Yes	Yes
chr16	92497391	92499391	Clic6	uc007zzg.1	NM_172469	chloride intracellular channel 6	Ion channel	Anion channel	21	35	42	10	30	37	41	33	0.23	0.46	1.43	0.57	Yes	Yes	Yes
chr2	93173607	93175607	Tspan18	uc008lfu.1	NM_183180	tetraspanin 18			32	60	80	53	20	34	39	20	0.23	0.4	0.23	0.8	Yes	Yes	Yes
chr3	108217412	108219412	Celsr2	uc008qyx.1	NM_017392	cadherin EGF LAG seven-pass G-type receptor 2			40	88	82	25	23	30	36	29	0.23	1.09	2.01	0.34	Yes	Yes	Yes
chr4	47069178	47071178	Anks6	uc008sui.1	NM_001024136	ankyrin repeat and sterile alpha motif domain			38	44	49	19	23	36	40	23	0.23	0.11	0.29	0.17	Yes	Yes	Yes
chr4	137817165	137819165	Kif17	uc008vkp.1	AK046890	kinesin family member 17	Cytoskeletal protein	Microtubule binding motor protein	40	45	69	41	20	34	28	20	0.23	0	0	0.17	Yes	Yes	Yes
chr8	95378248	95380248	Aytl1a	uc009muf.1	BC027692	acyltransferase like 1A	Transferase	Acyltransferase	30	41	57	17	24	20	20	22	0.23	0.46	0.17	0.06	Yes	Yes	Yes
chr9	15513212	15515212	Slc36a4	uc009ogg.1	NM_172289	proton/amino acid transporter 4			40	27	67	18	23	29	29	22	0.23	1.2	0.29	0.11	Yes	Yes	Yes
chr9	30729037	30731037	Adamts15	uc009oqz.1	NM_001024139	a disintegrin-like and metalloprotease	Protease	Metalloprotease	43	60	97	41	18	36	26	18	0.23	3.16	0.34	0.29	Yes	Yes	Yes
chr9	96917774	96919774	Spsb4	uc009rcx.1	NM_145134	splA/ryanodine receptor domain and SOCS box			67	65	125	45	23	46	35	27	0.23	0.75	0.23	0.06	Yes	Yes	Yes
chr6	52140702	52142702	Hoxa4	uc009byf.1	NM_008265	homeobox A4	Transcription factor	Homeobox transcription factor	42	34	66	37	22	48	49	15	0.17	0	0	0.98	Yes	Yes	Yes
chr10	45054567	45056567	Bves	uc007ezz.1	NM_024285	blood vessel epicardial substance			52	54	67	36	26	36	45	24	0.17	1.09	0.63	0.34	Yes	Yes	Yes
chr10	79336111	79338111	BC005764	uc007gae.1	BC005764	plasticity-related protein 2	Phosphatase		17	36	67	12	21	36	29	21	0.17	0.75	0.8	0.17	Yes	Yes	Yes
chr13	31649305	31651305	Foxq1	uc007pzj.1	NM_008239	forkhead box Q1	Transcription factor		55	64	75	42	22	38	43	28	0.17	0.23	5.16	0	Yes	Yes	Yes
chr13	100877002	100879002	Serf1	uc007rqe.1	AK012379	Mus musculus small EDRK-rich factor 1 (Serf1) mRNA, complete cds.			22	34	57	17	23	43	44	30	0.17	4.65	1.09	1.03	Yes	Yes	Yes
chr2	9798611	9800611	Gata3	uc008ihd.1	NM_008091	GATA binding protein 3	Transcription factor	Zinc finger transcription factor	16	17	45	12	31	51	57	29	0.17	1.09	0.69	0.11	Yes	Yes	Yes
chr2	109513856	109515856	Bdnf	uc008lmd.1	NM_007540	brain derived neurotrophic factor isoform 1	Signaling molecule	Growth factor	15	54	56	10	26	43	58	32	0.17	1.32	1.03	0.11	Yes	Yes	Yes
chr2	127160894	127162894	Dusp2	uc008mff.1	NM_010090	dual specificity phosphatase 2	Select regulatory molecule	Kinase modulator	28	45	76	29	19	28	24	17	0.17	2.01	0.52	0.06	Yes	Yes	Yes
chr3	84282413	84284413	6330505N24Rik	uc008pqc.1	AK173244	hypothetical protein LOC229474	Cytoskeletal protein	Actin binding cytoskeletal protein	57	84	91	31	33	49	52	32	0.17	0.23	0.92	0.06	Yes	Yes	Yes
chr4	49609675	49611675	2810432L12Rik	uc008svx.1	NM_025944	hypothetical protein LOC67063			32	66	80	29	21	28	23	25	0.17	2.24	0.98	0.17	Yes	Yes	Yes
chr6	91360363	91362363	Wnt7a	uc009cxz.1	NM_009527	wingless-related MMTV integration site 7A	Signaling molecule		29	35	50	23	24	36	42	28	0.17	0.57	0.46	0.06	Yes	Yes	Yes
chr9	107133240	107135240	Dock3	uc009rkv.1	NM_153413	dedicator of cyto-kinesis 3	Select regulatory molecule	G-protein modulator	35	73	71	39	21	40	47	22	0.17	0.86	0.92	0.11	Yes	Yes	Yes
chr1	36527829	36529829	Cnnm4	uc007aqg.1	NM_033570	cyclin M4			99	113	120	81	20	24	25	28	0.17	1.32	0.29	0.57	Yes	Yes	Yes
chr1	55418552	55420552	Boll	uc007bak.1	AK016403	Protein boule-like.	Nucleic acid binding		17	38	74	27	21	44	44	23	0.17	1.09	0.34	0.98	Yes	Yes	Yes
chr1	78305920	78307920	Sgpp2	uc007bqe.1	NM_001004173	sphingosine-1-phosphate phosphotase 2	Phosphatase		18	22	52	11	20	43	37	24	0.17	0.52	0.11	0.46	Yes	Yes	Yes
chr1	88566147	88568147	Nppc	uc007bvt.1	NM_010933	natriuretic peptide precursor type C	Signaling molecule	Peptide hormone	45	50	70	33	23	45	55	25	0.17	0	0.23	0.06	Yes	Yes	Yes
chr1	134637342	134639342	Nfasc	uc007cpe.1	NM_182716	neurofascin			17	43	78	17	23	30	25	25	0.17	1.38	0.86	0.17	Yes	Yes	Yes
chr1	167637225	167639225	Rcsd1	uc007djj.1	NM_178593	RCSD domain containing 1 isoform a	Cytoskeletal protein		16	40	61	15	23	42	32	26	0.17	0.46	1.15	0.34	Yes	Yes	Yes
chr1	193915445	193917445	Traf5	uc007edf.1	NM_011633	Tnf receptor-associated factor 5	Signaling molecule		35	37	66	24	19	30	32	20	0.17	0.34	0.46	0.34	Yes	Yes	Yes
chr11	53840592	53842592	Slc22a4	uc007ixe.1	NM_019687	solute carrier family 22 member 4	Transporter	Cation transporter	16	15	35	6	23	40	41	26	0.17	0.17	0.06	0	Yes	Yes	Yes
chr12	74685027	74687027	Prkch	uc007nwn.1	NM_008856	protein kinase C, eta	Transfer/carrier protein	Kinase	73	82	112	62	22	33	30	22	0.17	0.52	0.8	0.75	Yes	Yes	Yes
chr13	99123199	99125199	Foxd1	uc009van.1	NM_008242	forkhead box D1	Transcription factor		30	22	36	20	28	55	71	32	0.17	0.17	0.23	0.17	Yes	Yes	Yes
chr15	5192831	5194831	Ptger4	uc007vcy.1	NM_008965	prostaglandin E receptor 4, subtype EP4	Receptor	G-protein coupled receptor	52	59	95	32	33	61	45	38	0.17	1.49	0.11	0.17	Yes	Yes	Yes
chr16	18126798	18128798	Rtn4r	uc007ymv.1	NM_022982	reticulon 4 receptor	Receptor	Extracellular matrix	34	59	66	19	23	40	44	22	0.17	0.17	0.23	0	Yes	Yes	Yes
chr18	80903870	80905870	Nfatc1	uc008ftf.1	NM_016791	nuclear factor of activated T-cells,	Transcription factor		27	28	49	17	26	44	53	31	0.17	0.34	0.17	0	Yes	Yes	Yes
chr2	12931491	12933491	C1ql3	uc008ijv.1	NM_153155	C1q-like 3	Defense/immunity protein	Complement component	15	20	43	13	20	35	38	16	0.17	0.34	0.34	0.46	Yes	Yes	Yes
chr3	17953401	17955401	Bhlhb5	uc008orl.1	NM_021560	basic helix-loop-helix domain containing, class	Transcription factor	Nucleic acid binding	37	32	66	42	22	46	49	29	0.17	0.69	0.11	0.29	Yes	Yes	Yes
chr3	40548534	40550534	apg-1b	uc008pbj.1	AK032066	Mus musculus mRNA for APG-1B, complete cds.	Chaperone	Hsp 70 family chaperone	75	78	110	28	19	33	31	28	0.17	0.11	0.06	0	Yes	Yes	Yes
chr3	82706892	82708892	Lrat	uc008ppb.1	NM_023624	lecithin-retinol acyltransferase	Transferase	Acyltransferase	22	16	46	9	31	50	51	29	0.17	0.11	0.06	0	Yes	Yes	Yes
chr3	87803152	87805152	Bcan	uc008pto.1	NM_007529	brevican			27	32	68	34	28	51	48	29	0.17	0.11	0.8	0.11	Yes	Yes	Yes
chr3	99056682	99058682	Tbx15	uc008qql.1	NM_009323	T-box 15	Transcription factor		22	23	37	27	25	40	53	23	0.17	0.29	0.34	2.47	Yes	Yes	Yes
chr5	5379197	5381197	Pftk1	uc008wii.1	NM_011074	PFTAIRE protein kinase 1			37	96	105	26	19	42	35	19	0.17	3.38	0.57	0.23	Yes	Yes	Yes
chr5	8892716	8894716	Abcb4	uc008wkr.1	NM_008830	ATP-binding cassette, sub-family B (MDR/TAP),	Transporter	ATP-binding cassette (ABC) transporter	30	32	56	36	23	48	46	24	0.17	0	0.34	0.11	Yes	Yes	Yes
chr5	136719724	136721724	Sh2b2	uc009aag.1	AK140325	SH2B adaptor protein 2	Miscellaneous function		70	117	139	68	18	25	20	12	0.17	0.29	0.86	0.34	Yes	Yes	Yes
chr6	55400973	55402973	Adcyap1r1	uc009cat.1	NM_007407	adenylate cyclase activating polypeptide 1	Receptor	G-protein coupled receptor	24	39	75	25	25	30	48	28	0.17	0.29	0.29	0.06	Yes	Yes	Yes
chr7	31146791	31148791	Lrfn3	uc009gee.1	NM_175478	leucine rich repeat and fibronectin type III	Receptor	Extracellular matrix	25	51	47	15	21	26	13	22	0.17	0.98	0.86	0.69	Yes	Yes	Yes
chr8	4216312	4218312	BC068157	uc009ktg.1	NM_207203	hypothetical protein LOC73072			35	72	97	22	21	28	21	23	0.17	1.15	1.26	0.57	Yes	Yes	Yes
chr8	66683790	66685790	Tll1	uc009lut.1	NM_009390	tolloid-like	Protease	Metalloprotease	35	25	61	25	21	48	35	18	0.17	0.23	0	0.4	Yes	Yes	Yes
chr1	62748890	62750890	Nrp2	uc007bfi.1	AK051873	12 days embryo eyeball cDNA, RIKEN full-length enriched library, clone:D230012O11 product:neuropilin 2, full insert sequence.	Receptor		82	90	117	142	26	58	47	22	0.11	5.57	0.57	0.4	Yes	Yes	Yes
chr1	95131473	95133473	Sned1	uc007cdm.1	NM_172463	sushi, nidogen and EGF-like domains 1	Signaling molecule	Defense/immunity protein	16	48	109	25	21	30	18	20	0.11	2.81	0.34	0.11	Yes	Yes	Yes
chr1	192801870	192803870	Vash2	uc007ebr.1	AK140989	7 days neonate cerebellum cDNA, RIKEN full-length enriched library, clone:A730082J22 product:hypothetical protein, full insert sequence (16 days embryo head cDNA, RIKEN full-length enriched library, clone:C130093B07 product:hypothetical protein, full insert sequence).			17	25	84	10	21	34	25	20	0.11	3.27	0.34	0.23	Yes	Yes	Yes
chr11	45978861	45980861	9530066K23Rik	uc007ioa.1	NM_172524	hypothetical protein LOC214112			17	26	80	22	26	36	33	31	0.11	2.35	0.4	0.11	Yes	Yes	Yes
chr11	101887269	101889269	Mpp3	uc007lqc.1	NM_007863	Mpp3 membrane protein, palmitoylated 3	Kinase	Nucleotide kinase	16	62	77	27	20	31	23	23	0.11	0.98	1.2	0.17	Yes	Yes	Yes
chr11	121562740	121564740	Metrnl	uc007mwd.1	NM_144797	meteorin, glial cell differentiation			25	47	95	18	21	39	30	29	0.11	1.09	0.69	0	Yes	Yes	Yes
chr12	31949158	31951158	Lamb1-1	uc007nhc.1	AK051131	Mus musculus 12 days embryo spinal ganglion cDNA, RIKEN full-length enriched library, clone:D130003D08 product:laminin B1 subunit 1, full insert sequence.	Extracellular matrix	Extracellular matrix linker protein	26	105	222	29	24	25	13	23	0.11	2.87	1.32	0.23	Yes	Yes	Yes
chr12	86216445	86218445	Ltbp2	uc007ofw.1	NM_013589	latent transforming growth factor beta binding	Signaling molecule	Cell adhesion molecule	46	56	110	35	19	33	27	25	0.11	0.29	0.34	0.06	Yes	Yes	Yes
chr13	30227358	30229358	Mboat1	uc007pyt.1	NM_153546	membrane bound O-acyltransferase domain	Transferase	Acetyltransferase	30	36	49	15	22	37	34	28	0.11	5.22	0.69	0.29	Yes	Yes	Yes
chr14	57722502	57724502	Gjb2	uc007ucx.1	NM_008125	gap junction membrane channel protein beta 2	Gap junction	Cell junction protein	19	35	43	16	26	43	43	21	0.11	0.4	1.43	0	Yes	Yes	Yes
chr14	77555622	77557622	Enox1	uc007urv.1	AK162001	ecto-NOX disulfide-thiol exchanger 1	Nucleic acid binding	Nuclease	81	112	163	67	20	35	26	25	0.11	5.97	1.61	0.17	Yes	Yes	Yes
chr15	58045429	58047429	Fbxo32	uc007vtk.1	NM_026346	F-box protein 32			32	63	113	38	22	26	26	30	0.11	1.55	1.09	0.29	Yes	Yes	Yes
chr15	90508819	90510819	Cpne8	uc007xhn.1	NM_025815	copine VIII isoform 1	Miscellaneous function		41	82	143	17	18	20	15	22	0.11	1.55	1.38	0.17	Yes	Yes	Yes
chr4	11630603	11632603	Gem	uc008rzv.1	NM_010276	GTP binding protein (gene overexpressed in	Select regulatory molecule	G-protein	37	42	50	25	27	45	38	28	0.11	0.86	0.52	0.34	Yes	Yes	Yes
chr5	4756971	4758971	Fzd1	uc008wig.1	NM_021457	frizzled 1			70	72	93	32	19	26	27	17	0.11	1.32	0.57	0.29	Yes	Yes	Yes
chr5	34337632	34339632	Nat8l	uc008xbs.1	NM_001001985	N-acetyltransferase 8-like	Transferase	Acetyltransferase	44	119	116	23	19	25	29	21	0.11	0.8	0.57	0.17	Yes	Yes	Yes
chr5	148536564	148538564	Flt1	uc009aoh.1	NM_010228	FMS-like tyrosine kinase 1	Receptor	Tyrosine protein kinase receptor	25	47	107	25	23	36	40	34	0.11	1.84	0.52	0	Yes	Yes	Yes
chr8	112485072	112487072	Marveld3	uc009njp.1	NM_212447	MARVEL (membrane-associating) domain containing			23	53	60	15	20	33	25	23	0.11	0.86	0.46	0.17	Yes	Yes	Yes
chr1	131169050	131171050	Thsd7b	uc007clu.1	AK052119	Mus musculus 12 days embryo spinal ganglion cDNA, RIKEN full-length enriched library, clone:D130067I03 product:weakly similar to HYPOTHETICAL PROTEIN DJ1110N13.1 IN CHROMOSOME 7 (FRAGMENT) [Homo sapiens], full insert sequence.	Extracellular matrix	Extracellular matrix glycoprotein	15	32	42	12	19	42	32	21	0.11	0	0	0	Yes	Yes	Yes
chr1	154471241	154473241	Rgl1	uc007czh.1	NM_016846	ral guanine nucleotide dissociation	Select regulatory molecule	G-protein modulator	41	41	62	25	27	50	38	32	0.11	0.52	0.75	0.57	Yes	Yes	Yes
chr1	186555487	186557487	Hlx	uc007dyn.1	NM_008250	H2.0-like homeobox	Transcription factor	Homeobox transcription factor	47	47	77	25	22	35	37	24	0.11	0	0.11	0.17	Yes	Yes	Yes
chr10	75022075	75024075	AI646023	uc007fqn.1	NM_198860	hypothetical protein LOC192734			17	32	45	8	30	54	61	33	0.11	0	0	0	Yes	Yes	Yes
chr11	71948391	71950391	Pitpnm3	uc007jya.1	NM_001024927	Pitpnm family member 3 isoform 1	Transporter		27	23	45	20	22	49	48	29	0.11	0.11	0.06	0	Yes	Yes	Yes
chr11	89162334	89164334	Nog	uc007kwh.1	NM_008711	noggin	Signaling molecule		33	62	94	47	21	36	31	17	0.11	2.29	0.23	0.11	Yes	Yes	Yes
chr11	109582570	109584570	BC029169	uc007mcv.1	AK142932	hypothetical protein LOC208659			26	27	57	20	21	40	27	25	0.11	0.06	0.11	0.17	Yes	Yes	Yes
chr11	119408134	119410134	Nptx1	uc007mqv.1	NM_008730	neuronal pentraxin 1	Defense/immunity protein	Antibacterial response protein	17	23	33	12	24	54	61	38	0.11	0.23	0.06	0.17	Yes	Yes	Yes
chr13	31897514	31899514	Foxc1	uc007pzp.1	NM_008592	forkhead box C1	Transcription factor		29	20	43	22	20	36	45	28	0.11	0.34	0.17	0.29	Yes	Yes	Yes
chr13	43879553	43881553	Cd83	uc007qgj.1	AK172515	Activated spleen cDNA, RIKEN full-length enriched library, clone:F830212A09 product:CD83 antigen, full insert sequence.			23	26	40	7	38	46	51	33	0.11	0.06	0.29	0	Yes	Yes	Yes
chr13	49342532	49344532	Susd3	uc007qiz.1	NM_025491	sushi domain containing 3			17	35	51	15	21	36	31	24	0.11	0.17	0.29	0	Yes	Yes	Yes
chr13	53567149	53569149	Msx2	uc007qnw.1	NM_013601	homeo box, msh-like 2	Transcription factor	Homeobox transcription factor	16	36	78	28	37	63	74	26	0.11	1.66	2.12	1.2	Yes	Yes	Yes
chr13	55931786	55933786	Pitx1	uc007qsd.1	NM_011097	paired-like homeodomain transcription factor 1	Transcription factor	Homeobox transcription factor	17	17	28	20	21	45	50	27	0.11	0.11	0.11	0.17	Yes	Yes	Yes
chr13	117098893	117100893	Isl1	uc007rye.1	NM_021459	ISL1 transcription factor, LIM/homeodomain	Transcription factor	Homeobox transcription factor	62	78	80	33	20	30	50	20	0.11	0.34	0.46	0.4	Yes	Yes	Yes
chr14	122849337	122851337	EG328479	uc007vba.1	NM_177817	hypothetical protein LOC328479			60	79	50	23	19	58	38	21	0.11	0	0	0	Yes	Yes	Yes
chr15	27610253	27612253	BC052328	uc007vjs.1	NM_198301	hypothetical protein LOC223433			35	48	70	15	23	28	35	30	0.11	0.17	1.78	0.17	Yes	Yes	Yes
chr15	35224866	35226866	Osr2	uc007vma.1	NM_054049	odd-skipped related 2	Transcription factor	Nucleic acid binding	47	38	39	25	35	64	84	37	0.11	0	0.23	0.8	Yes	Yes	Yes
chr15	37721162	37723162	Ncald	uc007vni.1	NM_134094	neurocalcin delta			32	62	73	30	20	20	21	11	0.11	0.11	0.23	0.06	Yes	Yes	Yes
chr17	71659305	71661305	Emilin2	uc008dme.1	NM_145158	elastin microfibril interfacer 2	Extracellular matrix	Extracellular matrix glycoprotein	17	45	66	11	27	50	34	37	0.11	0.4	0.11	0.34	Yes	Yes	Yes
chr17	73266665	73268665	Lbh	uc008dng.1	NM_029999	limb-bud and heart			28	28	72	19	22	33	29	20	0.11	1.32	0.29	0.98	Yes	Yes	Yes
chr17	84030235	84032235	Kcng3	uc008dsd.1	NM_153512	potassium voltage-gated channel, subfamily G,	Ion channel	Voltage-gated ion channel	42	103	131	35	20	32	23	24	0.11	0.98	0	0.06	Yes	Yes	Yes
chr17	88196334	88198334	Kcnk12	uc008dvc.1	NM_199251	potassium channel, subfamily K, member 12	Ion channel	Voltage-gated ion channel	37	50	68	20	19	25	30	21	0.11	0.23	0.17	0	Yes	Yes	Yes
chr19	25745729	25747729	AK011408	uc008hbl.1	AK011408	Mus musculus 10 days embryo whole body cDNA, RIKEN full-length enriched library, clone:2610016A17 product:unclassifiable, full insert sequence.			28	23	30	12	33	65	69	31	0.11	0.23	0	0.11	Yes	Yes	Yes
chr19	54118749	54120749	Adra2a	uc008hxi.1	AK046802	adrenergic receptor, alpha 2a	Receptor	G-protein coupled receptor	22	22	56	14	27	38	36	26	0.11	0.75	0.06	0	Yes	Yes	Yes
chr2	150513873	150515873	Vsx1	uc008muh.1	NM_054068	visual system homeobox 1 homolog	Transcription factor	Homeobox transcription factor	28	42	60	22	33	45	35	31	0.11	0	0.17	0	Yes	Yes	Yes
chr3	66784063	66786063	Shox2	uc008plc.1	U67055	short stature homeobox 2	Transcription factor	Homeobox transcription factor	29	34	47	19	25	43	52	20	0.11	0.23	0.52	0.23	Yes	Yes	Yes
chr4	21857479	21859479	6230409E13Rik	uc008sdk.1	NM_175234	hypothetical protein LOC76132	Miscellaneous function		44	54	72	31	27	46	39	27	0.11	0.23	0.06	0.11	Yes	Yes	Yes
chr4	62875445	62877445	Col27a1	uc008tfr.1	AK157951	procollagen, type XXVII, alpha 1	Extracellular matrix	Extracellular matrix structural protein	67	97	86	35	18	40	36	20	0.11	0.17	0.06	0.06	Yes	Yes	Yes
chr4	101389043	101391043	Lepr	uc008tvw.1	NM_010704	leptin receptor isoform 2	Receptor		17	23	49	19	30	45	53	26	0.11	0.23	0.11	0.06	Yes	Yes	Yes
chr4	120418781	120420781	Kcnq4	uc008unm.1	NM_001081142	potassium voltage-gated channel, subfamily Q,	Ion channel	Voltage-gated ion channel	22	35	55	15	19	27	35	20	0.11	0.06	0.06	0	Yes	Yes	Yes
chr5	29804010	29806010	Mnx1	uc008wuk.1	NM_019944	motor neuron and pancreas homeobox 1	Transcription factor	Homeobox transcription factor	48	38	71	37	28	46	50	30	0.11	0.06	0	0.06	Yes	Yes	Yes
chr5	34629973	34631973	Zfyve28	uc008xca.1	NM_001015039	zinc finger, FYVE domain containing 28	Transcription factor	Zinc finger transcription factor	43	91	155	69	21	32	39	21	0.11	0.52	0.92	0.34	Yes	Yes	Yes
chr5	89315284	89317284	Slc4a4	uc008yaj.1	BC129864	Mus musculus pancreas sodium bicarbonate cotransporter mRNA, complete cds.	Transporter		50	59	72	60	20	37	36	24	0.11	0.75	0	0.06	Yes	Yes	Yes
chr5	98682202	98684202	Fgf5	uc008ygc.1	NM_010203	fibroblast growth factor 5	Signaling molecule	Growth factor	20	35	60	5	21	45	48	32	0.11	6.83	0.17	0.17	Yes	Yes	Yes
chr5	101147702	101149702	Hpse	uc008yhw.1	NM_152803	heparanase	Hydrolase	Glycosidase	15	20	57	22	23	41	46	20	0.11	0.23	1.26	0.23	Yes	Yes	Yes
chr5	131782392	131784392	Wbscr17	uc008zuq.1	NM_145218	UDP-GalNAc:polypeptide	Transferase	Glycosyltransferase	54	47	117	29	19	25	23	19	0.11	0.29	0.06	0.11	Yes	Yes	Yes
chr6	52153586	52155586	Hoxa5	uc009byh.1	NM_010453	homeo box A5	Transcription factor	Homeobox transcription factor	34	23	39	45	31	55	63	29	0.11	0.06	0.11	1.49	Yes	Yes	Yes
chr6	54276005	54278005	Prr15	uc009bzu.1	NM_030024	RIKEN cDNA E130201N16			20	22	54	12	24	33	29	26	0.11	0.06	0.11	0.34	Yes	Yes	Yes
chr6	72329462	72331462	Vamp5	uc009cil.1	NM_001080742	vesicle-associated membrane protein 5	Membrane traffic protein		17	40	54	20	25	35	24	25	0.11	0	0.23	0.46	Yes	Yes	Yes
chr7	73532227	73534227	Lrrk1	uc009hhd.1	NM_146191	leucine-rich repeat kinase 1			29	32	52	26	21	33	33	21	0.11	0.63	0.8	0.17	Yes	Yes	Yes
chr7	91557469	91559469	Arnt2	uc009ieh.1	NM_007488	aryl hydrocarbon receptor nuclear translocator			45	70	95	83	23	40	39	31	0.11	1.49	0.69	1.15	Yes	Yes	Yes
chr7	129431638	129433638	Prkcb1	uc009jot.1	X59274	protein kinase C, beta 1	Transfer/carrier protein	Kinase	40	126	111	37	19	30	26	25	0.11	0.92	1.38	0.46	Yes	Yes	Yes
chr7	139788069	139790069	Nkx-1.2	uc009kcd.1	AF223674	Mus musculus homeodomain protein Nkx-1.2T5.1 (Nkx-1.2) mRNA, partial cds.			59	15	32	162	18	58	68	2	0.11	0.75	0	5.74	Yes	Yes	Yes
chr7	147079594	147081594	Kndc1	uc009kgc.1	AK090282	kinase non-catalytic C-lobe domain (KIND)	Select regulatory molecule	G-protein modulator	16	47	55	10	24	39	35	25	0.11	0.23	0	0	Yes	Yes	Yes
chr7	149557164	149559164	6330512M04Rik	uc009kmt.1	NM_177265	hypothetical protein LOC320802	Miscellaneous function		23	32	54	8	20	31	31	19	0.11	0	0	0	Yes	Yes	Yes
chr9	64232496	64234496	Megf11	uc009qby.1	AK048840	0 day neonate cerebellum cDNA, RIKEN full-length enriched library, clone:C230074H09 product:hypothetical EGF-like domain containing protein, full insert sequence.	Cell adhesion molecule	Extracellular matrix	40	47	95	62	24	44	45	29	0.11	0	0.06	0.06	Yes	Yes	Yes
chr9	75458132	75460132	Tmod2	uc009qsl.1	NM_016711	tropomodulin 2			37	57	111	81	25	39	31	22	0.11	3.5	0.63	0.4	Yes	Yes	Yes
chr1	93354905	93356905	Per2	uc007cav.1	NM_011066	period homolog 2	Transcription factor	Transcription cofactor	28	42	75	19	25	34	23	21	0.06	0.63	0.4	0	Yes	Yes	Yes
chr10	30561589	30563589	Hey2	uc007etp.1	NM_013904	hairy/enhancer-of-split related with YRPW motif	Transcription factor	Nucleic acid binding	51	79	132	38	21	40	37	23	0.06	0.46	0.29	0.17	Yes	Yes	Yes
chr10	79818203	79820203	6330514A18Rik	uc007gcx.1	NM_183152	hypothetical protein LOC216166	Kinase	Protein kinase	17	36	73	12	32	53	58	33	0.06	2.12	2.24	0.29	Yes	Yes	Yes
chr10	115909579	115911579	Kcnmb4	uc007hbw.1	NM_021452	calcium activated potassium channel beta 4	Ion channel	Voltage-gated ion channel	62	62	131	65	18	30	30	21	0.06	0.92	0.29	0	Yes	Yes	Yes
chr12	88018649	88020649	Vash1	uc007ohx.1	NM_177354	vasohibin 1			53	69	113	55	23	38	41	25	0.06	0.63	0.23	0.17	Yes	Yes	Yes
chr14	69807748	69809748	Nkx3-1	uc007umd.1	NM_010921	NK-3 transcription factor, locus 1			37	60	82	19	24	30	30	30	0.06	0.52	0.69	0	Yes	Yes	Yes
chr19	16509251	16511251	Gna14	uc008gwu.1	NM_008137	guanine nucleotide binding protein, alpha 14	Select regulatory molecule	G-protein	17	60	61	19	18	22	26	24	0.06	1.89	1.66	0.34	Yes	Yes	Yes
chr2	133377934	133379934	Bmp2	uc008mnr.1	NM_007553	bone morphogenetic protein 2	Signaling molecule		35	37	80	20	23	41	43	30	0.06	2.29	0.75	0	Yes	Yes	Yes
chr2	163743419	163745419	Rims4	uc008nto.1	NM_183023	regulating synaptic membrane exocytosis 4	Select regulatory molecule	G-protein modulator	25	47	75	14	24	34	43	23	0.06	0.57	0.34	0	Yes	Yes	Yes
chr5	34063372	34065372	Fgfr3	uc008xbe.1	NM_008010	fibroblast growth factor receptor 3	Receptor	Tyrosine protein kinase receptor	21	31	61	12	21	36	43	26	0.06	0.46	1.2	0	Yes	Yes	Yes
chr5	107831531	107833531	Abhd7	uc008yme.1	NM_001001804	epoxide hydrolase-related	Hydrolase		31	73	62	25	24	31	38	28	0.06	0.4	1.09	0.17	Yes	Yes	Yes
chr7	71645591	71647591	Apba2	uc009hgj.1	NM_007461	amyloid beta (A4) precursor protein-binding,	Membrane traffic protein	Membrane traffic regulatory protein	34	57	84	37	18	34	35	22	0.06	1.38	0.46	0.17	Yes	Yes	Yes
chr7	80884308	80886308	A830073O21Rik	uc009hrf.1	BC110691	A830073O21Rik protein.			23	42	90	44	38	59	45	32	0.06	2.7	0.57	0.57	Yes	Yes	Yes
chr7	86197368	86199368	Acan	uc009hxw.1	NM_007424	aggrecan	Extracellular matrix	Extracellular matrix glycoprotein	17	32	72	27	24	37	38	31	0.06	0.23	0.46	0.06	Yes	Yes	Yes
chr9	23026519	23028519	Bmper	uc009oow.1	NM_028472	crossveinless 2	Extracellular matrix	Extracellular matrix glycoprotein	72	68	93	60	19	29	31	19	0.06	0.23	3.61	0.06	Yes	Yes	Yes
chr9	56775178	56777178	Sh3px3	uc009ptp.1	NM_175483	SH3 and PX domain containing 3	Membrane traffic protein	Membrane traffic regulatory protein	56	59	120	61	21	26	24	16	0.06	1.43	1.26	0.46	Yes	Yes	Yes
chr1	4482816	4484816	Sox17	uc007aey.1	BC027687	SRY-box 17	Transcription factor	Nucleic acid binding	25	41	65	27	28	53	73	30	0.06	0.11	7.52	0.23	Yes	Yes	Yes
chr1	129573598	129575598	Tmem163	uc007cku.1	NM_028135	hypothetical protein LOC72160			21	37	60	17	22	46	51	29	0.06	0.75	0.11	0.34	Yes	Yes	Yes
chr1	145850279	145852279	Rgs2	uc007cxg.1	NM_009061	regulator of G-protein signaling 2	Select regulatory molecule	G-protein modulator	22	30	56	14	30	34	35	21	0.06	0.86	0.11	0.06	Yes	Yes	Yes
chr10	45008110	45010110	Popdc3	uc007ezy.1	NM_024286	popeye domain containing 3			39	26	35	25	24	45	49	19	0.06	0.17	0	0.98	Yes	Yes	Yes
chr10	58275850	58277850	Sh3md4	uc007fdj.1	AK133071	Mus musculus 0 day neonate head cDNA, RIKEN full-length enriched library, clone:4831416G18 product:hypothetical Src homology 3 (SH3) domain/ Repeat in HS1/Cortactin ncontaining protein, full insert sequence.			36	35	83	20	22	46	49	27	0.06	0.17	0	0	Yes	Yes	Yes
chr10	87818820	87820820	1200002N14Rik	uc007grj.1	NM_027878	damage-regulated autophagy modulator			16	32	55	15	30	33	38	25	0.06	0.52	4.76	0.11	Yes	Yes	Yes
chr11	11585215	11587215	Ikzf1	uc007iaj.1	AK040268	zinc finger protein subfamily 1A, 1 isoform b	Transcription factor	Zinc finger transcription factor	85	94	119	68	18	31	38	18	0.06	0.11	0	0	Yes	Yes	Yes
chr11	53269706	53271706	RP23-188H3.7	uc007iwb.1	AK004934	Novel protein (1300007L22Rik).	Receptor	Ligand-gated ion channel	22	25	36	10	23	41	37	28	0.06	0.17	0.8	0.11	Yes	Yes	Yes
chr11	53292697	53294697	Ankrd43	uc007iwf.1	NM_183173	ankyrin repeat domain 43			28	27	47	12	30	51	51	27	0.06	0	0.06	0.06	Yes	Yes	Yes
chr11	75608559	75610559	Doc2b	uc007kev.1	NM_007873	double C2, beta	Miscellaneous function		19	32	37	11	20	35	42	26	0.06	0	0	0	Yes	Yes	Yes
chr11	98406345	98408345	Ikzf3	uc007lgm.1	NM_011771	aiolos			15	34	27	15	39	74	97	47	0.06	0	0.63	0	Yes	Yes	Yes
chr12	57795625	57797625	Pax9	uc007npi.1	NM_011041	paired box 9	Transcription factor	Homeobox transcription factor	20	17	37	14	25	53	57	29	0.06	0	0.11	0.17	Yes	Yes	Yes
chr12	58646108	58648108	Foxa1	uc007nps.1	NM_008259	forkhead box A1	Transcription factor		20	25	45	12	18	39	40	20	0.06	0.11	0.23	0.29	Yes	Yes	Yes
chr13	25146872	25148872	Dcdc2a	uc007pwv.1	NM_177577	doublecortin domain containing 2			17	23	58	38	22	30	33	23	0.06	0.17	0.11	0.17	Yes	Yes	Yes
chr13	69137419	69139419	Adcy2	uc007rcf.1	NM_153534	adenylate cyclase 2	Lyase	Cyclase	22	72	73	27	19	29	23	21	0.06	0.8	0.23	0.8	Yes	Yes	Yes
chr16	18629031	18631031	38596	uc007yoj.1	NM_213614	septin 5	Cytoskeletal protein	Select regulatory molecule	15	25	40	15	24	42	42	25	0.06	0.57	0.52	0.4	Yes	Yes	Yes
chr17	24624727	24626727	Caskin1	uc008awm.1	AK014376	Caskin-1 (CASK-interacting protein 1).	Miscellaneous function	Transmembrane receptor regulatory/adaptor protein	62	82	82	55	21	33	43	26	0.06	0	0.06	0	Yes	Yes	Yes
chr17	25706631	25708631	Sox8	uc008bay.1	NM_011447	SRY-box containing gene 8	Transcription factor	Nucleic acid binding	26	53	105	15	21	29	36	23	0.06	0.29	0.17	0.06	Yes	Yes	Yes
chr17	81342971	81344971	Tmem178	uc008drn.1	NM_026516	hypothetical protein LOC68027			49	29	63	48	23	29	36	23	0.06	0.11	0.29	0	Yes	Yes	Yes
chr18	67246989	67248989	Gnal	uc008flr.1	AK045484	guanine nucleotide binding protein, alpha	Select regulatory molecule	G-protein	25	23	39	27	30	47	35	26	0.06	0.06	0	0.06	Yes	Yes	Yes
chr18	80908797	80910797	Nfatc1	uc008fte.1	NM_198429	nuclear factor of activated T-cells,			32	28	41	19	20	44	44	25	0.06	0.11	0.06	0	Yes	Yes	Yes
chr2	56966666	56968666	Nr4a2	uc008jrw.1	NM_013613	nuclear receptor subfamily 4, group A, member 2	Receptor	Nuclear hormone receptor	66	63	128	77	23	41	38	20	0.06	0.4	0.23	0.4	Yes	Yes	Yes
chr2	83651884	83653884	D430039N05Rik	uc008kie.1	NM_175514	hypothetical protein LOC241520			42	56	60	32	20	22	24	15	0.06	1.26	0.11	0.17	Yes	Yes	Yes
chr2	136212703	136214703	Pak7	uc008moh.1	NM_172858	p21 (CDKN1A)-activated kinase 7	Kinase	Protein kinase	22	32	77	15	23	25	28	23	0.06	0	0.06	0	Yes	Yes	Yes
chr3	107319936	107321936	Slc6a17	uc008qxb.1	NM_172271	solute carrier family 6 (neurotransmitter	Transporter		20	30	57	12	25	45	51	29	0.06	0	0	0	Yes	Yes	Yes
chr3	108028517	108030517	Sypl2	uc008qyn.1	NM_008596	synaptophysin-like 2	Membrane traffic protein	Membrane traffic regulatory protein	17	26	50	17	21	40	37	20	0.06	0.29	0.06	0.11	Yes	Yes	Yes
chr4	9770518	9772518	Gdf6	uc008ryt.1	NM_013526	growth differentiation factor 6	Signaling molecule	Growth factor	35	39	66	19	19	32	33	19	0.06	0.4	0	0	Yes	Yes	Yes
chr4	84529230	84531230	D530005L17Rik	uc008tlk.1	NM_177385	hypothetical protein LOC338349 isoform 2			40	62	65	23	26	31	54	21	0.06	0.11	0.11	0.06	Yes	Yes	Yes
chr4	129815406	129817406	Hcrtr1	uc008uyx.1	NM_198959	hypocretin (orexin) receptor 1	Receptor	G-protein coupled receptor	16	44	76	10	31	43	45	27	0.06	0.06	0.29	0	Yes	Yes	Yes
chr4	131699401	131701401	Oprd1	uc008vap.1	NM_013622	opioid receptor, delta 1	Receptor	G-protein coupled receptor	25	32	49	15	31	41	45	35	0.06	0.06	0.06	0	Yes	Yes	Yes
chr5	9265192	9267192	9330182L06Rik	uc008wlh.1	AK165601	7 days neonate cerebellum cDNA, RIKEN full-length enriched library, clone:A730049B06 product:hypothetical protein, full insert sequence (RCB-1283 B16 melanoma cDNA, RIKEN full-length enriched library, clone:G430043A18 product:hypothetical protein, full insert sequence).			49	59	94	29	19	34	27	19	0.06	0.06	0	0	Yes	Yes	Yes
chr5	76373453	76375453	Kdr	uc008xul.1	NM_010612	kinase insert domain protein receptor	Receptor	Tyrosine protein kinase receptor	49	35	105	52	26	37	50	28	0.06	1.03	0.11	0.17	Yes	Yes	Yes
chr5	93031076	93033076	Stbd1	uc008ydo.1	AK009551	Mus musculus adult male tongue cDNA, RIKEN full-length enriched library, clone:2310031C01 product:unclassifiable, full insert sequence.			22	44	91	19	18	37	25	18	0.06	0.52	0.06	0	Yes	Yes	Yes
chr5	140382896	140384896	A930017N06Rik	uc009ahi.1	NM_175522	hypothetical protein LOC243312	Receptor	Extracellular matrix	22	32	40	19	18	31	35	18	0.06	0.17	0.06	0	Yes	Yes	Yes
chr6	86144409	86146409	Tgfa	uc009crj.1	AK165017	Mus musculus ES cells cDNA, RIKEN full-length enriched library, clone:2410127P21 product:transforming growth factor alpha, full insert sequence.	Signaling molecule	Cytokine	60	68	89	47	21	27	24	28	0.06	0.11	0	0	Yes	Yes	Yes
chr6	127717747	127719747	Prmt8	uc009dwb.1	NM_201371	protein arginine N-methyltransferase 8	Transferase	Methyltransferase	38	35	136	96	19	29	27	11	0.06	0.57	0.57	1.43	Yes	Yes	Yes
chr7	64764379	64766379	Gabra5	uc009heb.1	NM_176942	gamma-aminobutyric acid (GABA-A) receptor,	Receptor	Ligand-gated ion channel	15	32	57	12	19	34	35	20	0.06	2.12	0.11	0.06	Yes	Yes	Yes
chr7	86937492	86939492	Mesp1	uc009hzb.1	NM_008588	mesoderm posterior 1			22	25	69	17	23	36	41	25	0.06	0.46	0	0.06	Yes	Yes	Yes
chr8	14094874	14096874	Dlgap2	uc009kyy.1	NM_172910	SAP90/PSD-95 associated protein 2	Miscellaneous function	Transmembrane receptor regulatory/adaptor protein	25	20	58	16	22	47	49	28	0.06	0	0	0	Yes	Yes	Yes
chr8	113916715	113918715	Fa2h	uc009nmf.1	NM_178086	fatty acid 2-hydroxylase	Oxidoreductase	Hydroxylase	34	62	72	22	20	23	25	29	0.06	0	0	0	Yes	Yes	Yes
chr9	51572456	51574456	Arhgap20	uc009pli.1	AK046916	10 days neonate cerebellum cDNA, RIKEN full-length enriched library, clone:B930002G19 product:hypothetical Pleckstrin homology (PH) domain containing protein, full insert sequence.	Select regulatory molecule	G-protein modulator	54	85	127	88	21	31	29	12	0.06	0.06	0	0.06	Yes	Yes	Yes
chr9	53915214	53917214	Tnfaip8l3	uc009pmt.1	NM_001033535	tumor necrosis factor, alpha-induced protein	Miscellaneous function		25	32	72	22	19	31	23	19	0.06	0.23	0.23	0.17	Yes	Yes	Yes
chr9	55387955	55389955	Isl2	uc009psm.1	NM_027397	insulin related protein 2 (islet 2)	Transcription factor	Homeobox transcription factor	17	17	37	6	35	58	69	41	0.06	0.11	0.29	0.11	Yes	Yes	Yes
chr9	103663130	103665130	Tmem108	uc009rgy.1	NM_178638	hypothetical protein LOC81907			42	45	82	38	27	39	40	29	0.06	0.46	0.17	0.23	Yes	Yes	Yes
chr1	108609867	108611867	Bcl2	uc007cgw.1	NM_009741	B-cell leukemia/lymphoma 2 isoform 1	Signaling molecule		51	75	89	40	21	32	29	27	0	0.8	0.4	0	Yes	Yes	Yes
chr1	174270340	174272340	Kcnj10	uc007dqj.1	NM_001039484	potassium inwardly-rectifying channel J10	Ion channel	Voltage-gated ion channel	17	32	45	6	25	38	34	26	0	0.57	0.75	0.23	Yes	Yes	Yes
chr10	6979391	6981391	Ppp1r14c	uc007ehq.1	NM_133485	PKC-potentiated PP1 inhibitory protein	Select regulatory molecule	Phosphatase modulator	42	60	80	28	19	27	24	18	0	1.32	0.29	0.06	Yes	Yes	Yes
chr10	9394006	9396006	Samd5	uc007eiw.1	NM_177271	sterile alpha motif domain containing 5			22	37	77	27	21	44	38	30	0	1.49	0.17	0	Yes	Yes	Yes
chr10	24430908	24432908	Enpp1	uc007eqx.1	NM_008813	ectonucleotide pyrophosphatase/phosphodiesterase			48	52	70	40	30	51	46	27	0	0.23	0.75	0	Yes	Yes	Yes
chr11	16156774	16158774	Vstm2a	uc007ibk.1	NM_145967	V-set and transmembrane domain containing 2A			30	32	60	19	19	48	35	16	0	1.38	0.34	0.23	Yes	Yes	Yes
chr15	57525221	57527221	Zhx2	uc007vsp.1	NM_199449	zinc fingers and homeoboxes protein 2	Transcription factor	Homeobox transcription factor	43	57	90	34	19	31	18	26	0	0.57	0.17	0.11	Yes	Yes	Yes
chr16	26104870	26106870	Leprel1	uc007yuy.1	NM_173379	leprecan-like 1	Extracellular matrix	Extracellular matrix glycoprotein	15	45	73	12	19	42	34	25	0	1.15	0.52	0	Yes	Yes	Yes
chr16	92696570	92698570	Runx1	uc007zzl.1	AK155262	Mus musculus adult male bone cDNA, RIKEN full-length enriched library, clone:9830114D24 product:runt related transcription factor 1, full insert sequence.	Transcription factor		35	73	98	31	24	36	37	27	0	1.15	0.98	0.06	Yes	Yes	Yes
chr2	5057821	5059821	Ccdc3	uc008ifo.1	NM_028804	coiled-coil domain containing 3			40	97	110	68	21	23	18	10	0	2.58	1.84	0.52	Yes	Yes	Yes
chr2	24617672	24619672	Cacna1b	uc008ipe.1	NM_001042528	calcium channel, voltage-dependent, N type,	Ion channel	Voltage-gated ion channel	19	87	109	14	21	26	19	26	0	1.15	0.29	0	Yes	Yes	Yes
chr2	49642205	49644205	2310010M24Rik	uc008jpz.1	NM_027990	hypothetical protein LOC71897			30	42	56	18	22	35	34	26	0	0.98	0.52	0	Yes	Yes	Yes
chr2	125331174	125333174	Fbn1	uc008mco.1	NM_007993	fibrillin 1	Signaling molecule	Cell adhesion molecule	20	43	77	17	22	34	31	26	0	1.09	0.34	0.17	Yes	Yes	Yes
chr3	145882948	145884948	Edg7	uc008rra.1	NM_022983	endothelial differentiation, lysophosphatidic	Receptor	G-protein coupled receptor	15	32	66	20	23	42	34	26	0	0.23	0.75	0.06	Yes	Yes	Yes
chr4	45196777	45198777	Frmpd1	uc008ssi.1	NM_001081172	FERM and PDZ domain containing 1			22	54	74	15	22	31	28	28	0	0.17	1.32	0	Yes	Yes	Yes
chr4	151647470	151649470	Gpr153	uc008wab.1	NM_178406	G protein-coupled receptor 153			32	72	86	22	23	24	12	18	0	1.15	0.86	0.29	Yes	Yes	Yes
chr6	38586239	38588239	Klrg2	uc009bkv.1	NM_001033171	killer cell lectin-like receptor subfamily G,	Receptor		37	54	90	42	35	56	56	38	0	0.8	0.4	0.17	Yes	Yes	Yes
chr6	118146762	118148762	Ret	uc009dlm.1	NM_009050	ret proto-oncogene isoform a	Receptor	Tyrosine protein kinase receptor	55	69	100	38	23	33	34	28	0	0.34	0.29	0	Yes	Yes	Yes
chr9	53822108	53824108	Elmod1	uc009pmq.1	NM_177769	ELMO domain containing 1	Signaling molecule		25	31	57	33	19	33	39	26	0	0.17	0.4	0.06	Yes	Yes	Yes
chr9	88221477	88223477	Nt5e	uc009qyi.1	AK047143	10 days neonate cerebellum cDNA, RIKEN full-length enriched library, clone:B930026A07 product:5' nucleotidase, full insert sequence.	Phosphatase	Nucleotide phosphatase	19	16	40	22	28	51	46	28	0	3.67	0.29	0.23	Yes	Yes	Yes
chr1	9288811	9290811	Sntg1	uc007agh.1	NM_027671	syntrophin, gamma 1			15	35	57	4	23	46	38	23	0	0	0.06	0	Yes	Yes	Yes
chr1	21950662	21952662	Kcnq5	uc007alq.1	NM_023872	potassium voltage-gated channel, subfamily Q,			25	35	87	17	23	30	21	26	0	0.17	0	0	Yes	Yes	Yes
chr1	23767764	23769764	B3gat2	uc007amd.1	AK048146	Galactosylgalactosylxylosylprotein 3-beta-glucuronosyltransferase 2 (EC 2.4.1.135) (Beta-1,3-glucuronyltransferase 2) (Glucuronosyltransferase-S) (GlcAT-S) (UDP-glucuronosyltransferase-S) (GlcAT-D).	Transferase	Glycosyltransferase	37	69	105	30	21	36	42	20	0	0.06	0	0	Yes	Yes	Yes
chr1	50983366	50985366	Tmeff2	uc007axj.1	NM_019790	transmembrane protein with EGF-like and two			42	62	129	26	22	28	28	28	0	0.23	0.11	0.11	Yes	Yes	Yes
chr1	54250878	54252878	Hecw2	uc007azl.1	NM_172655	HECT, C2 and WW domain containing E3 ubiquitin			82	60	99	62	22	42	49	20	0	0.17	0	0.06	Yes	Yes	Yes
chr1	72920439	72922439	Igfbp5	uc007bkx.1	NM_010518	insulin-like growth factor binding protein 5	Miscellaneous function		21	20	36	20	31	63	64	30	0	2.35	0.11	0.52	Yes	Yes	Yes
chr1	107251583	107253583	AK039635	uc007cge.1	AK039635	Mus musculus adult male spinal cord cDNA, RIKEN full-length enriched library, clone:A330076C18 product:unclassifiable, full insert sequence.			65	96	95	49	21	23	26	19	0	0	0	0	Yes	Yes	Yes
chr1	107676299	107678299	RANK	uc007cgo.1	AK020374	Mus musculus receptor activator of nuclear factor kappa B (RANK) mRNA, complete cds.	Receptor	Cytokine receptor	31	67	82	47	29	49	50	31	0	0.4	0	0.34	Yes	Yes	Yes
chr1	134194202	134196202	Klhdc8a	uc007con.1	NM_144810	kelch domain containing 8A	Cytoskeletal protein	Protease	15	44	50	14	29	43	45	28	0	0.29	0.11	0	Yes	Yes	Yes
chr1	136542257	136544257	syt II	uc007csi.1	AB036514	Mus musculus mRNA for synaptotagmin II, partial cds.	Membrane traffic protein	Membrane traffic regulatory protein	28	42	66	25	28	44	43	27	0	0	0	0	Yes	Yes	Yes
chr1	137000853	137002853	Lgr6	uc007csq.1	NM_001033409	leucine-rich repeat-containing G protein-coupled	Receptor	Extracellular matrix	22	35	61	27	20	35	20	17	0	0.23	0.23	0.06	Yes	Yes	Yes
chr1	148343833	148345833	B830045N13Rik	uc007cxp.1	AK083233	DBCCR1-like			15	15	55	47	22	40	31	8	0	0	0	0.17	Yes	Yes	Yes
chr1	154246050	154248050	Glt25d2	uc007czg.1	NM_177756	glycosyltransferase 25 domain containing 2			33	41	55	42	21	36	39	18	0	0	0.29	0	Yes	Yes	Yes
chr1	158134156	158136156	A230106N23Rik	uc007dce.1	NM_177838	RIKEN cDNA A230106N23			34	25	43	22	33	53	64	37	0	0.06	0.06	0.06	Yes	Yes	Yes
chr1	160285360	160287360	mKIAA1747	uc007ddp.1	BC067038	Mus musculus adult male olfactory brain cDNA, RIKEN full-length enriched library, clone:6430517E21 product:hypothetical Membrane attack complex components/perforin/complement C9 containing protein, full insert sequence.			15	19	49	6	18	31	27	22	0	0.4	0.06	0.06	Yes	Yes	Yes
chr1	169618688	169620688	Lmx1a	uc007dlc.1	NM_033652	LIM homeobox transcription factor 1 alpha	Transcription factor	Homeobox transcription factor	27	30	45	12	21	43	44	24	0	0.11	0.34	0.46	Yes	Yes	Yes
chr1	175296826	175298826	Cadm3	uc007dri.1	NM_053199	immunoglobulin superfamily, member 4B			16	35	76	7	23	33	31	23	0	0.4	0	0.11	Yes	Yes	Yes
chr1	177421521	177423521	Rgs7	uc007dtk.1	NM_011880	regulator of G protein signaling 7			36	31	56	22	19	32	29	24	0	0	0.11	0.06	Yes	Yes	Yes
chr1	180458255	180460255	D230039L06Rik	uc007dvf.1	NM_177724	hypothetical protein LOC240945	Cytoskeletal protein	Microtubule binding motor protein	56	34	65	35	23	44	45	26	0	0	0	0	Yes	Yes	Yes
chr1	182626165	182628165	Mixl1	uc007dwp.1	NM_013729	Mix1 homeobox-like 1	Transcription factor	Homeobox transcription factor	38	37	65	37	31	42	28	23	0	10.1	0.06	1.15	Yes	Yes	Yes
chr1	191992278	191994278	Prox1	uc007ebc.1	AK143179	prospero-related homeobox 1	Transcription factor	Homeobox transcription factor	17	23	61	16	19	35	36	22	0	0.06	0	0	Yes	Yes	Yes
chr1	194013753	194015753	Kcnh1	uc007edn.1	NM_001038607	potassium voltage-gated channel, subfamily H,	Ion channel	Voltage-gated ion channel	34	39	47	24	24	30	33	23	0	0	0.11	0	Yes	Yes	Yes
chr1	194680121	194682121	AK145301	uc007edt.1	AK145301	Mus musculus mammary gland RCB-0527 Jyg-MC(B) cDNA, RIKEN full-length enriched library, clone:G930041P03 product:unclassifiable, full insert sequence.			60	77	117	51	21	37	26	24	0	0.29	0	0	Yes	Yes	Yes
chr10	23068709	23070709	Eya4	uc007ept.1	NM_010167	eyes absent 4 homolog	Hydrolase		33	28	70	17	20	26	25	19	0	0.86	0	0.11	Yes	Yes	Yes
chr10	36225612	36227612	Hs3st5	uc007evc.1	NM_001081208	heparan sulfate (glucosamine)	Transferase		57	112	117	56	19	20	18	20	0	0.06	0.06	0	Yes	Yes	Yes
chr10	39744074	39746074	AI317395	uc007ewl.1	NM_144821	hypothetical protein LOC215929			17	47	50	7	21	37	27	24	0	0.11	0.06	0	Yes	Yes	Yes
chr10	40791091	40793091	Gpr6	uc007exj.1	AK139367	G protein-coupled receptor 6	Receptor	G-protein coupled receptor	15	20	34	7	26	33	36	22	0	0	0	0	Yes	Yes	Yes
chr10	62561903	62563903	Atoh7	uc007fjv.1	NM_016864	atonal homolog 7	Transcription factor	Nucleic acid binding	30	41	61	31	29	39	52	34	0	0	0	0	Yes	Yes	Yes
chr10	66999616	67001616	Egr2	uc007flx.1	BC009093	B6-derived CD11 +ve dendritic cells cDNA, RIKEN full-length enriched library, clone:F730003B11 product:early growth response 2, full insert sequence (2 days neonate thymus thymic cells cDNA, RIKEN full-length enriched library, clone:E430002H10 product:early growth response 2, full insert sequence).	Transcription factor	Nucleic acid binding	70	65	82	42	23	40	34	26	0	0.52	0.06	0	Yes	Yes	Yes
chr10	86955405	86957405	Ascl1	uc007gqs.1	NM_008553	achaete-scute complex homolog-like 1	Transcription factor	Nucleic acid binding	34	42	72	27	21	33	40	26	0	0.06	0	0	Yes	Yes	Yes
chr11	32246810	32248810	Sh3pxd2b	uc007ijo.1	AK043324	MKIAA4068 protein (Fragment).			39	60	95	91	18	30	35	21	0	0.17	0	0	Yes	Yes	Yes
chr11	50414586	50416586	Adamts2	uc007iso.1	NM_175643	a disintegrin-like and metalloprotease	Protease	Metalloprotease	37	62	64	25	22	40	39	24	0	0.11	0.06	0.11	Yes	Yes	Yes
chr11	52577207	52579207	Fstl4	uc007ivp.1	NM_177059	follistatin-like 4	Select regulatory molecule		39	45	55	26	26	46	59	32	0	0.11	0.06	0.17	Yes	Yes	Yes
chr11	72078922	72080922	AK006752	uc007jyo.1	AK006752	Mus musculus adult male testis cDNA, RIKEN full-length enriched library, clone:1700051A21 product:unclassifiable, full insert sequence.			27	50	77	60	22	43	41	23	0	0.06	0.17	0.11	Yes	Yes	Yes
chr11	74980654	74982654	Hic1	uc007kdc.1	NM_001098203	hypermethylated in cancer 1 isoform 2	Transcription factor	Nucleic acid binding	17	20	47	15	19	37	44	24	0	0	0.11	0	Yes	Yes	Yes
chr11	77743444	77745444	Sez6	uc007khn.1	AK032277	seizure related gene 6	Receptor		21	27	49	15	21	35	43	29	0	0.29	0.06	0	Yes	Yes	Yes
chr11	83275463	83277463	Mmp28	uc007kpa.1	NM_080453	matrix metalloproteinase 28 (epilysin) isoform	Protease	Metalloprotease	30	45	57	12	31	39	56	36	0	0.11	0.52	0	Yes	Yes	Yes
chr11	84338036	84340036	Lhx1	uc007kqo.1	NM_008498	LIM homeobox protein 1	Transcription factor	Homeobox transcription factor	28	22	42	5	27	51	51	35	0	0.52	0	0	Yes	Yes	Yes
chr11	110926477	110928477	Kcnj2	uc007mdw.1	NM_008425	potassium inwardly-rectifying channel J2	Ion channel	Voltage-gated ion channel	47	60	67	23	21	29	32	22	0	0.29	0	0	Yes	Yes	Yes
chr12	8307760	8309760	Gdf7	uc007mzl.1	NM_013527	growth differentiation factor 7	Signaling molecule	Growth factor	18	32	57	19	23	44	42	19	0	0	0	0	Yes	Yes	Yes
chr12	32243834	32245834	Slc26a4	uc007nho.1	NM_011867	pendrin	Transporter		36	48	51	25	19	42	47	20	0	0.06	0	0	Yes	Yes	Yes
chr12	56698903	56700903	Insm2	uc007not.1	NM_020287	insulinoma-associated 2			35	42	68	22	27	52	70	22	0	0	0	0	Yes	Yes	Yes
chr12	58297459	58299459	Slc25a21	uc007npj.1	NM_172577	solute carrier family 25 (mitochondrial			16	23	43	20	18	36	40	17	0	0	0.06	0	Yes	Yes	Yes
chr12	82433167	82435167	Slc8a3	uc007obv.1	NM_080440	solute carrier family 8 (sodium/calcium	Transporter	Cation transporter	29	39	57	22	24	45	47	26	0	0	0	0	Yes	Yes	Yes
chr12	83717024	83719024	Rgs6	uc007oda.1	NM_015812	regulator of G-protein signaling 6	Select regulatory molecule	G-protein modulator	53	47	68	38	21	35	33	26	0	0	0	0	Yes	Yes	Yes
chr12	85409274	85411274	Acot5	uc007oeh.1	NM_145444	acyl-CoA thioesterase 5			15	19	33	10	27	48	54	33	0	0	0	0	Yes	Yes	Yes
chr12	92638490	92640490	Tshr	uc007okp.1	BC028754	thyroid stimulating hormone receptor	Receptor	Extracellular matrix	29	32	82	27	19	34	31	14	0	0	0	0.06	Yes	Yes	Yes
chr12	109939497	109941497	Degs2	uc007pab.1	NM_027299	sphingolipid delta 4 desaturase/C-4 hydroxylase	Oxidoreductase		25	25	46	13	23	41	34	27	0	0	0	0.29	Yes	Yes	Yes
chr13	13875805	13877805	Gng4	uc007pml.1	NM_010317	guanine nucleotide binding protein (G protein),	Select regulatory molecule	G-protein	25	38	54	16	22	36	37	28	0	0.06	0	0	Yes	Yes	Yes
chr13	46512668	46514668	Rbm24	uc007qhe.1	NM_001081425	RNA binding motif protein 24	Transcription factor		15	20	40	17	23	35	30	24	0	0.29	0.06	0	Yes	Yes	Yes
chr13	73397246	73399246	Irx4	uc007rdf.1	NM_018885	Iroquois related homeobox 4	Transcription factor	Homeobox transcription factor	20	25	44	11	28	52	58	30	0	0.06	0.46	0.06	Yes	Yes	Yes
chr13	92900449	92902449	Rasgrf2	uc007rke.1	NM_009027	RAS protein-specific guanine	Select regulatory molecule	G-protein modulator	24	45	60	12	30	45	48	31	0	0.11	0.06	0	Yes	Yes	Yes
chr13	105844010	105846010	Rgs7bp	uc007rtp.1	NM_029879	R7 binding protein			41	51	87	27	18	30	31	20	0	0.06	0	0	Yes	Yes	Yes
chr13	113783075	113785075	EG622408	uc007rxa.1	NM_001037914	hypothetical protein LOC622408			27	34	80	35	27	50	52	25	0	0	0	0	Yes	Yes	Yes
chr14	24822427	24824427	Kcnma1	uc007sme.1	BC065068	large conductance calcium-activated potassium	Ion channel	Voltage-gated ion channel	87	93	119	88	19	31	30	18	0	0.11	0	0.06	Yes	Yes	Yes
chr14	55733282	55735282	Jph4	uc007tyi.1	NM_001003829	junctophilin 4 isoform b			27	60	155	12	20	29	12	15	0	1.38	0.11	0	Yes	Yes	Yes
chr14	57675560	57677560	Gja3	uc007ucv.1	AY390399	gap junction membrane channel protein alpha 3	Gap junction	Cell junction protein	50	81	115	50	27	49	51	28	0	0	0	0	Yes	Yes	Yes
chr14	115490473	115492473	Gpc5	uc007uyh.1	AK134807	Mus musculus adult male hypothalamus cDNA, RIKEN full-length enriched library, clone:A230034F01 product:glypican 5, full insert sequence.	Cell adhesion molecule	Extracellular matrix	78	85	84	19	34	65	49	28	0	0.06	0.06	0	Yes	Yes	Yes
chr15	4324490	4326490	Plcxd3	uc007vcm.1	NM_177355	phosphatidylinositol-specific phospholipase C, X			17	17	36	17	18	29	32	20	0	0	0	0	Yes	Yes	Yes
chr15	7347304	7349304	Egflam	uc007vea.1	NM_178748	EGF-like, fibronectin type III and laminin G			16	20	70	22	20	45	32	22	0	0.06	0.4	0	Yes	Yes	Yes
chr15	7760010	7762010	Gdnf	uc007vee.1	NM_010275	glial cell line derived neurotrophic factor	Signaling molecule	Growth factor	15	38	33	12	27	46	62	34	0	0	0	0.06	Yes	Yes	Yes
chr15	13102394	13104394	Cdh6	uc007vif.1	NM_007666	cadherin 6	Cell adhesion molecule	Cadherin	25	36	62	23	25	47	49	21	0	0.17	0	0	Yes	Yes	Yes
chr15	26824319	26826319	Fbxl7	uc007vjn.1	NM_176959	F-box and leucine-rich repeat protein 7			34	85	130	28	20	31	23	24	0	0.52	0.11	0.11	Yes	Yes	Yes
chr15	43001364	43003364	Rspo2	uc007vpg.1	NM_172815	R-spondin 2 homolog			17	25	66	19	23	50	53	26	0	0.06	0	0	Yes	Yes	Yes
chr15	67007288	67009288	AK169958	uc007wbc.1	AK169958	Mus musculus adult male pituitary gland cDNA, RIKEN full-length enriched library, clone:5330418N22 product:unclassifiable, full insert sequence.	Transferase	Glycosyltransferase	35	36	105	32	22	35	28	20	0	0	0	0	Yes	Yes	Yes
chr15	83554451	83556451	Scube1	uc007xbi.1	NM_022723	signal peptide, CUB domain, EGF-like 1	Extracellular matrix	Extracellular matrix glycoprotein	24	35	68	11	23	35	26	21	0	0	0.11	0	Yes	Yes	Yes
chr15	85410571	85412571	AK159003	uc007xdh.1	AK159003	Mus musculus visual cortex cDNA, RIKEN full-length enriched library, clone:K530027M24 product:unclassifiable, full insert sequence.			51	59	97	22	20	32	34	24	0	0.06	0.06	0	Yes	Yes	Yes
chr15	88889533	88891533	Panx2	uc007xez.1	NM_001002005	pannexin 2			25	63	65	19	24	31	30	26	0	0.06	0.17	0.06	Yes	Yes	Yes
chr15	89671200	89673200	Syt10	uc007xhi.1	NM_018803	synaptotagmin X	Membrane traffic protein	Membrane traffic regulatory protein	22	34	55	12	22	44	43	25	0	0	0	0	Yes	Yes	Yes
chr15	94233689	94235689	Adamts20	uc007xje.1	NM_177431	a disintegrin-like and metalloprotease with	Protease	Metalloprotease	48	57	82	30	24	27	34	26	0	0.11	0	0	Yes	Yes	Yes
chr15	102843438	102845438	Hoxc5	uc007xxe.1	NM_175730	homeobox C5	Transcription factor	Homeobox transcription factor	22	25	31	60	23	53	64	10	0	0	0	1.84	Yes	Yes	Yes
chr16	31933039	31935039	Pigz	uc007yxw.1	AK038701	Mus musculus adult male hypothalamus cDNA, RIKEN full-length enriched library, clone:A230056A17 product:unclassifiable, full insert sequence.	Transferase	Glycosyltransferase	17	20	55	17	26	51	54	27	0	0	0.23	0.11	Yes	Yes	Yes
chr16	38712148	38714148	Cdgap	uc007zfg.1	NM_020260	Cdc42 GTPase-activating protein	Select regulatory molecule	G-protein modulator	22	27	51	20	18	31	32	23	0	0.17	0.17	0.06	Yes	Yes	Yes
chr16	44331951	44333951	Sidt1	uc007zhd.1	NM_198034	SID1 transmembrane family, member 1			30	28	45	22	37	58	72	36	0	0.23	0	0.06	Yes	Yes	Yes
chr16	97391342	97393342	Dscam	uc008add.1	NM_031174	Down syndrome cell adhesion molecule	Cell adhesion molecule	CAM family adhesion molecule	20	44	45	22	26	36	52	31	0	0.06	0.06	0	Yes	Yes	Yes
chr17	12699570	12701570	Slc22a3	uc008aku.1	NM_011395	solute carrier family 22 (organic cation	Transporter	Cation transporter	23	31	47	9	25	37	39	26	0	0.06	0.06	0	Yes	Yes	Yes
chr17	55584014	55586014	St6gal2	uc008czz.1	AK054230	Mus musculus 2 days pregnant adult female oviduct cDNA, RIKEN full-length enriched library, clone:E230037D14 product:weakly similar to KIAA1877 PROTEIN (FRAGMENT) [Homo sapiens], full insert sequence.	Transferase	Glycosyltransferase	17	26	65	11	28	40	31	28	0	1.78	0	0	Yes	Yes	Yes
chr17	72952647	72954647	Alk	uc008dnb.1	NM_007439	anaplastic lymphoma kinase	Receptor	Tyrosine protein kinase receptor	36	43	75	34	18	25	31	19	0	0.06	0.06	0.06	Yes	Yes	Yes
chr17	74058404	74060404	Galnt14	uc008dnk.1	NM_027864	UDP-N-acetyl-alpha-D-galactosamine:polypeptide	Transferase	Glycosyltransferase	15	35	61	14	21	39	29	22	0	1.2	0.11	0	Yes	Yes	Yes
chr18	33098011	33100011	Camk4	uc008ejq.1	NM_009793	calcium/calmodulin-dependent protein kinase IV	Kinase	Protein kinase	32	25	79	32	23	47	38	25	0	0.29	0.11	0.23	Yes	Yes	Yes
chr18	37302622	37304622	Pcdhac2	uc008epk.1	NM_001003672	protocadherin alpha subfamily C, 2			18	25	54	20	32	50	70	29	0	0.34	0.06	0.06	Yes	Yes	Yes
chr18	43057643	43059643	Ppp2r2b	uc008eub.1	NM_027531	protein phosphatase 2 (formerly 2A), regulatory	Phosphatase	Protein phosphatase	25	45	90	17	24	37	31	29	0	0.11	0.17	0.06	Yes	Yes	Yes
chr18	51276551	51278551	Prr16	uc008ewz.1	NM_001081224	proline rich 16			20	28	40	8	20	43	35	22	0	0.06	0	0	Yes	Yes	Yes
chr18	52926362	52928362	Sncaip	uc008exm.1	NM_026408	synuclein, alpha interacting protein			17	42	61	25	18	26	34	19	0	0.11	0.23	0	Yes	Yes	Yes
chr18	58995417	58997417	Adamts19	uc008ezr.1	AK053213	Mus musculus 0 day neonate lung cDNA, RIKEN full-length enriched library, clone:E030042C16 product:hypothetical Pep_M12B_propep protein containing protein, full insert sequence.	Protease	Metalloprotease	15	47	77	11	19	26	20	20	0	0.06	0	0	Yes	Yes	Yes
chr18	64819654	64821654	Atp8b1	uc008fem.1	NM_001001488	ATPase, class I, type 8B, member 1	Transporter		36	55	97	24	27	35	33	30	0	0.11	0.17	0	Yes	Yes	Yes
chr18	66449927	66451927	AK138348	uc008ffs.1	AK138348	Mus musculus adult male hypothalamus cDNA, RIKEN full-length enriched library, clone:A230076B10 product:unclassifiable, full insert sequence.			24	35	73	82	25	45	44	6	0	0	0	0	Yes	Yes	Yes
chr18	74601272	74603272	Myo5b	uc008fpo.1	BC030481	Mus musculus in vitro fertilized eggs cDNA, RIKEN full-length enriched library, clone:7420437L06 product:unclassifiable, full insert sequence.	Cytoskeletal protein	Actin binding motor protein	50	77	79	32	24	46	34	31	0	0.11	0.06	0.06	Yes	Yes	Yes
chr18	77423591	77425591	St8sia5	uc008frg.1	NM_153124	sialyltransferase 8E isoform middle	Transferase	Glycosyltransferase	30	68	88	32	29	43	50	33	0	0.23	0.17	0.46	Yes	Yes	Yes
chr18	89937528	89939528	Dok6	uc008fvr.1	NM_001039173	docking protein 6			27	45	57	18	22	40	52	26	0	0.06	0	0	Yes	Yes	Yes
chr19	7008005	7010005	Kcnk4	uc008gjj.1	NM_008431	TRAAK	Ion channel	Voltage-gated ion channel	17	17	45	7	28	43	58	23	0	0.23	0.23	0.17	Yes	Yes	Yes
chr19	21546151	21548151	Gda	uc008gyx.1	NM_010266	guanine deaminase	Hydrolase		19	25	47	11	20	32	36	27	0	0.06	0.06	0	Yes	Yes	Yes
chr19	25073018	25075018	Dock8	uc008hay.1	AK170538	Mus musculus adult male thymus cDNA, RIKEN full-length enriched library, clone:5830472H07 product:hypothetical protein, full insert sequence.	Select regulatory molecule	G-protein modulator	75	93	81	50	36	50	68	29	0	0	0	0	Yes	Yes	Yes
chr19	31737860	31739860	Prkg1	uc008heo.1	NM_011160	protein kinase, cGMP-dependent, type I beta	Kinase	Protein kinase	20	40	105	12	22	36	29	27	0	0.06	0	0	Yes	Yes	Yes
chr19	34548297	34550297	AK142879	uc008hgk.1	AK142879	Mus musculus adult male spinal cord cDNA, RIKEN full-length enriched library, clone:A330070G18 product:cholesterol 25-hydroxylase, full insert sequence.			20	17	58	6	24	38	51	33	0	0	0	0	Yes	Yes	Yes
chr19	36130850	36132850	Htr7	uc008hhd.1	NM_008315	5-hydroxytryptamine (serotonin) receptor 7	Receptor	G-protein coupled receptor	22	51	54	15	22	34	38	22	0	0.11	0	0	Yes	Yes	Yes
chr19	46221815	46223815	Pitx3	uc008hsl.1	NM_008852	paired-like homeodomain transcription factor 3	Transcription factor	Homeobox transcription factor	47	63	72	45	23	51	55	26	0	0	0	0.06	Yes	Yes	Yes
chr19	56795861	56797861	Adrb1	uc008hze.1	NM_007419	adrenergic receptor, beta 1	Receptor	G-protein coupled receptor	17	35	56	19	22	27	33	26	0	0	0.06	0	Yes	Yes	Yes
chr2	12221947	12223947	AK086420	uc008ijm.1	AK086420	Mus musculus 15 days embryo head cDNA, RIKEN full-length enriched library, clone:D930027H16 product:unclassifiable, full insert sequence.			39	31	66	31	22	35	31	20	0	0.11	0	0	Yes	Yes	Yes
chr2	70399220	70401220	Gad1	uc008jzj.1	AK054554	10 days neonate olfactory brain cDNA, RIKEN full-length enriched library, clone:E530004P22 product:glutamic acid decarboxylase 1, full insert sequence.	Lyase	Decarboxylase	97	35	51	27	22	50	54	28	0	0.4	0	0.23	Yes	Yes	Yes
chr2	71383798	71385798	Dlx2	uc008kax.1	NM_010054	distal-less homeobox 2	Transcription factor	Homeobox transcription factor	27	25	97	23	24	47	43	29	0	0.29	0	0	Yes	Yes	Yes
chr2	84725849	84727849	Rtn4rl2	uc008kjm.1	NM_199223	reticulon 4 receptor-like 2	Receptor	Extracellular matrix	22	50	105	17	20	32	29	25	0	0.17	0	0.17	Yes	Yes	Yes
chr2	113597803	113599803	Grem1	uc008lpp.1	NM_011824	gremlin 1			15	28	52	7	20	41	50	34	0	0.86	0	0.06	Yes	Yes	Yes
chr2	118198047	118200047	Gpr176	uc008lru.1	NM_201367	G protein-coupled receptor 176	Receptor	G-protein coupled receptor	20	31	69	12	29	50	44	32	0	0	0	0	Yes	Yes	Yes
chr2	131386349	131388349	AK019738	uc008mlv.1	AK019738	Mus musculus adult male testis cDNA, RIKEN full-length enriched library, clone:4930544N01 product:adrenergic receptor, alpha 1d, full insert sequence.			35	35	75	32	25	48	50	28	0	0	0	0	Yes	Yes	Yes
chr2	132209678	132211678	Prokr2	uc008mmp.1	AK080980	prokineticin receptor 2	Receptor	G-protein coupled receptor	16	25	62	12	25	47	38	32	0	0.4	0	0	Yes	Yes	Yes
chr2	134611265	134613265	Plcb1	uc008mnv.1	AK040911	Mus musculus phospholipase C beta-1 (Plcb1) mRNA, partial cds.	Hydrolase	Lipase	29	62	75	32	20	26	28	17	0	0	0	0	Yes	Yes	Yes
chr2	148220112	148222112	Sstr4	uc008mtc.1	NM_009219	somatostatin receptor 4	Receptor	G-protein coupled receptor	18	32	49	10	20	30	29	25	0	0	0	0	Yes	Yes	Yes
chr2	151457269	151459269	Snph	uc008ned.1	NM_198214	syntaphilin	Select regulatory molecule	Membrane traffic protein	15	31	52	12	28	51	39	29	0	0.06	0	0	Yes	Yes	Yes
chr2	152776141	152778141	Dusp15	uc008ngu.1	NM_145744	dual specificity phosphatase 15			29	32	47	20	21	35	39	24	0	0	0.17	0	Yes	Yes	Yes
chr2	162485883	162487883	Ptprt	uc008nrw.1	NM_021464	protein tyrosine phosphatase, receptor type, T			16	37	65	18	21	44	43	21	0	0.17	0	0	Yes	Yes	Yes
chr2	165059219	165061219	Cdh22	uc008nxc.1	NM_174988	cadherin 22	Cell adhesion molecule	Cadherin	17	20	61	19	18	38	35	19	0	0	0.17	0.06	Yes	Yes	Yes
chr2	178148177	178150177	Ppp1r3d	uc008ohp.1	NM_001085501	protein phosphatase 1, regulatory subunit 3D	Select regulatory molecule	Phosphatase modulator	17	35	66	6	19	37	36	26	0	0.29	0.23	0	Yes	Yes	Yes
chr2	181405345	181407345	Sox18	uc008ona.1	NM_009236	SRY-box containing gene 18	Transcription factor	Nucleic acid binding	18	43	77	34	25	48	61	33	0	0.29	0.29	0.17	Yes	Yes	Yes
chr3	28678622	28680622	AK007174	uc008ouc.1	AK007174	Mus musculus adult male testis cDNA, RIKEN full-length enriched library, clone:1700112D23 product:unclassifiable, full insert sequence.			58	62	67	56	21	43	60	21	0	0.46	0.11	0.23	Yes	Yes	Yes
chr3	30407409	30409409	Mds1	uc008ouv.1	NM_021442	myelodysplasia syndrome 1 protein homolog	Transcription factor	Zinc finger transcription factor	93	62	65	70	19	32	31	20	0	0.11	0	0.17	Yes	Yes	Yes
chr3	98185470	98187470	Zfp697	uc008qpt.1	AK017840	Mus musculus 8 days embryo whole body cDNA, RIKEN full-length enriched library, clone:5730555N10 product:gap junction membrane channel protein alpha 5, full insert sequence.	Transcription factor	Zinc finger transcription factor	43	54	109	31	26	31	29	23	0	0	0	0	Yes	Yes	Yes
chr3	106838340	106840340	Kcna3	uc008qwp.1	NM_008418	potassium voltage-gated channel, shaker-related	Ion channel	Voltage-gated ion channel	47	60	82	43	22	35	40	20	0	0.29	0	0.06	Yes	Yes	Yes
chr3	123148830	123150830	Prss12	uc008rfl.1	NM_008939	protease, serine, 12 neurotrypsin (motopsin)	Receptor		22	27	54	15	25	43	57	27	0	0	0.34	0	Yes	Yes	Yes
chr3	129882795	129884795	Col25a1	uc008riw.1	NM_029838	collagen, type XXV, alpha 1 isoform 1	Extracellular matrix	Extracellular matrix structural protein	17	30	51	6	26	35	36	22	0	0.11	0	0	Yes	Yes	Yes
chr3	133902111	133904111	Cxxc4	uc008rkx.1	NM_001004367	CXXC finger 4			22	22	80	23	19	36	30	16	0	0.17	0	0	Yes	Yes	Yes
chr3	141127527	141129527	Unc5c	uc008roc.1	AK035038	Mus musculus 13 days embryo male testis cDNA, RIKEN full-length enriched library, clone:6030473H24 product:unc5 homolog (C. elegans) 3, full insert sequence.	Receptor		35	60	94	22	22	38	34	23	0	0	0	0	Yes	Yes	Yes
chr3	153635399	153637399	Slc44a5	uc008ruk.1	NM_001081263	solute carrier family 44, member 5	Transporter		23	27	66	26	25	37	51	22	0	0.06	0	0.57	Yes	Yes	Yes
chr3	156223710	156225710	AK016265	uc008ruy.1	AK016265	Mus musculus adult male testis cDNA, RIKEN full-length enriched library, clone:4930570G19 product:unclassifiable, full insert sequence.			41	62	156	56	18	26	16	11	0	0	0	0	Yes	Yes	Yes
chr3	158224185	158226185	Lrrc7	uc008rvw.1	NM_001081358	leucine rich repeat containing 7	Miscellaneous function		29	45	50	20	21	40	46	22	0	0	0	0	Yes	Yes	Yes
chr4	42928598	42930598	N28178	uc008soi.1	AK122428	hypothetical protein LOC230085			33	56	45	29	25	54	59	31	0	0	0	0	Yes	Yes	Yes
chr4	49071333	49073333	mKIAA4247	uc008svo.1	AK053451	Mus musculus 13 days embryo male testis cDNA, RIKEN full-length enriched library, clone:6030426F17 product:unclassifiable, full insert sequence.	Phosphatase		30	27	60	25	18	32	21	15	0	0	0	0	Yes	Yes	Yes
chr4	86875444	86877444	Slc24a2	uc008tmk.1	NM_172426	solute carrier family 24			42	38	61	25	21	37	45	23	0	0	0	0	Yes	Yes	Yes
chr4	89353888	89355888	Dmrta1	uc008tol.1	NM_175647	doublesex and mab-3 related transcription factor	Nucleic acid binding		19	41	69	24	21	36	36	22	0	0.06	0	0.06	Yes	Yes	Yes
chr4	107106195	107108195	AK164829	uc008tzu.1	AK164829	Mus musculus 15 days embryo head cDNA, RIKEN full-length enriched library, clone:D930005L03 product:unclassifiable, full insert sequence.	Transcription factor	Zinc finger transcription factor	45	56	78	23	24	39	37	30	0	0	0	0	Yes	Yes	Yes
chr4	122859746	122861746	Hpcal4	uc008uox.1	NM_174998	hippocalcin-like 4	Select calcium binding protein	Calmodulin related protein	17	17	85	12	24	38	29	29	0	0.52	0.11	0	Yes	Yes	Yes
chr4	137417211	137419211	Ece1	uc008vjs.1	AK047359	Mus musculus 10 days neonate cerebellum cDNA, RIKEN full-length enriched library, clone:B930053B19 product:unclassifiable, full insert sequence.	Protease	Metalloprotease	27	72	141	23	19	22	10	23	0	0.29	0.11	0	Yes	Yes	Yes
chr4	148177500	148179500	Casz1	uc008vvk.1	AK144492	Mus musculus 16 days embryo head cDNA, RIKEN full-length enriched library, clone:C130075M17 product:unclassifiable, full insert sequence.	Transcription factor		47	118	106	30	19	25	23	13	0	0.11	0.06	0	Yes	Yes	Yes
chr4	154334031	154336031	Hes5	uc008wck.1	NM_010419	hairy and enhancer of split 5	Transcription factor	Nucleic acid binding	29	66	75	11	25	34	34	29	0	0.17	0.11	0.06	Yes	Yes	Yes
chr5	22250876	22252876	Lhfpl3	uc008wpu.1	NM_001081231	lipoma HMGIC fusion partner-like 3			23	20	73	15	26	42	44	28	0	0	0	0	Yes	Yes	Yes
chr5	31440268	31442268	Ucn	uc008wxe.1	NM_021290	urocortin	Signaling molecule	Peptide hormone	17	22	35	12	19	44	54	19	0	0	0.06	0	Yes	Yes	Yes
chr5	35620214	35622214	Adra2c	uc009vdd.1	NM_007418	adrenergic receptor, alpha 2c	Receptor	G-protein coupled receptor	38	37	43	19	19	45	46	22	0	0.06	0	0.06	Yes	Yes	Yes
chr5	35730125	35732125	E130018O15Rik	uc008xdr.1	AK053452	0 day neonate eyeball cDNA, RIKEN full-length enriched library, clone:E130018O15 product:hypothetical protein, full insert sequence.			22	32	52	13	28	53	53	31	0	0	0	0	Yes	Yes	Yes
chr5	46028943	46030943	AK080411	uc008xjc.1	AK080411	Mus musculus 16 days neonate cerebellum cDNA, RIKEN full-length enriched library, clone:9630001P10 product:unclassifiable, full insert sequence.			17	27	60	31	27	41	50	23	0	0.11	0	0	Yes	Yes	Yes
chr5	58108158	58110158	AK039574	uc008xls.1	AK039574	Mus musculus adult male spinal cord cDNA, RIKEN full-length enriched library, clone:A330065F17 product:unclassifiable, full insert sequence.			15	19	60	8	19	33	44	27	0	0.06	0.06	0.06	Yes	Yes	Yes
chr5	66650363	66652363	Nsun7	uc008xor.1	AK163500	Mus musculus adult male testis cDNA, RIKEN full-length enriched library, clone:4921525L17 product:hypothetical PLP-dependent transferases structure containing protein, full insert sequence.			19	34	58	7	20	31	21	19	0	0	0	0	Yes	Yes	Yes
chr5	67998121	68000121	D830007B15Rik	uc008xpy.1	NM_001033415	hypothetical protein LOC330096			16	39	72	11	21	40	42	36	0	0.98	0.11	0	Yes	Yes	Yes
chr5	72894447	72896447	Corin	uc008xrj.1	NM_016869	corin	Protease	Serine protease	22	43	65	22	21	41	46	27	0	0	0.17	0.06	Yes	Yes	Yes
chr5	84845407	84847407	Epha5	uc008xwv.1	NM_007937	Eph receptor A5	Receptor	Tyrosine protein kinase receptor	17	28	55	12	21	35	36	29	0	0	0	0	Yes	Yes	Yes
chr5	96801973	96803973	Fras1	uc008yfj.1	AK043422	Mus musculus mRNA for Fras1 protein.			27	41	98	17	21	27	23	21	0	0.17	0	0	Yes	Yes	Yes
chr5	99282457	99284457	Bmp3	uc008ygg.1	AK035299	bone morphogenetic protein 3	Signaling molecule	Growth factor	15	20	32	10	18	36	40	23	0	0	0	0	Yes	Yes	Yes
chr5	99465098	99467098	Prkg2	uc008ygj.1	NM_008926	protein kinase, cGMP-dependent, type II			37	31	52	19	22	39	36	31	0	0.52	0	0.34	Yes	Yes	Yes
chr5	100587451	100589451	BC062109	uc008yhg.1	AK044702	Mus musculus adult retina cDNA, RIKEN full-length enriched library, clone:A930024B09 product:hypothetical protein, full insert sequence.			24	47	65	26	25	37	37	26	0	0	0	0	Yes	Yes	Yes
chr5	147395815	147397815	Gpr12	uc009ani.1	NM_001010941	G-protein coupled receptor 12	Receptor	G-protein coupled receptor	26	23	50	20	24	33	36	28	0	0	0	0	Yes	Yes	Yes
chr6	3712623	3714623	Calcr	uc009ave.1	NM_001042725	calcitonin receptor isoform b precursor	Receptor	G-protein coupled receptor	16	32	65	19	25	33	37	27	0	2.7	0.11	0.06	Yes	Yes	Yes
chr6	14850348	14852348	Foxp2	uc009ayx.1	AK080549	Mus musculus forkhead-related transcription factor 2 (Foxp2) mRNA, complete cds.	Transcription factor		39	45	66	24	19	32	29	25	0	0	0.06	0	Yes	Yes	Yes
chr6	21165108	21167108	Kcnd2	uc009baq.1	NM_019697	potassium voltage-gated channel, Shal-related	Ion channel	Voltage-gated ion channel	15	43	65	12	18	33	26	20	0	0.06	0	0	Yes	Yes	Yes
chr6	29475732	29477732	Irf5	uc009bdu.1	NM_012057	interferon regulatory factor 5	Transcription factor		22	44	68	26	31	50	57	32	0	0.17	0.8	0.34	Yes	Yes	Yes
chr6	32537192	32539192	Plxna4	uc009bgm.1	NM_175750	plexin A4	Receptor	Tyrosine protein kinase receptor	21	22	52	24	24	36	50	23	0	0	0	0	Yes	Yes	Yes
chr6	37248976	37250976	Dgki	uc009bjb.1	NM_001081206	diacylglycerol kinase, iota			23	36	67	29	25	54	44	33	0	0.23	0	0.06	Yes	Yes	Yes
chr6	64678150	64680150	Atoh1	uc009ceb.1	NM_007500	atonal homolog 1	Transcription factor	Nucleic acid binding	18	25	66	22	23	42	44	23	0	0.23	0.06	0.29	Yes	Yes	Yes
chr6	65330378	65332378	C130060K24Rik	uc009cef.1	NM_175524	hypothetical protein LOC243407	Receptor	G-protein coupled receptor	31	35	44	19	21	32	36	17	0	0	0.06	0	Yes	Yes	Yes
chr6	65620604	65622604	A930038C07Rik	uc009cei.1	NM_172399	hypothetical protein LOC68169			21	23	57	21	24	34	40	27	0	0.23	0	0	Yes	Yes	Yes
chr6	72184571	72186571	Atoh8	uc009cic.1	NM_153778	okadin	Transcription factor	Nucleic acid binding	24	23	75	32	21	39	46	26	0	0	0	0	Yes	Yes	Yes
chr6	85462536	85464536	Egr4	uc009cpy.1	NM_020596	early growth response 4	Transcription factor	Nucleic acid binding	17	25	49	6	25	47	51	33	0	0.17	0	0	Yes	Yes	Yes
chr6	87679862	87681862	AB041550	uc009ctu.1	NM_021418	hypothetical protein LOC58229			51	29	72	61	31	48	66	27	0	0	0	0	Yes	Yes	Yes
chr6	100653727	100655727	Glt8d4	uc009dca.1	NM_198612	glycosyltransferase 8 domain containing 4			37	51	90	45	28	44	56	36	0	0.06	0	0.17	Yes	Yes	Yes
chr6	120442825	120444825	Cecr6	uc009dnk.1	NM_033567	cat eye syndrome chromosome region, candidate 6			37	41	72	26	19	38	27	22	0	0	0	0	Yes	Yes	Yes
chr6	121422696	121424696	Iqsec3	uc009dom.1	NM_001033354	IQ motif and Sec7 domain 3	Select regulatory molecule	G-protein modulator	16	34	64	15	20	37	41	20	0	0	0.06	0	Yes	Yes	Yes
chr6	136120907	136122907	Grin2b	uc009elr.1	AK163195	Mus musculus partial mRNA for N-methyl D-aspartate receptor 2B (Grin2b gene), splice variant 1.	Receptor	Ligand-gated ion channel	20	16	51	21	27	50	60	34	0	0.06	0	0	Yes	Yes	Yes
chr7	54386744	54388744	Ptpn5	uc009gzz.1	AK038416	protein tyrosine phosphatase, non-receptor type	Phosphatase	Protein phosphatase	32	51	102	29	24	48	35	28	0	0	0	0	Yes	Yes	Yes
chr7	57229719	57231719	Nell1	uc009hbx.1	AK032845	protein kinase C-binding protein NELL1	Select calcium binding protein	Miscellaneous function	17	20	47	10	26	44	47	28	0	0.11	0	0	Yes	Yes	Yes
chr7	81157547	81159547	St8sia2	uc009hwe.1	NM_009181	ST8 alpha-N-acetyl-neuraminide	Transferase	Glycosyltransferase	22	35	73	92	19	36	34	13	0	0.29	0.06	1.15	Yes	Yes	Yes
chr7	85721861	85723861	Ntrk3	uc009hxf.1	NM_008746	neurotrophic tyrosine kinase, receptor, type 3	Receptor	Tyrosine protein kinase receptor	27	16	52	58	18	36	39	16	0	0	0	0.11	Yes	Yes	Yes
chr7	107433029	107435029	P4ha3	uc009ims.1	AK086780	collagen prolyl 4-hydroxylase alpha 3	Oxidoreductase	Hydroxylase	17	47	51	37	28	29	33	31	0	0	0	0	Yes	Yes	Yes
chr7	119368403	119370403	mKIAA0750	uc009jgl.1	AK163231	Mus musculus adult male pituitary gland cDNA, RIKEN full-length enriched library, clone:5330438E18 product:hypothetical Calponin homology (CH) domain/Monooxygenases FAD binding domain/LIM domain/ATP/GTP-binding site motif A (P-loop) containing protein, full insert sequence.			16	35	57	10	20	33	34	31	0	0.8	0.06	0	Yes	Yes	Yes
chr7	132694795	132696795	Il4ra	uc009jqb.1	AK149717	Bone marrow macrophage cDNA, RIKEN full-length enriched library, clone:G530012N19 product:interleukin 4 receptor, alpha, full insert sequence (Bone marrow macrophage cDNA, RIKEN full-length enriched library, clone:G530001D21 product:interleukin 4 receptor, alpha, full insert sequence).	Receptor	Cytokine receptor	22	43	43	9	23	36	44	29	0	0.17	0.11	0	Yes	Yes	Yes
chr7	141415780	141417780	Adam12	uc009kdp.1	NM_007400	a disintegrin and metalloprotease domain 12			37	41	53	34	27	40	46	27	0	0.11	0	0.17	Yes	Yes	Yes
chr7	147233985	147235985	Msx3	uc009kgq.1	NM_010836	homeo box, msh-like 3	Transcription factor	Homeobox transcription factor	20	25	68	6	36	55	52	42	0	0.34	0	0	Yes	Yes	Yes
chr8	11476928	11478928	BC030398	uc009kve.1	BC030398	Mus musculus 2 days pregnant adult female oviduct cDNA, RIKEN full-length enriched library, clone:E230013L22 product:unclassifiable, full insert sequence.			15	38	62	6	33	47	53	30	0	0.11	0.06	0	Yes	Yes	Yes
chr8	26148394	26150394	Htra4	uc009lfp.1	NM_001081187	HtrA serine peptidase 4	Protease	Serine protease	56	44	61	47	25	44	53	26	0	0	0	0	Yes	Yes	Yes
chr8	59798779	59800779	Hand2	uc009lss.2	NM_010402	heart and neural crest derivatives expressed	Transcription factor	Nucleic acid binding	23	19	35	24	29	46	53	28	0	0	0	0.17	Yes	Yes	Yes
chr8	82580892	82582892	Hhip	uc009miy.1	NM_020259	Hedgehog-interacting protein	Signaling molecule	Select regulatory molecule	25	27	72	42	20	26	35	15	0	0.17	0.46	1.2	Yes	Yes	Yes
chr8	107063706	107065706	Car7	uc009nau.1	NM_053070	carbonic anhydrase 7			34	25	57	31	28	58	73	40	0	0.17	0.17	0.23	Yes	Yes	Yes
chr8	130881920	130883920	Nrp1	uc009nzq.1	AK164378	Mus musculus 12 days embryo spinal cord cDNA, RIKEN full-length enriched library, clone:C530029I03 product:NEUROPILIN-1 PRECURSOR (VASCULAR ENDOTHELIAL CELL GROWTH FACTOR 165 RECEPTOR) homolog [Homo sapiens], full insert sequence.	Receptor		31	47	93	28	25	42	33	32	0	0.29	0	0	Yes	Yes	Yes
chr9	31719870	31721870	Barx2	uc009oru.1	NM_013800	BarH-like homeobox 2	Transcription factor	Homeobox transcription factor	68	62	101	56	28	49	59	31	0	0.17	0	0	Yes	Yes	Yes
chr9	32347953	32349953	Fli1	uc009orz.1	NM_008026	Friend leukemia integration 1	Signaling molecule		19	22	35	12	23	38	42	28	0	0	0	0	Yes	Yes	Yes
chr9	44946124	44948124	Scn4b	uc009pfh.1	NM_001013390	sodium channel, type IV, beta	Ion channel	Voltage-gated ion channel	23	22	39	40	23	50	43	26	0	0.06	0	0.06	Yes	Yes	Yes
chr9	52486542	52488542	AI593442	uc009ply.1	NM_178906	hypothetical protein LOC330941 isoform 2			15	22	61	38	20	31	23	15	0	0.11	0	0.8	Yes	Yes	Yes
chr9	95459235	95461235	Paqr9	uc009rbf.1	NM_198414	progestin and adipoQ receptor family member IX	Receptor		17	25	62	19	27	36	48	29	0	0.75	0.06	0.11	Yes	Yes	Yes
chr9	97932586	97934586	Clstn2	uc009rdd.1	NM_022319	calsyntenin 2			31	40	91	30	22	40	38	25	0	0.06	0.11	0	Yes	Yes	Yes
chr9	120212190	120214190	Myrip	uc009scn.1	NM_144557	myosin VIIA and Rab interacting protein	Cytoskeletal protein	Select regulatory molecule	26	43	67	14	23	40	47	27	0	0	0.17	0	Yes	Yes	Yes
chr9	123586556	123588556	Ccr9	uc009sgl.1	NM_009913	chemokine (C-C motif) receptor 9	Receptor	G-protein coupled receptor	22	16	26	11	28	60	77	28	0	0	0	0	Yes	Yes	Yes
chrX	8776098	8778098	Lancl3	uc009spo.1	NM_173414	LanC lantibiotic synthetase component C-like 3			22	51	28	6	25	45	22	9	0	0.23	0.06	0	Yes	Yes	Yes
chr4	41044216	41046216	Aqp3	uc008sih.1	NM_016689	aquaporin 3	Transporter		141	88	57	133	9	26	41	3	383.19	6.08	46.76	72.23	No	Yes	Yes
chr12	112909479	112911479	Ckb	uc007pdn.1	NM_021273	creatine kinase, brain	Kinase		393	190	192	315	0	23	20	1	186.63	59.04	62.19	252.38	No	Yes	Yes
chr3	67385689	67387689	Mfsd1	uc008plp.1	NM_025813	major facilitator superfamily domain containing	Transporter		217	157	137	177	7	28	30	4	130.75	35.63	45.21	67.36	No	Yes	Yes
chr4	138010100	138012100	Camk2n1	uc008vkz.1	NM_025451	calcium/calmodulin-dependent protein kinase II			556	255	168	250	2	19	17	0	99.89	1.43	30.87	28.69	No	Yes	Yes
chr17	29229719	29231719	Cdkn1a	uc008bsg.1	NM_007669	cyclin-dependent kinase inhibitor 1A (P21)	Select regulatory molecule	Kinase modulator	480	183	225	529	2	20	14	1	92.6	37.29	36.78	182.04	No	Yes	Yes
chr9	65916538	65918538	Snx22	uc009qej.1	NM_001025612	sorting nexin 22			61	85	91	50	18	26	38	18	66.09	62.13	60.13	111.59	No	Yes	Yes
chr16	93682463	93684463	Cbr3	uc007zzs.1	NM_173047	carbonyl reductase 3	Oxidoreductase	Dehydrogenase	358	194	105	215	3	18	28	1	56.34	10.15	13.25	30.24	No	Yes	Yes
chr12	87761593	87763593	Esrrb	uc007ohu.1	AK044339	estrogen related receptor, beta	Receptor	Nuclear hormone receptor	5	23	47	15	28	53	47	31	49.63	20.6	14.74	19.74	No	Yes	Yes
chr2	121972422	121974422	B2m	uc008maf.1	NM_009735	beta-2-microglobulin	Defense/immunity protein	Major histocompatibility complex antigen	52	59	73	75	12	24	31	14	48.82	62.25	47.5	45.38	No	Yes	Yes
chr9	66896020	66898020	Tpm1	uc009qfp.1	NM_024427	tropomyosin 1, alpha	Cytoskeletal protein	Actin binding motor protein	14	38	162	17	30	42	30	28	48.19	316.41	104.13	38.15	No	Yes	Yes
chr2	13494578	13496578	Vim	uc008ikb.1	NM_011701	vimentin	Cytoskeletal protein	Miscellaneous function	187	45	157	192	1	24	18	0	44	128.69	14.8	114.57	No	Yes	Yes
chr2	127249934	127251934	A530057A03Rik	uc008mfj.1	NM_001081089	hypothetical protein LOC215456	Transferase	Acyltransferase	48	30	12	87	8	26	23	4	38.96	1.15	17.27	25.76	No	Yes	Yes
chr5	120119677	120121677	Tbx3	uc008zgu.1	NM_011535	T-box 3 protein isoform 1	Transcription factor		215	193	140	312	2	23	32	0	34.19	6.2	21.8	31.38	No	Yes	Yes
chr7	88357689	88359689	Pde8a	uc009ibt.1	NM_008803	phosphodiesterase 8A	Hydrolase	Phosphodiesterase	411	150	99	308	4	28	40	5	33.39	1.09	3.5	12.11	No	Yes	Yes
chr8	24520989	24522989	Sfrp1	uc009lev.1	NM_013834	secreted frizzled-related protein 1	Signaling molecule		160	109	87	146	4	26	30	3	30.92	8.49	13.37	37.52	No	Yes	Yes
chr5	121160678	121162678	Dtx1	uc008zhu.1	NM_008052	deltex 1 homolog			62	60	47	8	16	34	40	23	30.75	2.87	7.52	7.52	No	Yes	Yes
chr7	25266041	25268041	Cadm4	uc009fps.1	NM_153112	cell adhesion molecule 4	Receptor		66	67	105	77	13	25	34	6	29.72	1.84	2.93	10.15	No	Yes	Yes
chr10	43297974	43299974	Cd24a	uc007ezl.1	NM_009846	CD24a antigen			153	70	145	174	13	37	23	7	28.74	60.76	11.7	59.5	No	Yes	Yes
chr19	47928478	47930478	Gsto1	uc008hvq.1	NM_010362	glutathione S-transferase omega 1	Transferase		42	65	95	47	17	23	16	20	27.25	31.67	26.68	14.11	No	Yes	Yes
chr5	34855628	34857628	Tnip2	uc008xcj.1	NM_139064	TNFAIP3 interacting protein 2			101	98	91	130	4	31	23	3	26.1	2.93	10.61	14.46	No	Yes	Yes
chr4	117168520	117170520	4931406I20Rik	uc008uip.1	NM_025739	hypothetical protein LOC66743			112	82	116	133	8	21	29	5	24.33	20.42	28.28	50.14	No	Yes	Yes
chr4	88939523	88941523	Cdkn2a	uc008toi.1	NM_009877	cyclin-dependent kinase inhibitor 2A isoform 1			257	115	150	264	1	29	38	1	24.27	3.27	3.79	33.96	No	Yes	Yes
chr15	100558807	100560807	Galnt6	uc007xsa.1	NM_172451	UDP-N-acetyl-alpha-D-galactosamine:polypeptide			3	19	30	7	30	54	49	36	23.81	1.43	13.54	4.82	No	Yes	Yes
chr16	35489959	35491959	Pdia5	uc007zbl.1	NM_028295	protein disulfide isomerase associated 5	Isomerase		182	184	267	330	8	20	28	3	22.03	6.31	13.25	20.71	No	Yes	Yes
chr10	69707023	69709023	Slc16a9	uc007fnq.1	NM_025807	solute carrier family 16 (monocarboxylic acid	Transporter		149	63	66	160	6	34	40	2	20.94	0.4	2.87	5.39	No	Yes	Yes
chr14	41826064	41828064	5730469M10Rik	uc007tci.1	NM_027464	hypothetical protein LOC70564			32	32	40	66	14	29	20	5	20.6	4.99	19.1	16.52	No	Yes	Yes
chr9	43941753	43943753	Mcam	uc009pbw.1	NM_023061	melanoma cell adhesion molecule	Cell adhesion molecule	CAM family adhesion molecule	84	62	115	52	14	38	28	25	19.97	25.76	14.92	4.59	No	Yes	Yes
chr15	101857655	101859655	Krt18	uc007xuj.1	NM_010664	keratin 18	Cytoskeletal protein	Miscellaneous function	7	32	51	4	21	40	36	25	19.45	91.45	72.98	4.19	No	Yes	Yes
chr17	79450245	79452245	Qpct	uc008dpv.1	NM_027455	glutaminyl-peptide cyclotransferase (glutaminyl	Transferase		97	48	59	75	5	23	20	5	17.9	1.26	9.24	8.78	No	Yes	Yes
chr8	13493535	13495535	Gas6	uc009kya.1	NM_019521	growth arrest specific 6	Signaling molecule		42	47	56	24	15	26	25	17	17.67	5.91	6.48	1.84	No	Yes	Yes
chr2	172374113	172376113	Tcfap2c	uc008ocz.1	NM_009335	transcription factor AP-2, gamma	Transcription factor		220	187	170	98	13	26	40	16	17.5	13.14	32.76	11.42	No	Yes	Yes
chr14	68700940	68702940	Nefl	uc007uln.1	NM_010910	neurofilament, light polypeptide	Cytoskeletal protein	Miscellaneous function	100	96	137	185	17	38	32	9	17.27	42.57	4.76	17.61	No	Yes	Yes
chr11	50038134	50040134	Mgat4b	uc007iry.1	NM_145926	mannoside acetylglucosaminyltransferase 4,	Transferase	Glycosyltransferase	144	236	161	145	8	22	31	5	17.04	6.14	13.94	12.39	No	Yes	Yes
chr3	89125801	89127801	Efna3	uc008pyq.1	NM_010108	ephrin A3	Signaling molecule	Membrane-bound signaling molecule	97	48	70	97	6	34	18	8	17.04	4.07	4.3	7.17	No	Yes	Yes
chr5	36234967	36236967	Afap1	uc008xej.1	NM_027373	actin filament associated protein 1			165	122	92	92	11	26	34	18	16.64	5.79	6.88	5.34	No	Yes	Yes
chr2	32236404	32238404	1110008P14Rik	uc008jfk.1	NM_198001	hypothetical protein LOC73737			75	85	97	76	14	19	27	14	16.12	12.22	15.89	21	No	Yes	Yes
chr16	30282311	30284311	Lrrc15	uc007ywn.1	NM_028973	leucine rich repeat containing 15	Receptor	Extracellular matrix	334	40	30	104	2	26	27	1	15.38	0.46	3.04	5.16	No	Yes	Yes
chr1	13114937	13116937	Prdm14	uc007aij.1	AK141218	PR domain containing 14	Transcription factor	Nucleic acid binding	263	66	80	260	5	37	54	2	15.15	3.73	12.16	32.76	No	Yes	Yes
chr17	31773086	31775086	Cbs	uc008bvl.1	NM_144855	cystathionine beta-synthase isoform 1	Synthase and synthetase	Synthase	74	85	126	202	10	21	17	1	14.8	6.43	7.11	36.32	No	Yes	Yes
chr6	66845424	66847424	Gng12	uc009cew.1	BC040685	Mus musculus adult female placenta cDNA, RIKEN full-length enriched library, clone:1600029K01 product:guanine nucleotide binding protein (G protein), gamma 12, full insert sequence.	Select regulatory molecule	G-protein	116	104	97	130	10	25	28	5	14.8	8.03	6.54	9.12	No	Yes	Yes
chr10	12809714	12811714	Plagl1	uc007ekj.1	NM_009538	pleiomorphic adenoma gene-like 1	Transcription factor	Zinc finger transcription factor	172	35	7	302	8	31	8	2	14.06	0.75	1.15	7.86	No	Yes	Yes
chr2	172764794	172766794	Bmp7	uc008odb.1	NM_007557	bone morphogenetic protein 7	Signaling molecule		172	69	84	95	10	25	26	9	14	0.86	1.09	5.34	No	Yes	Yes
chr17	28278470	28280470	Scube3	uc008bqd.1	NM_001004366	signal peptide, CUB domain, EGF-like 3	Extracellular matrix	Extracellular matrix glycoprotein	120	120	125	87	14	20	19	6	13.88	2.35	2.29	2.47	No	Yes	Yes
chr3	138404158	138406158	Tspan5	uc008rnp.1	NM_019571	tetraspanin 5	Signaling molecule	Cell adhesion molecule	138	170	193	124	15	25	19	10	13.43	15.32	9.58	12.56	No	Yes	Yes
chr3	90268788	90270788	Npr1	uc008qcg.1	NM_008727	natriuretic peptide receptor 1	Lyase	Cyclase	46	67	112	52	18	29	31	14	13.25	3.27	9.18	9.52	No	Yes	Yes
chr8	74212150	74214150	Insl3	uc009meq.1	NM_013564	insulin-like 3			3	17	24	2	13	39	24	12	13.14	5.97	13.83	22.83	No	Yes	Yes
chr16	10313061	10315061	Emp2	uc007ydj.1	NM_007929	epithelial membrane protein 2	Cytoskeletal protein		25	44	37	51	12	25	27	16	13.08	3.21	11.24	2.7	No	Yes	Yes
chr7	31910964	31912964	Scn1b	uc009gie.1	NM_011322	sodium channel, voltage-gated, type I, beta	Ion channel	Voltage-gated ion channel	111	93	77	45	10	25	27	14	12.79	3.61	7.63	1.66	No	Yes	Yes
chr15	51870652	51872652	Aard	uc007vre.1	NM_175503	alanine and arginine rich domain containing			90	105	77	94	10	19	53	15	12.68	3.27	26.39	24.1	No	Yes	Yes
chr18	67549384	67551384	Tubb6	uc008fmd.1	NM_026473	tubulin, beta 6	Cytoskeletal protein	Microtubule family cytoskeletal protein	137	155	202	200	15	30	23	13	12.56	70.68	23.12	29.95	No	Yes	Yes
chr12	82731355	82733355	Ttc9	uc007ocm.1	NM_001033149	tetratricopeptide repeat domain 9	Isomerase		127	185	150	98	16	21	21	16	12.51	0.57	4.02	1.32	No	Yes	Yes
chr15	102750561	102752561	Hoxc13	uc007xwv.1	NM_010464	homeobox C13	Transcription factor	Homeobox transcription factor	185	60	90	270	3	25	30	0	11.7	0.63	1.03	9.75	No	Yes	Yes
chr5	149210455	149212455	Slc7a1	uc009aos.1	NM_007513	solute carrier family 7 (cationic amino acid			235	286	199	362	8	18	25	4	11.42	10.1	9.58	18.65	No	Yes	Yes
chr5	130477698	130479698	Gusb	uc008ztt.1	NM_010368	glucuronidase, beta	Hydrolase	Galactosidase	79	73	86	127	14	20	24	8	10.61	7.52	11.42	14.92	No	Yes	Yes
chr11	95274396	95276396	Spop	uc007laj.1	NM_025287	speckle-type POZ protein	Transcription factor	Transcription cofactor	112	110	123	99	10	23	26	10	10.5	32.87	14.86	14.29	No	Yes	Yes
chr5	24605248	24607248	Prkag2	uc008wsm.1	NM_145401	AMP-activated protein kinase gamma2 subunit			42	57	94	52	16	40	31	14	10.5	5.39	5.05	6.37	No	Yes	Yes
chr11	68199328	68201328	Ntn1	uc007jnm.1	NM_008744	netrin 1	Extracellular matrix	Extracellular matrix linker protein	117	126	85	182	4	23	27	3	10.38	6.37	5.62	13.88	No	Yes	Yes
chr1	186705915	186707915	C130074G19Rik	uc007dys.1	NM_178692	hypothetical protein LOC226777			98	40	60	218	13	34	34	0	10.33	1.26	1.72	26.51	No	Yes	Yes
chr2	129417574	129419574	Sirpa	uc008mhz.1	AK159617	signal-regulatory protein alpha	Signaling molecule	Chemokine	165	112	121	133	6	21	17	7	10.33	1.66	2.24	8.26	No	Yes	Yes
chr3	85690315	85692315	Arfip1	uc008pqg.1	AK147159	ADP-ribosylation factor interacting protein 1			37	65	76	35	14	24	25	11	10.15	15.09	15.43	14.34	No	Yes	Yes
chr2	167065037	167067037	Ptgis	uc008nzl.1	NM_008968	prostaglandin I2 (prostacyclin) synthase	Oxidoreductase	Isomerase	7	28	42	11	29	29	24	27	10.1	7.92	6.02	3.96	No	Yes	Yes
chr9	26961965	26963965	Jam3	uc009oqj.1	NM_023277	junction adhesion molecule 3	Cell adhesion molecule		60	47	100	152	9	31	18	3	10.04	13.77	9.87	32.13	No	Yes	Yes
chr11	120521151	120523151	Notum	uc007mtz.1	NM_175263	notum pectinacetylesterase homolog			343	168	262	450	1	18	28	4	9.58	8.89	4.13	30.46	No	Yes	Yes
chr18	37965063	37967063	Pcdhgc3	uc008ere.1	NM_033581	protocadherin gamma subfamily C, 3			74	64	109	116	10	30	29	5	9.35	13.94	4.99	18.24	No	Yes	Yes
chr5	145305770	145307770	Nptx2	uc009alr.1	NM_016789	neuronal pentraxin 2	Defense/immunity protein	Antibacterial response protein	57	72	95	60	17	26	28	14	9.12	10.38	5.39	7.23	No	Yes	Yes
chr3	14885724	14887724	Car2	uc008oqt.1	NM_009801	carbonic anhydrase 2	Lyase	Dehydratase	122	116	251	202	10	18	8	1	8.78	245.32	18.93	26.79	No	Yes	Yes
chr9	108593473	108595473	Prkar2a	uc009rqt.1	NM_008924	protein kinase, cAMP dependent regulatory, type	Select regulatory molecule	Kinase modulator	92	125	115	124	12	27	36	8	8.78	12.56	4.99	6.08	No	Yes	Yes
chr3	88057606	88059606	Rhbg	uc008pui.1	NM_021375	Rhesus blood group-associated B glycoprotein	Transporter	Cation transporter	8	20	30	8	28	51	58	30	8.43	0.4	3.5	9.24	No	Yes	Yes
chr2	18597644	18599644	Bmi1	uc008ily.1	NM_007552	Bmi1 polycomb ring finger oncogene	Transcription factor	Zinc finger transcription factor	128	70	62	124	8	22	29	11	8.2	1.72	6.14	10.56	No	Yes	Yes
chr19	56470618	56472618	Casp7	uc008hyw.1	NM_007611	caspase 7	Protease	Cysteine protease	76	62	49	34	18	37	49	20	8.15	4.7	5.05	8.84	No	Yes	Yes
chr15	93165911	93167911	YAF2	uc007xir.1	AK012787	Mus musculus YAF2 mRNA for YY1 associated factor-2-a, complete cds.	Transcription factor	Transcription cofactor	60	107	114	71	13	28	21	11	8.09	7.34	6.2	6.25	No	Yes	Yes
chr18	37895589	37897589	Pcdhga9	uc008eqx.1	NM_033592	protocadherin gamma subfamily A, 9			12	20	30	19	20	43	46	14	7.86	10.96	4.88	16.87	No	Yes	Yes
chr18	37924233	37926233	Pcdhga12	uc008erd.1	NM_033595	protocadherin gamma subfamily A, 12			15	23	28	17	14	41	38	9	7.8	10.5	4.65	15.95	No	Yes	Yes
chr3	145311945	145313945	Cyr61	uc008rqq.1	NM_010516	cysteine rich protein 61	Signaling molecule	Growth factor	75	60	133	82	16	34	14	12	7.69	99.25	38.1	3.67	No	Yes	Yes
chr1	93308799	93310799	Hes6	uc007cat.1	AK146192	Mus musculus mRNA for HES6, complete cds.	Transcription factor	Nucleic acid binding	66	84	152	49	8	18	20	12	7.69	8.78	7.69	8.15	No	Yes	Yes
chr4	133897984	133899984	Slc30a2	uc008veu.1	NM_001039677	solute carrier family 30 (zinc transporter),	Transporter		77	60	70	137	8	29	15	0	7.63	6.54	1.61	11.88	No	Yes	Yes
chr7	69492162	69494162	Ndn	uc009hff.1	NM_010882	necdin	Nucleic acid binding	Double-stranded DNA binding protein	27	45	76	18	15	19	38	16	7.57	11.3	13.54	5.11	No	Yes	Yes
chr18	37973732	37975732	Pcdhgc4	uc008erf.1	NM_033582	protocadherin gamma subfamily C, 4			10	20	32	11	15	50	35	10	7.4	10.21	4.53	15.83	No	Yes	Yes
chr3	137285699	137287699	Ddit4l	uc008rmn.1	NM_030143	DNA-damage-inducible transcript 4-like			117	62	122	130	9	22	26	10	7.4	8.09	6.6	6.02	No	Yes	Yes
chr10	60293329	60295329	Unc5b	uc007ffe.1	NM_029770	unc-5 homolog B			120	94	152	136	12	40	30	9	7.17	19.45	4.65	7.23	No	Yes	Yes
chr1	84691796	84693796	Dner	uc007bsw.1	NM_152915	delta/notch-like EGF-related receptor	Receptor	Signaling molecule	68	55	82	75	9	21	19	9	7.11	1.2	1.61	1.38	No	Yes	Yes
chr2	130222310	130224310	Cpxm1	uc008mir.1	NM_019696	carboxypeptidase X 1 (M14 family)	Protease	Metalloprotease	69	57	85	45	11	23	25	14	6.88	4.82	4.88	6.71	No	Yes	Yes
chr4	133053465	133055465	2300002D11Rik	uc008vcu.1	NM_001081156	hypothetical protein LOC69539			115	132	91	79	15	26	32	16	6.88	0.69	3.84	3.21	No	Yes	Yes
chr1	132993120	132995120	Mapkapk2	uc007cmv.1	NM_008551	MAP kinase-activated protein kinase 2	Kinase	Protein kinase	120	112	140	115	14	25	19	7	6.77	15.89	7.29	9.29	No	Yes	Yes
chr7	88598562	88600562	Cpeb1	uc009ibw.1	NM_007755	cytoplasmic polyadenylation element binding	Nucleic acid binding	mRNA processing factor	29	32	45	14	15	34	32	22	6.54	2.52	5.97	2.24	No	Yes	Yes
chr10	20879790	20881790	Myb	uc007eog.1	NM_010848	myeloblastosis proto-oncogene product			174	115	134	61	3	22	26	10	6.37	5.05	3.5	2.7	No	Yes	Yes
chrX	11656180	11658180	Bcor	uc009sqq.1	NM_029510	BCL-6 interacting corepressor isoform a			94	60	74	114	11	18	4	1	6.37	9.64	10.79	7.4	No	Yes	Yes
chr15	32173417	32175417	AK007719	uc007vkn.1	AK007719	Mus musculus adult male kidney cDNA, RIKEN full-length enriched library, clone:0610007N19 product:unclassifiable, full insert sequence.			60	72	76	12	10	20	15	18	6.31	0.92	2.12	0.63	No	Yes	Yes
chr15	78632099	78634099	Card10	uc007wrj.1	AF363456	caspase recruitment domain family, member 10	Miscellaneous function		87	96	126	52	11	20	28	20	6.31	5.85	4.99	1.32	No	Yes	Yes
chr11	4017732	4019732	Sec14l2	uc007huh.1	NM_144520	SEC14-like 2	Transporter		11	29	45	17	19	26	38	29	6.2	2.29	4.99	3.56	No	Yes	Yes
chr8	58772348	58774348	Hpgd	uc009lso.1	NM_008278	hydroxyprostaglandin dehydrogenase 15 (NAD)	Oxidoreductase	Dehydrogenase	48	42	49	33	15	21	26	14	6.14	0.69	3.44	2.64	No	Yes	Yes
chr11	4957130	4959130	Rasl10a	uc007hvs.1	NM_145216	RAS-related on chromosome 22	Select regulatory molecule	G-protein	11	35	42	19	27	48	44	28	6.08	0.86	6.02	4.36	No	Yes	Yes
chr11	76659510	76661510	Cpd	uc007kga.1	NM_007754	carboxypeptidase D	Protease	Metalloprotease	87	85	97	87	8	28	21	16	6.08	8.43	5.16	3.44	No	Yes	Yes
chr14	49281547	49283547	Otx2	uc007tjq.1	BC017609	orthodenticle homolog 2	Transcription factor	Homeobox transcription factor	75	105	134	27	11	43	39	11	6.02	33.56	21.4	4.07	No	Yes	Yes
chr2	119567072	119569072	Itpka	uc008luf.1	NM_146125	inositol 1,4,5-trisphosphate 3-kinase A	Kinase		132	109	133	185	5	21	21	2	5.79	1.32	2.47	14.97	No	Yes	Yes
chr1	154801230	154803230	Nmnat2	uc007czq.1	NM_175460	nicotinamide nucleotide adenylyltransferase 2	Transferase	Nucleotidyltransferase	8	85	82	15	36	46	37	28	5.79	6.94	5.74	9.06	No	Yes	Yes
chr9	85735016	85737016	Tpbg	uc009qwz.1	NM_011627	trophoblast glycoprotein	Receptor	Extracellular matrix	103	75	113	131	6	23	15	1	5.79	9.75	4.88	13.02	No	Yes	Yes
chr15	98461650	98463650	Cacnb3	uc007xnb.1	NM_001044741	calcium channel, voltage-dependent, beta 3	Ion channel	Voltage-gated ion channel	17	22	85	19	10	34	22	7	5.74	7.34	11.13	10.27	No	Yes	Yes
chr13	72765425	72767425	Irx2	uc007rde.1	NM_010574	Iroquois related homeobox 2	Transcription factor	Homeobox transcription factor	98	59	69	99	7	24	27	6	5.68	1.09	1.32	3.9	No	Yes	Yes
chr13	51941063	51943063	Gadd45g	uc007qmq.1	NM_011817	growth arrest and DNA-damage-inducible 45 gamma	Miscellaneous function		20	95	257	11	17	22	19	20	5.62	8.38	7	0.4	No	Yes	Yes
chr2	11422694	11424694	Pfkfb3	uc008iie.1	NM_133232	6-phosphofructo-2-kinase/fructose-2,			60	107	168	70	7	19	19	14	5.62	12.97	5.34	2.07	No	Yes	Yes
chr14	79700442	79702442	1190002H23Rik	uc007ust.1	NM_025427	response gene to complement 32			46	34	32	3	10	23	24	9	5.57	0.86	5.51	0.17	No	Yes	Yes
chr3	159501658	159503658	Gpr177	uc008rwc.1	AK031444	Mus musculus 11 days pregnant adult female ovary and uterus cDNA, RIKEN full-length enriched library, clone:5031439A09 product:hypothetical protein, full insert sequence.			56	60	103	69	12	31	21	12	5.57	13.43	3.61	2.24	No	Yes	Yes
chr15	98464194	98466194	Cacnb3	uc007xnc.1	NM_007581	calcium channel, voltage-dependent, beta 3			77	47	133	71	6	25	20	8	5.51	6.94	10.61	9.75	No	Yes	Yes
chr17	23876297	23878297	Paqr4	uc008atb.1	NM_023824	progestin and adipoQ receptor family member IV	Receptor		25	36	64	12	15	36	29	24	5.45	3.21	12.39	10.79	No	Yes	Yes
chr5	109122520	109124520	Fgfrl1	uc008ypa.1	NM_054071	fibroblast growth factor receptor-like 1	Receptor	Tyrosine protein kinase receptor	79	117	107	84	11	20	20	11	5.39	2.52	3.04	6.08	No	Yes	Yes
chr11	5964751	5966751	Camk2b	uc007hxr.1	NM_007595	calcium/calmodulin-dependent protein kinase II,			142	130	131	135	14	33	45	15	5.34	1.55	4.7	8.2	No	Yes	Yes
chr15	57907044	57909044	9130401M01Rik	uc007vtc.1	AK142790	hypothetical protein LOC75758			180	172	214	140	14	26	32	9	5.34	13.25	7.06	7.92	No	Yes	Yes
chr13	89881117	89883117	Vcan	uc007rjg.1	NM_001081249	versican			94	73	127	62	6	27	30	8	5.28	13.43	8.66	6.25	No	Yes	Yes
chr16	45843491	45845491	Phldb2	uc007zja.1	NM_153412	pleckstrin homology-like domain, family B,			77	78	96	75	8	27	22	8	5.28	10.67	9.29	4.88	No	Yes	Yes
chr13	111184255	111186255	Plk2	uc007rvr.1	AK143452	Mus musculus 8 days embryo whole body cDNA, RIKEN full-length enriched library, clone:5730575K07 product:polo-like kinase 2 (Drosophila), full insert sequence.	Kinase	Protein kinase	114	92	186	136	13	20	15	11	5.22	24.21	4.7	2.64	No	Yes	Yes
chr11	49837832	49839832	Rnf130	uc007irk.1	AK220529	ring finger protein 130	Ligase	Ubiquitin-protein ligase	127	121	113	138	11	33	42	5	5.05	1.2	1.72	4.3	No	Yes	Yes
chr19	30104002	30106002	Uhrf2	uc008hef.1	AK041564	E3 ubiquitin-protein ligase UHRF2 (EC 6.3.2.-) (Ubiquitin-like PHD and RING finger domain-containing protein 2) (Ubiquitin-like-containing PHD and RING finger domains protein 2) (Np95-like ring finger protein) (Nuclear zinc finger protein Np97) (NIRF).	Transcription factor	Zinc finger transcription factor	250	227	224	221	10	34	23	6	5.05	8.15	2.7	2.35	No	Yes	Yes
chr2	92298951	92300951	Slc35c1	uc008kyb.1	NM_211358	GDP-fucose transporter 1 isoform 1	Transporter		79	78	142	65	13	29	20	16	5.05	3.61	3.56	4.82	No	Yes	Yes
chr4	155215579	155217579	asp3	uc008wfa.1	BC002140	Mus musculus asp3 mRNA for adipocyte-specific protein 3, complete cds.			18	39	52	10	15	25	26	13	5.05	6.43	7.8	4.42	No	Yes	Yes
chr7	121778804	121780804	Calca	uc009jif.1	NM_001033954	calcitonin isoform Cgrp preproprotein	Signaling molecule	Peptide hormone	29	63	47	11	13	25	21	17	5.05	12.22	24.9	7	No	Yes	Yes
chr7	125727200	125729200	Tmc7	uc009jka.1	NM_172476	Tmc7 protein	Ion channel		44	35	45	44	7	38	31	1	4.99	1.72	1.55	11.65	No	Yes	Yes
chr1	182871648	182873648	Tmem63a	uc007dwx.1	NM_144794	transmembrane protein 63a			80	110	119	38	14	26	27	34	4.99	5.91	4.25	2.35	No	Yes	Yes
chr4	99321989	99323989	Foxd3	uc008tuv.1	NM_010425	forkhead box D3	Transcription factor		55	97	127	123	11	20	23	8	4.99	9.24	4.42	6.14	No	Yes	Yes
chr4	137236617	137238617	Rap1gap	uc008vjn.1	NM_001081155	Rap1 GTPase-activating protein			0	17	27	2	21	30	34	21	4.99	1.89	4.88	9.41	No	Yes	Yes
chr4	135241438	135243438	Il28ra	uc008vgw.1	NM_174851	interleukin 28 receptor alpha	Receptor	Cytokine receptor	84	63	77	90	16	42	34	6	4.93	1.03	2.98	5.34	No	Yes	Yes
chr10	14263842	14265842	Gpr126	uc007elk.1	NM_001002268	G protein-coupled receptor 126	Receptor	G-protein coupled receptor	98	32	47	112	8	25	30	5	4.7	0.29	1.66	3.61	No	Yes	Yes
chr4	58923802	58925802	AI314180	uc008szf.1	AK043020	hypothetical protein LOC230249	Miscellaneous function		115	101	152	151	15	23	21	8	4.7	8.38	2.01	2.47	No	Yes	Yes
chr9	86774207	86776207	Snap91	uc009qxv.1	NM_013669	synaptosomal-associated protein 91	Membrane traffic protein	Vesicle coat protein	75	91	105	67	11	28	30	16	4.65	0.63	1.95	5.39	No	Yes	Yes
chr13	53380478	53382478	Ror2	uc007qnj.1	NM_013846	receptor tyrosine kinase-like orphan receptor 2	Receptor	Tyrosine protein kinase receptor	122	105	135	255	11	33	33	2	4.65	4.53	2.41	10.5	No	Yes	Yes
chr8	13676587	13678587	Rasa3	uc009kye.1	NM_009025	RAS p21 protein activator 3			137	125	133	130	12	26	21	11	4.59	2.12	2.07	3.9	No	Yes	Yes
chr9	53417455	53419455	Acat1	uc009pmg.1	NM_144784	acetyl-Coenzyme A acetyltransferase 1 precursor	Transferase	Acetyltransferase	11	19	35	7	12	31	28	11	4.59	5.51	6.54	8.89	No	Yes	Yes
chr11	78310205	78312205	A830091I15Rik	uc007kji.1	NM_172795	sterile alpha and TIR motif containing 1	Select regulatory molecule		17	23	72	14	12	21	23	19	4.53	0.98	2.52	3.16	No	Yes	Yes
chr13	56709963	56711963	Tgfbi	uc007qsv.1	NM_009369	transforming growth factor, beta induced	Signaling molecule	Cell adhesion molecule	2	16	40	9	23	35	39	30	4.53	3.16	1.89	5.97	No	Yes	Yes
chr14	68740808	68742808	AK162870	uc007ulp.1	AK162870	Mus musculus adult male hypothalamus cDNA, RIKEN full-length enriched library, clone:A230070E04 product:unclassifiable, full insert sequence.			36	38	47	231	14	22	12	12	4.48	2.35	0.52	1.66	No	Yes	Yes
chrX	99446108	99448108	Cited1	uc009tyn.1	NM_007709	Cbp/p300-interacting transactivator with	Transcription factor	Nucleic acid binding	59	29	57	136	15	25	19	7	4.48	4.25	1.66	6.48	No	Yes	Yes
chr11	97913776	97915776	Stac2	uc007lfl.1	NM_146028	SH3 and cysteine rich domain 2			71	85	108	68	7	18	14	10	4.42	1.61	2.81	2.81	No	Yes	Yes
chr15	64213481	64215481	Ddef1	uc007vzk.1	NM_010026	development and differentiation enhancing			100	93	109	100	15	20	19	9	4.42	6.2	3.67	6.71	No	Yes	Yes
chr18	82643514	82645514	Mbp	uc008ftr.1	NM_001025245	Golli-mbp isoform 2	Miscellaneous function	Myelin protein	125	52	62	43	13	39	28	20	4.36	0.86	1.61	2.75	No	Yes	Yes
chr11	69647351	69649351	Nlgn2	uc007jrw.1	NM_198862	neuroligin 2	Signaling molecule		40	35	55	46	8	30	26	7	4.36	4.53	8.89	8.38	No	Yes	Yes
chr2	30656227	30658227	1700001O22Rik	uc008jcr.1	NM_198000	hypothetical protein LOC73598			62	67	64	45	8	29	32	7	4.36	0.4	3.44	4.99	No	Yes	Yes
chr11	69181928	69183928	Chd3	uc007jpy.1	NM_146019	chromodomain helicase DNA binding protein 3	Nucleic acid binding	Helicase	75	48	52	63	5	18	15	6	4.3	2.35	3.9	2.58	No	Yes	Yes
chr5	17865231	17867231	Gnai1	uc008wns.1	NM_010305	guanine nucleotide binding protein, alpha	Select regulatory molecule	G-protein	65	91	166	92	17	36	31	19	4.3	13.94	5.05	7.69	No	Yes	Yes
chr19	57081667	57083667	Afap1l2	uc008hzm.1	NM_146102	actin filament associated protein 1-like 2			45	44	65	22	12	20	25	14	4.25	1.38	2.98	1.26	No	Yes	Yes
chr4	43535260	43537260	Tpm2	uc008sqb.1	M87635	tropomyosin 2, beta	Cytoskeletal protein	Actin binding motor protein	7	42	102	6	23	21	14	18	4.19	33.96	17.27	5.51	No	Yes	Yes
chr7	73253400	73255400	Chsy1	uc009hhb.1	NM_001081163	carbohydrate (chondroitin) synthase 1	Transferase	Glycosyltransferase	118	174	167	112	11	26	22	10	4.19	8.72	7.75	6.6	No	Yes	Yes
chr10	85060155	85062155	Btbd11	uc007glh.1	NM_001017525	BTB (POZ) domain containing 11 isoform 2			1	17	35	12	16	22	19	15	4.07	1.43	4.76	2.7	No	Yes	Yes
chr1	9837361	9839361	Sgk3	uc007agx.1	NM_001037759	serum/glucocorticoid regulated kinase 3			51	77	75	67	18	24	37	6	4.02	2.7	2.7	7.75	No	Yes	Yes
chr1	193148843	193150843	2310028N02Rik	uc007ech.1	NM_025864	hypothetical protein LOC66950			65	85	140	55	11	25	20	19	3.9	3.16	5.45	5.45	No	Yes	Yes
chr4	43393853	43395853	Rusc2	uc008spm.1	NM_001037709	RUN and SH3 domain containing 2			172	84	76	132	6	26	35	4	3.9	1.2	2.41	3.33	No	Yes	Yes
chr1	77510663	77512663	Epha4	uc007bpz.1	NM_007936	Eph receptor A4	Receptor	Tyrosine protein kinase receptor	157	100	276	351	7	26	7	1	3.73	17.27	5.11	20.88	No	Yes	Yes
chr15	79844238	79846238	Pdgfb	uc007wuz.1	NM_011057	platelet derived growth factor, B polypeptide	Signaling molecule	Growth factor	47	87	68	23	10	26	16	17	3.67	8.55	2.81	0.4	No	Yes	Yes
chr16	98143204	98145204	5830404H04Rik	uc008ads.1	NM_174847	hypothetical protein LOC207781			157	118	138	137	10	23	33	5	3.67	0.86	2.01	2.98	No	Yes	Yes
chr7	152023612	152025612	Fgf3	uc009kqp.1	NM_008007	fibroblast growth factor 3	Signaling molecule	Growth factor	54	50	73	100	16	36	41	18	3.61	0.34	1.66	2.41	No	Yes	Yes
chr13	64375238	64377238	Cdc14b	uc007qym.1	AK161345	CDC14 cell division cycle 14 homolog B			87	170	112	40	15	19	22	18	3.61	4.13	1.03	0.8	No	Yes	Yes
chr5	143578066	143580066	Zfp469	uc009ajg.1	NM_178242	zinc finger protein 469			307	75	121	310	2	33	27	0	3.61	1.2	0.98	6.48	No	Yes	Yes
chr5	137040698	137042698	Cutl1	uc009aaj.1	AB041595	Brain cDNA, clone MNCb-2844, similar to Mus musculus mCASP (cux) mRNA.			117	145	174	148	13	22	21	11	3.56	3.38	2.35	6.94	No	Yes	Yes
chr7	140003879	140005879	A930008G19Rik	uc009kci.1	NM_212473	hypothetical protein LOC77938			178	69	153	349	5	31	19	0	3.56	1.84	0.92	12.16	No	Yes	Yes
chr3	145420690	145422690	Ddah1	uc008rqr.1	NM_026993	dimethylarginine dimethylaminohydrolase 1	Hydrolase		25	60	64	34	17	32	29	11	3.5	12.79	3.9	3.73	No	Yes	Yes
chr7	28230608	28232608	Spnb4	uc009fwc.1	NM_032610	spectrin beta 4			13	51	47	8	16	23	34	16	3.5	1.89	5.45	2.7	No	Yes	Yes
chr8	71403453	71405453	Lpl	uc009lwp.1	AK089473	Mus musculus adult male kidney cDNA, RIKEN full-length enriched library, clone:0610017C21 product:lipoprotein lipase, full insert sequence.	Hydrolase	Lipase	57	28	40	65	15	37	28	6	3.5	0.29	0	0.06	No	Yes	Yes
chr16	30549664	30551664	Tmem44	uc007ywq.1	NM_172614	transmembrane protein 44			79	97	105	60	9	18	11	11	3.44	0.86	1.66	2.35	No	Yes	Yes
chr13	94826750	94828750	Lhfpl2	uc007rlp.1	NM_172589	lipoma HMGIC fusion partner-like 2			138	70	109	268	3	23	22	2	3.44	3.16	3.38	9.98	No	Yes	Yes
chr15	68757849	68759849	Khdrbs3	uc007wbf.1	NM_010158	KH domain containing, RNA binding, signal	Nucleic acid binding		84	110	149	110	10	20	15	16	3.44	7.92	6.02	9.47	No	Yes	Yes
chr2	93301653	93303653	Cd82	uc008lfx.1	NM_007656	CD82 antigen	Signaling molecule	Membrane-bound signaling molecule	25	32	55	6	14	31	33	16	3.44	0.63	2.18	0.23	No	Yes	Yes
chr1	194596215	194598215	Hhat	uc007edp.1	NM_144881	hedgehog acyltransferase	Transferase	Acyltransferase	78	28	51	68	8	31	43	6	3.38	0.34	0.75	1.43	No	Yes	Yes
chr18	36123488	36125488	Psd2	uc008ena.1	NM_028707	pleckstrin and Sec7 domain containing 2	Select regulatory molecule	G-protein modulator	3	22	38	0	15	26	26	18	3.38	0.29	2.24	0.52	No	Yes	Yes
chr5	108876910	108878910	Mfsd7	uc008yoc.1	NM_172883	major facilitator superfamily domain containing	Transporter		42	30	46	25	12	18	20	11	3.38	0.46	1.2	0.86	No	Yes	Yes
chr16	58522425	58524425	St3gal6	uc007znt.1	NM_018784	alpha2,3-sialyltransferase VI	Transferase	Glycosyltransferase	87	72	91	77	14	32	36	17	3.33	3.73	0.75	1.09	No	Yes	Yes
chr15	101241832	101243832	Krt7	uc007xtd.1	NM_033073	keratin 7	Cytoskeletal protein	Miscellaneous function	3	20	37	0	23	30	26	23	3.27	3.73	15.15	0.4	No	Yes	Yes
chr15	84961387	84963387	Smc1b	uc007xcx.1	NM_080470	SMC (structural maintenace of chromosomes	Nucleic acid binding	Chromatin/chromatin-binding protein	15	23	47	31	15	30	32	16	3.21	0.69	3.38	1.32	No	Yes	Yes
chr8	86567878	86569878	Rln3	uc009mls.1	NM_173184	relaxin 3			12	30	49	19	16	34	24	17	3.21	1.66	2.12	1.43	No	Yes	Yes
chr12	77633568	77635568	Plekhg3	uc007nyi.1	AK080928	4 days neonate male adipose cDNA, RIKEN full-length enriched library, clone:B430212B09 product:hypothetical Dbl, domain (dbl/cdc24 rhoGEF family), PH Domain containing protein, full insert sequence.			242	154	177	260	3	35	36	1	3.16	2.47	1.26	4.42	No	Yes	Yes
chr4	155212866	155214866	Mxra8	uc008wez.1	NM_024263	matrix-remodelling associated 8			3	15	26	6	16	18	11	8	3.16	4.99	5.74	3.44	No	Yes	Yes
chr7	25371561	25373561	Ethe1	uc009fqb.1	NM_023154	ETHE1 protein	Hydrolase		1	27	28	2	16	25	10	15	3.16	5.28	4.93	7.63	No	Yes	Yes
chr9	14848922	14850922	Panx1	uc009ofi.1	NM_019482	pannexin 1			138	115	162	165	8	23	22	10	3.16	6.43	4.13	6.54	No	Yes	Yes
chr2	35136959	35138959	Gsn	uc008jkg.1	NM_146120	gelsolin			9	17	40	7	16	36	22	19	3.1	15.26	12.91	3.96	No	Yes	Yes
chr9	36953899	36955899	Pknox2	uc009oue.1	NM_001029838	Pbx/knotted 1 homeobox 2	Transcription factor	Homeobox transcription factor	77	37	65	97	6	21	22	5	2.98	0.52	0.4	4.82	No	Yes	Yes
chr2	136941067	136943067	Jag1	uc008moz.1	NM_013822	jagged 1	Receptor	Signaling molecule	182	168	225	202	2	18	8	3	2.98	11.7	2.93	6.31	No	Yes	Yes
chr2	157971128	157973128	Tgm2	uc008npr.1	NM_009373	transglutaminase 2, C polypeptide	Transferase	Acyltransferase	9	15	16	15	17	26	25	11	2.93	2.24	6.54	0.69	No	Yes	Yes
chr5	24106820	24108820	Smarcd3	uc008wsd.1	NM_025891	SWI/SNF related, matrix associated, actin	Nucleic acid binding	Chromatin/chromatin-binding protein	22	45	67	29	14	42	51	9	2.93	1.78	2.98	8.55	No	Yes	Yes
chr2	117167613	117169613	Rasgrp1	uc008lrl.1	NM_011246	RAS guanyl releasing protein 1	Select regulatory molecule	G-protein modulator	74	72	83	40	14	29	22	8	2.87	2.24	0.52	7.06	No	Yes	Yes
chr1	156945766	156947766	Ier5	uc007dax.1	NM_010500	immediate early response 5			158	72	106	135	11	25	23	13	2.87	4.93	3.21	2.93	No	Yes	Yes
chr10	19653288	19655288	Map3k5	uc007enm.1	NM_008580	mitogen activated protein kinase kinase kinase	Kinase	Protein kinase	170	106	133	177	9	25	28	11	2.87	1.49	0.8	1.26	No	Yes	Yes
chr14	118634124	118636124	Sox21	uc007uyt.1	NM_145464	SRY-box 21	Transcription factor	Nucleic acid binding	202	157	128	212	11	30	28	12	2.87	1.32	6.02	7.63	No	Yes	Yes
chr2	25977331	25979331	Btbd14a	uc008iuc.1	NM_026495	BTB (POZ) domain containing 14A isoform 1			127	109	130	90	13	28	32	15	2.87	0.57	1.61	1.55	No	Yes	Yes
chr19	28908655	28910655	Slc1a1	uc008hcl.1	AK045632	solute carrier family 1 (neuronal/epithelial	Transporter		77	57	79	62	14	28	32	9	2.81	0.57	1.26	1.38	No	Yes	Yes
chr2	131854546	131856546	Rassf2	uc008mmf.1	NM_175445	Ras association (RalGDS/AF-6) domain family 2	Select regulatory molecule	G-protein modulator	85	100	99	110	12	27	29	11	2.81	0.92	0.92	2.47	No	Yes	Yes
chr11	69616170	69618170	Tmem102	uc007jrt.1	AK036110	11 days embryo spinal cord cDNA, RIKEN full-length enriched library, clone:G630025P09 product:hypothetical protein, full insert sequence.			75	62	66	65	5	25	33	3	2.81	1.61	2.98	3.84	No	Yes	Yes
chr16	91269013	91271013	Olig1	uc007zxf.1	NM_016968	oligodendrocyte transcription factor 1	Transcription factor	Nucleic acid binding	82	150	60	13	13	19	35	28	2.81	0.11	9.01	0	No	Yes	Yes
chr14	70827901	70829901	Piwil2	uc007unx.1	NM_021308	piwi like homolog 2	Miscellaneous function		5	17	25	0	15	19	16	16	2.75	2.12	6.94	0.4	No	Yes	Yes
chr18	80242702	80244702	Pard6g	uc008fsj.1	NM_053117	par-6 partitioning defective 6 homolog gamma	Tight junction	Miscellaneous function	104	132	140	132	10	18	7	8	2.75	5.34	2.98	4.7	No	Yes	Yes
chr5	148767895	148769895	C130038G02Rik	uc009aon.1	NM_029920	hypothetical protein LOC77521 isoform b			100	59	97	58	12	31	26	15	2.7	0.4	1.03	2.41	No	Yes	Yes
chr18	4351951	4353951	Map3k8	uc008dye.1	NM_007746	mitogen activated protein kinase kinase kinase	Kinase	Protein kinase	65	52	98	73	13	29	27	6	2.7	2.29	1.61	2.18	No	Yes	Yes
chr2	25946916	25948916	Btbd14a	uc008iub.1	NM_001037098	BTB (POZ) domain containing 14A isoform 2	Transcription factor	Zinc finger transcription factor	32	31	51	25	15	25	23	11	2.7	0.52	1.43	1.43	No	Yes	Yes
chr5	33445882	33447882	Slc5a1	uc008xah.1	NM_019810	solute carrier family 5 (sodium/glucose	Transporter	Cation transporter	2	38	30	7	29	36	37	20	2.7	0.92	0.75	1.43	No	Yes	Yes
chr5	93473048	93475048	Ankrd56	uc008ydw.1	NM_175270	ankyrin repeat domain 56			102	103	112	73	13	28	27	14	2.7	0.98	2.41	1.72	No	Yes	Yes
chr11	79966663	79968663	Centa2	uc007klk.1	NM_172133	centaurin, alpha 2	Nucleic acid binding	Select regulatory molecule	87	109	112	91	12	26	30	20	2.64	0.57	0.98	2.64	No	Yes	Yes
chr16	30598808	30600808	BC022623	uc007ywy.1	NM_177632	hypothetical protein LOC224093			112	183	214	257	11	18	16	2	2.64	6.77	6.6	8.78	No	Yes	Yes
chr11	114712155	114714155	Gprc5c	uc007mfw.1	AK128950	G protein-coupled receptor, family C, group 5,	Receptor	G-protein coupled receptor	150	91	156	92	6	29	28	9	2.58	9.29	1.89	2.07	No	Yes	Yes
chr1	184694036	184696036	Susd4	uc007dyk.1	NM_144796	sushi domain containing 4			87	70	112	73	17	20	10	15	2.52	6.54	3.56	1.43	No	Yes	Yes
chr4	3604273	3606273	Lyn	uc008rwk.1	NM_010747	Yamaguchi sarcoma viral (v-yes-1) oncogene	Kinase	Protein kinase	97	68	90	88	15	35	32	3	2.52	1.66	1.84	4.99	No	Yes	Yes
chr6	82982457	82984457	Dok1	uc009clr.1	NM_010070	docking protein 1	Miscellaneous function		107	48	124	171	6	30	16	4	2.52	4.07	2.01	14.23	No	Yes	Yes
chr8	107792773	107794773	Hsf4	uc009nca.1	NM_011939	heat shock transcription factor 4	Transcription factor		10	20	39	6	25	46	55	31	2.52	0.23	0.86	0.06	No	Yes	Yes
chr8	121969618	121971618	Efcbp2	uc009npq.1	NM_054095	neuronal calcium-binding protein 2	Signaling molecule		37	70	86	40	14	18	17	13	2.52	1.38	6.94	4.99	No	Yes	Yes
chr9	66766494	66768494	Rab8b	uc009qfk.1	NM_173413	RAB8B, member RAS oncogene family			65	80	135	65	14	27	16	13	2.52	7.17	2.98	3.04	No	Yes	Yes
chr3	89716084	89718084	Il6ra	uc008qaf.1	NM_010559	interleukin 6 receptor, alpha	Receptor	Cytokine receptor	59	37	49	114	8	35	31	3	2.47	0.46	0.4	2.07	No	Yes	Yes
chr5	101274247	101276247	A230097K15Rik	uc008yih.1	NM_172715	hypothetical protein LOC231510	Transferase	Acyltransferase	121	81	100	38	8	29	35	16	2.47	3.33	6.43	0.52	No	Yes	Yes
chr15	97834076	97836076	Col2a1	uc007xlo.1	NM_031163	procollagen, type II, alpha 1	Extracellular matrix	Extracellular matrix structural protein	5	15	47	12	34	62	60	40	2.47	0.8	1.03	0.34	No	Yes	Yes
chr18	11996782	11998782	Cables1	uc008ebr.1	AK158396	Cdk5 and Abl enzyme substrate 1			185	112	105	94	12	30	32	15	2.47	0.4	0.57	0.75	No	Yes	Yes
chr10	74522640	74524640	Bcr	uc007fqb.1	NM_001081412	breakpoint cluster region homolog	Select regulatory molecule	G-protein modulator	85	100	128	100	11	24	22	6	2.41	4.48	2.58	3.1	No	Yes	Yes
chr8	36437794	36439794	Ppp1r3b	uc009lkw.1	NM_177741	protein phosphatase 1, regulatory (inhibitor)	Select regulatory molecule	Phosphatase modulator	42	35	69	20	11	28	19	9	2.35	0.52	0.57	2.41	No	Yes	Yes
chr12	4037915	4039915	C030014M07Rik	uc007mxh.1	NM_001082483	hypothetical protein LOC668212			54	79	88	38	16	25	33	24	2.35	1.09	2.75	0.46	No	Yes	Yes
chr2	51789407	51791407	Rbm43	uc008jqk.1	BC003333	RNA binding motif protein 43			21	22	52	26	17	33	16	9	2.35	7.57	2.58	4.7	No	Yes	Yes
chr3	102739007	102741007	Sycp1	uc008qrz.1	NM_011516	synaptonemal complex protein 1	Nucleic acid binding	Chromatin/chromatin-binding protein	6	19	24	4	23	40	26	35	2.35	2.93	3.1	2.01	No	Yes	Yes
chr4	100448283	100450283	Cachd1	uc008tvg.1	AK129397	cache domain containing 1	Ion channel	Voltage-gated ion channel	208	105	141	214	3	26	14	0	2.35	3.9	0.34	3.56	No	Yes	Yes
chr6	142911972	142913972	St8sia1	uc009epv.1	NM_011374	ST8 alpha-N-acetyl-neuraminide	Transferase	Glycosyltransferase	95	100	155	155	8	20	18	1	2.35	2.81	1.26	6.77	No	Yes	Yes
chr1	75355918	75357918	Des	uc007box.1	NM_010043	desmin	Cytoskeletal protein	Miscellaneous function	7	27	37	2	21	28	20	21	2.29	1.89	3.44	2.7	No	Yes	Yes
chr4	43643806	43645806	Npr2	uc008sqm.1	NM_173788	natriuretic peptide receptor 2	Lyase	Cyclase	40	52	67	22	14	31	32	17	2.29	0.46	2.24	0.63	No	Yes	Yes
chr4	134258681	134260681	Man1c1	uc008vfm.1	AK141122	mannosidase, alpha, class 1C, member 1	Hydrolase		100	113	164	98	14	20	26	16	2.29	0.98	0.86	0.57	No	Yes	Yes
chr17	34399184	34401184	H2-Ab1	uc008ccb.1	NM_207105	histocompatibility 2, class II antigen A, beta	Defense/immunity protein	Major histocompatibility complex antigen	10	20	19	10	21	40	28	23	2.24	0.69	2.93	1.32	No	Yes	Yes
chr7	52954336	52956336	Car11	uc009gwr.1	NM_009800	carbonic anhydrase 11			3	23	65	8	21	39	26	17	2.24	1.89	4.3	3.33	No	Yes	Yes
chr9	49606174	49608174	Ncam1	uc009pjf.1	NM_001081445	neural cell adhesion molecule 1 isoform 1			104	59	89	104	7	19	20	5	2.24	2.47	1.2	3.9	No	Yes	Yes
chr19	27290921	27292921	Vldlr	uc008hbt.1	NM_013703	very low density lipoprotein receptor	Receptor		105	147	101	87	12	22	25	16	2.18	0.75	4.82	1.84	No	Yes	Yes
chr3	8666038	8668038	Hey1	uc008oop.1	NM_010423	hairy/enhancer-of-split related with YRPW motif	Transcription factor	Nucleic acid binding	162	155	152	104	12	24	28	16	2.18	2.29	1.38	2.07	No	Yes	Yes
chr4	151711759	151713759	Chd5	uc008wai.1	NM_001081376	chromodomain helicase DNA binding protein 5	Nucleic acid binding	Helicase	14	45	43	2	10	19	13	15	2.18	0.75	3.5	0.52	No	Yes	Yes
chr6	125262888	125264888	Ltbr	uc009duj.1	NM_010736	lymphotoxin B receptor	Receptor		14	36	35	20	21	25	25	25	2.18	2.47	3.61	1.55	No	Yes	Yes
chr7	106682995	106684995	Arrb1	uc009ilu.1	NM_177231	arrestin, beta 1 isoform A	Select regulatory molecule	Miscellaneous function	49	35	49	21	17	25	23	13	2.18	5.68	1.49	0.75	No	Yes	Yes
chr3	107260816	107262816	Kcnc4	uc008qxa.1	NM_145922	potassium voltage gated channel, Shaw-related	Ion channel	Voltage-gated ion channel	113	70	85	50	17	36	41	20	2.12	0.06	0.57	0.46	No	Yes	Yes
chr18	32535870	32537870	Bin1	uc008ejh.1	NM_009668	bridging integrator 1 isoform 1	Membrane traffic protein	Membrane traffic regulatory protein	65	92	171	56	13	35	21	15	2.12	8.43	2.64	3.79	No	Yes	Yes
chr2	127481431	127483431	Mal	uc008mfv.1	NM_010762	myelin and lymphocyte protein, T-cell	Miscellaneous function	Myelin protein	12	16	39	30	24	51	46	18	2.12	1.49	0.57	2.18	No	Yes	Yes
chr3	107988252	107990252	Amigo1	uc008qyg.1	NM_146137	amphoterin induced gene and ORF	Receptor	Extracellular matrix	60	59	95	47	15	41	27	21	2.12	1.03	2.12	1.09	No	Yes	Yes
chr4	109336977	109338977	Cdkn2c	uc008ucr.1	NM_007671	cyclin-dependent kinase inhibitor 2C	Select regulatory molecule	Kinase modulator	147	101	76	108	17	56	79	11	2.12	0.29	1.43	2.18	No	Yes	Yes
chr4	128482356	128484356	BC039093	uc008uvn.1	NM_001081098	hypothetical protein LOC230761	Transcription factor	Nucleic acid binding	63	96	60	55	7	22	22	9	2.12	0.98	1.72	2.18	No	Yes	Yes
chr5	143005030	143007030	Papolb	uc009aiw.1	NM_019943	poly (A) polymerase beta (testis specific)	Nucleic acid binding	mRNA processing factor	12	23	47	26	18	38	41	27	2.12	2.81	2.64	2.18	No	Yes	Yes
chr1	137270640	137272640	Tmem58	uc007ctc.1	NM_175259	transmembrane protein 58			10	32	69	23	19	20	14	24	2.07	7.46	4.19	0.92	No	Yes	Yes
chr13	53075408	53077408	Nfil3	uc007qni.1	NM_017373	nuclear factor, interleukin 3, regulated			150	147	184	150	15	30	24	16	2.07	2.64	2.58	3.73	No	Yes	Yes
chr2	163574913	163576913	Ada	uc008ntl.1	NM_007398	adenosine deaminase	Hydrolase	Deaminase	34	45	72	40	16	26	16	16	2.07	5.45	2.81	1.15	No	Yes	Yes
chr1	187277726	187279726	Slc30a10	uc007dzk.1	NM_001033286	solute carrier family 30, member 10	Transporter		40	37	76	100	18	31	26	9	2.01	0.17	0.11	4.48	No	Yes	Yes
chr2	102240057	102242057	Trim44	uc008lhv.1	NM_020267	DIPB protein			7	31	111	21	30	42	23	17	2.01	29.49	9.18	8.78	No	Yes	Yes
chr13	119502840	119504840	Fgf10	uc007ryv.1	NM_008002	fibroblast growth factor 10	Signaling molecule	Growth factor	34	40	41	32	11	26	24	10	2.01	1.2	2.24	0.63	No	Yes	Yes
chr14	119497186	119499186	AK147121	uc007uzm.1	AK147121	Mus musculus adult male testis cDNA, RIKEN full-length enriched library, clone:4933432K07 product:unclassifiable, full insert sequence.			237	190	76	21	14	38	32	25	2.01	0.11	0.52	0	No	Yes	Yes
chr9	119001614	119003614	Plcd1	uc009saf.1	NM_019676	phospholipase C, delta 1	Hydrolase	Lipase	7	52	73	2	20	23	24	27	2.01	3.27	10.96	1.84	No	Yes	Yes
chr12	4132425	4134425	Adcy3	uc007mxk.1	AK122298	adenylate cyclase 3	Lyase	Cyclase	42	81	110	48	18	25	29	18	1.95	2.81	2.47	2.12	No	Yes	Yes
chr14	70576479	70578479	Pdlim2	uc007uni.1	NM_145978	PDZ and LIM domain 2			3	15	30	2	24	32	24	21	1.95	10.9	7.69	0.4	No	Yes	Yes
chr8	73986545	73988545	Abhd8	uc009mdf.1	NM_022419	abhydrolase domain containing 8	Hydrolase		50	72	80	38	10	20	15	11	1.95	2.58	2.52	2.87	No	Yes	Yes
chr11	84770344	84772344	Car4	uc007krg.1	NM_007607	carbonic anhydrase 4	Lyase	Dehydratase	4	67	63	2	32	41	34	35	1.89	12.34	34.88	0.11	No	Yes	Yes
chr1	168308430	168310430	Tada1l	uc007dkl.1	AK050649	Mus musculus adult male hippocampus cDNA, RIKEN full-length enriched library, clone:2900026B15 product:hypothetical protein, full insert sequence.			79	67	114	66	10	25	19	7	1.89	0.86	0.34	0.23	No	Yes	Yes
chr15	74345625	74347625	Bai1	uc007wco.1	NM_174991	brain-specific angiogenesis inhibitor 1	Receptor	G-protein coupled receptor	10	39	28	12	20	45	53	21	1.89	0.57	3.16	0.34	No	Yes	Yes
chr3	58495310	58497310	Siah2	uc008pia.1	NM_009174	seven in absentia 2	Ligase	Ubiquitin-protein ligase	144	104	134	157	17	43	40	13	1.89	1.49	2.24	8.2	No	Yes	Yes
chr7	149844394	149846394	Igf2	uc009koc.1	NM_010514	insulin-like growth factor 2			10	19	40	1	17	33	24	17	1.89	28.57	36.6	0.52	No	Yes	Yes
chr11	69614127	69616127	Fgf11	uc007jrr.1	NM_010198	fibroblast growth factor 11	Signaling molecule	Growth factor	75	73	78	40	16	49	61	16	1.84	0.34	0.52	1.55	No	Yes	Yes
chr4	134107081	134109081	Sepn1	uc008vfk.1	NM_029100	selenoprotein N, 1			8	44	36	8	23	24	23	22	1.84	4.65	4.59	0.75	No	Yes	Yes
chr7	150645901	150647901	Cdkn1c	uc009kpd.1	NM_009876	cyclin-dependent kinase inhibitor 1C (P57)	Select regulatory molecule	Kinase modulator	7	19	47	5	13	29	21	23	1.84	12.97	15.43	2.52	No	Yes	Yes
chr1	52873381	52875381	Inpp1	uc007ayo.1	NM_008384	inositol polyphosphate-1-phosphatase	Phosphatase		34	63	65	21	13	22	21	16	1.84	2.93	2.18	1.09	No	Yes	Yes
chr11	118946453	118948453	Cbx4	uc007mpw.1	NM_007625	chromobox homolog 4			70	32	56	101	14	35	34	8	1.84	0.46	0.69	4.99	No	Yes	Yes
chr12	77504162	77506162	Hspa2	uc007nyf.1	NM_001002012	heat shock protein 2	Chaperone	Hsp 70 family chaperone	170	125	168	124	13	30	32	12	1.84	2.93	1.72	6.31	No	Yes	Yes
chr18	4633926	4635926	9430020K01Rik	uc008dyl.1	NM_001081963	hypothetical protein LOC240185			80	85	103	87	8	19	19	8	1.84	2.81	1.66	2.47	No	Yes	Yes
chr5	8621952	8623952	Rundc3b	uc008wkk.1	NM_198620	RUN domain containing 3B	Select regulatory molecule	G-protein modulator	127	121	117	105	8	18	20	7	1.84	1.61	1.15	2.87	No	Yes	Yes
chr5	139604645	139606645	Prkar1b	uc009afy.1	NM_008923	protein kinase, cAMP dependent regulatory, type	Select regulatory molecule	Kinase modulator	14	25	30	9	19	29	28	13	1.84	0.4	0.8	0.69	No	Yes	Yes
chr16	4418588	4420588	Adcy9	uc007xzq.1	NM_009624	adenylate cyclase 9	Lyase	Cyclase	153	156	137	105	14	21	34	16	1.78	0.86	0.52	1.15	No	Yes	Yes
chr6	38303562	38305562	AK167137	uc009bkb.1	AK167137	Mus musculus adult male hippocampus cDNA, RIKEN full-length enriched library, clone:2900058M19 product:hypothetical protein, full insert sequence.	Nucleic acid binding		416	142	113	290	1	29	48	1	1.78	0.52	0.4	0.8	No	Yes	Yes
chr9	107611350	107613350	Sema3f	uc009rmt.1	BC010976	sema domain, immunoglobulin domain (Ig), short			68	89	137	92	16	43	28	22	1.78	0.98	1.26	0.52	No	Yes	Yes
chr10	127102734	127104734	Nab2	uc007hkb.1	NM_008668	Ngfi-A binding protein 2	Transcription factor	Transcription cofactor	56	62	150	114	10	35	25	3	1.72	3.61	2.52	6.6	No	Yes	Yes
chr11	5797785	5799785	Myl7	uc007hxl.1	NM_022879	myosin, light polypeptide 7, regulatory	Cytoskeletal protein	Select calcium binding protein	14	20	35	16	12	23	18	8	1.72	3.56	2.52	7.63	No	Yes	Yes
chr11	69418462	69420462	Atp1b2	uc007jqo.1	NM_013415	Na+/K+ -ATPase beta 2 subunit	Transporter	Cation transporter	50	60	89	40	13	26	15	12	1.72	7.8	4.07	4.3	No	Yes	Yes
chr6	71656853	71658853	Reep1	uc009chc.1	NM_178608	receptor accessory protein 1	Receptor	Transporter	73	55	82	123	13	31	36	5	1.72	2.58	2.01	23.64	No	Yes	Yes
chr15	102863397	102865397	Hoxc4	uc007xxg.1	NM_013553	homeobox C4			76	36	36	69	16	45	49	5	1.66	0.17	0.69	10.04	No	Yes	Yes
chr18	24811191	24813191	Mocos	uc008egy.1	NM_026779	molybdenum cofactor sulfurase			28	60	51	10	15	18	27	11	1.66	0.4	1.32	0.98	No	Yes	Yes
chr16	21693687	21695687	2510009E07Rik	uc007yrl.1	NM_001001881	hypothetical protein LOC72190			148	72	117	244	6	52	45	1	1.61	0.06	0.23	11.19	No	Yes	Yes
chr6	53767736	53769736	AK039090	uc009bzl.1	AK039090	Mus musculus adult male hypothalamus cDNA, RIKEN full-length enriched library, clone:A230094J03 product:unclassifiable, full insert sequence.			1	32	65	6	28	43	45	30	1.61	0	0.06	0.8	No	Yes	Yes
chr8	108659874	108661874	Rbm35b	uc009nff.1	NM_176838	RNA binding motif protein 35b	Nucleic acid binding	Ribosomal protein	120	179	210	151	8	20	17	5	1.61	5.34	3.73	1.55	No	Yes	Yes
chr1	94727262	94729262	Gpc1	uc007cbs.1	NM_016696	glypican 1	Cell adhesion molecule	Extracellular matrix	52	125	135	56	13	18	13	20	1.61	7	4.53	5.51	No	Yes	Yes
chr11	72773756	72775756	Atp2a3	uc007jzo.1	NM_016745	ATPase, Ca++ transporting, ubiquitous	Ion channel	Transporter	10	39	77	25	19	36	33	14	1.61	1.78	7.57	9.24	No	Yes	Yes
chr19	47992789	47994789	D19Ertd652e	uc008hvn.1	AK014581	0 day neonate skin cDNA, RIKEN full-length enriched library, clone:4632415N18 product:hypothetical G-protein beta WD-40 repeats containing protein, full insert sequence.			85	85	121	40	14	23	19	12	1.61	0.34	0.17	0	No	Yes	Yes
chr7	29415034	29417034	C330005M16Rik	uc009fzi.1	NM_175319	hypothetical protein LOC101744	Phosphatase		12	20	32	4	7	28	13	5	1.61	0.86	0.63	0.4	No	Yes	Yes
chr6	67484816	67486816	Tacstd2	uc009cfq.1	NM_020047	tumor-associated calcium signal transducer 2	Receptor		9	20	50	5	30	53	40	38	1.55	9.29	3.73	0.23	No	Yes	Yes
chr11	101031616	101033616	Plekhh3	uc007lnq.1	NM_146030	pleckstrin homology domain containing, family H			148	124	123	96	8	21	23	8	1.55	0.52	1.2	1.72	No	Yes	Yes
chr17	29373736	29375736	Cpne5	uc008bsk.1	NM_153166	copine V			14	47	62	22	24	39	39	20	1.55	1.26	1.38	7.52	No	Yes	Yes
chr5	36739788	36741788	Sorcs2	uc008xek.1	NM_030889	VPS10 domain receptor protein SORCS 2	Receptor		20	36	70	32	13	27	24	18	1.55	0.57	1.09	1.03	No	Yes	Yes
chr6	29866012	29868012	D330017J20Rik	uc009bem.1	AK041004	hypothetical protein LOC320609 isoform b			167	137	171	158	7	20	22	5	1.55	0.11	0.17	0.23	No	Yes	Yes
chr12	74146451	74148451	Six1	uc007nwa.1	NM_009189	sine oculis homeobox homolog 1			87	85	93	81	15	40	47	16	1.49	1.32	1.55	6.02	No	Yes	Yes
chr14	64054291	64056291	BC065085	uc007uhr.1	NM_177628	hypothetical protein LOC219148			20	26	46	22	12	29	18	6	1.49	0.57	1.72	0.17	No	Yes	Yes
chr15	10106409	10108409	Prlr	uc007vfs.1	AK081676	Mus musculus 3 days neonate thymus cDNA, RIKEN full-length enriched library, clone:A630063N04 product:prolactin receptor, full insert sequence.	Receptor		57	35	26	3	13	25	27	14	1.49	0	0.06	0	No	Yes	Yes
chr2	17969076	17971076	2810030E01Rik	uc008ill.1	NM_028317	hypothetical protein LOC72668			113	35	47	152	4	51	56	1	1.49	0.29	0.75	3.96	No	Yes	Yes
chr15	99054406	99056406	Kcnh3	uc007xoy.1	NM_010601	potassium voltage-gated channel, subfamily H	Ion channel	Voltage-gated ion channel	47	47	72	33	16	43	33	16	1.43	0.8	1.43	2.24	No	Yes	Yes
chr3	53460277	53462277	Frem2	uc008pey.1	NM_172862	Fras1 related extracellular matrix protein 2			67	112	115	22	17	21	20	25	1.43	4.76	2.07	0.46	No	Yes	Yes
chr6	83105347	83107347	Wdr54	uc009cmv.1	BC083332	D3Mm3e protein			20	23	41	20	13	26	18	15	1.43	1.38	3.61	3.44	No	Yes	Yes
chr7	25789914	25791914	Atp1a3	uc009fre.1	NM_144921	Na+/K+ -ATPase alpha 3 subunit	Ion channel	Transporter	0	23	55	2	18	31	24	18	1.43	3.84	2.29	1.15	No	Yes	Yes
chr1	84930658	84932658	Slc16a14	uc007btd.1	NM_027921	solute carrier family 16 (monocarboxylic acid	Transporter		139	81	66	92	13	47	48	11	1.38	0.17	0.11	0.52	No	Yes	Yes
chr1	57830771	57832771	2810022L02Rik	uc007bbd.1	NM_144882	hypothetical protein LOC67198			199	96	117	177	4	24	24	7	1.38	1.26	0.69	3.67	No	Yes	Yes
chr1	95581270	95583270	Bok	uc007cee.1	NM_016778	Bcl-2-related ovarian killer protein	Signaling molecule		97	141	145	114	15	23	22	22	1.38	9.24	2.24	3.5	No	Yes	Yes
chr10	76880018	76882018	Adarb1	uc007fvl.1	NM_001024838	adenosine deaminase, RNA-specific, B1 isoform 3	Nucleic acid binding	Hydrolase	116	182	176	116	15	30	26	15	1.38	0.98	2.24	0.75	No	Yes	Yes
chr11	53792529	53794529	Slc22a21	uc007ixd.1	NM_019723	solute carrier family 22 (organic cation	Transporter	Cation transporter	60	47	96	52	11	27	39	10	1.38	0.52	1.55	1.03	No	Yes	Yes
chr11	82764603	82766603	Slfn5	uc007kny.1	AK171886	schlafen 5			7	16	22	6	21	22	16	18	1.38	0.57	0	0	No	Yes	Yes
chr12	80107264	80109264	6330442E10Rik	uc007nzp.1	NM_178745	hypothetical protein LOC268567			149	125	142	120	8	26	33	4	1.38	0.69	0.69	5.51	No	Yes	Yes
chr14	48739543	48741543	Peli2	uc007tjh.1	NM_033602	pellino 2			118	82	82	169	11	27	15	8	1.38	1.43	0.92	1.61	No	Yes	Yes
chr19	10115037	10117037	Fads3	uc008goz.1	NM_021890	fatty acid desaturase 3			6	23	62	4	25	41	46	26	1.38	0.8	1.15	0.17	No	Yes	Yes
chr16	20240431	20242431	Map6d1	uc007ypk.1	NM_198599	MAP6 domain containing 1			120	96	111	112	12	42	42	12	1.32	0.23	0.46	1.95	No	Yes	Yes
chr11	62944011	62946011	Pmp22	uc007jkm.1	NM_008885	peripheral myelin protein	Cytoskeletal protein		5	23	47	7	28	52	50	32	1.32	18.19	11.82	3.1	No	Yes	Yes
chr15	88978987	88980987	Mapk11	uc007xfp.1	NM_011161	mitogen-activated protein kinase 11	Kinase	Protein kinase	14	47	70	17	16	27	18	20	1.32	4.53	6.14	1.15	No	Yes	Yes
chr4	11310609	11312609	Rbm35a	uc008rzk.1	NM_194055	RNA binding motif protein 35A	Nucleic acid binding	Ribosomal protein	5	57	76	2	46	45	40	46	1.32	35.11	25.99	0.63	No	Yes	Yes
chr4	135698736	135700736	Id3	uc008vhs.1	NM_008321	inhibitor of DNA binding 3	Transcription factor		12	121	252	112	36	47	26	26	1.32	88.12	12.05	14.11	No	Yes	Yes
chr10	8237623	8239623	Ust	uc007eit.1	NM_177387	uronyl-2-sulfotransferase	Transferase		118	122	169	124	13	23	24	9	1.32	1.2	0.46	1.89	No	Yes	Yes
chr10	79809370	79811370	Adamtsl5	uc007gcv.1	BC034843	ADAMTS-like 5			22	31	32	11	11	24	17	16	1.32	0.75	1.61	0.4	No	Yes	Yes
chr11	95684813	95686813	Phospho1	uc007las.1	NM_153104	phosphatase, orphan 1	Hydrolase		92	95	143	114	14	32	33	9	1.32	2.01	1.61	4.82	No	Yes	Yes
chr12	109571590	109573590	Cyp46a1	uc007ozo.1	NM_010010	cytochrome P450, family 46, subfamily a,	Oxidoreductase	Oxygenase	25	32	67	25	17	29	29	14	1.32	0.11	1.66	0.75	No	Yes	Yes
chr16	36561220	36563220	Casr	uc007zcp.1	NM_013803	G protein-coupled receptor, family C, group 2,	Receptor	G-protein coupled receptor	7	15	19	11	18	31	28	20	1.32	0.11	0	0.06	No	Yes	Yes
chr2	25173499	25175499	Grin1	uc008irh.1	AK158175	glutamate receptor, ionotropic, NMDA1 (zeta 1)	Receptor	Ligand-gated ion channel	26	35	47	40	13	28	36	7	1.32	0.52	1.32	2.29	No	Yes	Yes
chr15	98884637	98886637	Prph	uc007xon.1	NM_013639	peripherin	Cytoskeletal protein	Miscellaneous function	7	32	50	10	23	43	46	24	1.26	2.7	3.27	0.06	No	Yes	Yes
chr11	101106647	101108647	Ramp2	uc007lny.1	NM_019444	receptor activity modifying protein 2	Receptor		30	41	38	22	15	37	40	19	1.26	1.03	5.05	4.93	No	Yes	Yes
chr13	34436051	34438051	3110004L20Rik	uc007qbh.1	NM_001033167	hypothetical protein LOC73102			139	137	138	150	13	23	20	8	1.26	1.43	1.38	1.66	No	Yes	Yes
chr19	26678649	26680649	Smarca2	uc008hbn.1	NM_011416	SWI/SNF related, matrix associated, actin			52	35	81	32	14	30	30	15	1.26	0.52	0.8	1.32	No	Yes	Yes
chr2	181193131	181195131	Zbtb46	uc008omh.1	NM_028125	zinc finger and BTB domain containing 46			165	156	205	127	15	25	22	17	1.26	0.86	1.09	0.57	No	Yes	Yes
chr5	48375031	48377031	Slit2	uc008xjm.1	AK053182	Mus musculus SLIT2 (Slit2) mRNA, complete cds.	Receptor	Extracellular matrix	208	41	60	47	3	34	48	8	1.26	0.4	0.11	0.23	No	Yes	Yes
chr9	107808219	107810219	Mst1r	uc009rni.1	NM_009074	macrophage stimulating 1 receptor	Receptor	Tyrosine protein kinase receptor	10	20	42	10	12	19	14	17	1.26	0	0.23	0.06	No	Yes	Yes
chr10	57513349	57515349	Smpdl3a	uc007fcu.1	NM_020561	acid sphingomyelinase-like phosphodiesterase 3a	Hydrolase	Phosphodiesterase	21	30	27	8	16	31	23	20	1.2	0.29	1.2	0.46	No	Yes	Yes
chr11	87911750	87913750	Cuedc1	uc007kvg.1	BC025434	CUE domain containing 1			60	100	107	92	15	45	40	11	1.2	1.03	1.15	1.38	No	Yes	Yes
chr14	70856323	70858323	Phyhip	uc007uoa.1	NM_145981	phytanoyl-CoA hydroxylase interacting protein			12	37	32	4	28	27	23	24	1.2	1.66	0.86	1.15	No	Yes	Yes
chr19	26680759	26682759	Smarca2	uc008hbo.1	AK147322	Mus musculus adult male tongue cDNA, RIKEN full-length enriched library, clone:2310011N08 product:weakly similar to BA48M17.1 (SWI/SNF RELATED, MATRIX ASSOCIATED, ACTIN DEPENDENT REGULATOR OF CHROMATIN, SUBFAMILY A, MEMBER 2) (FRAGMENT) [Homo sapiens], full insert sequence.			41	37	55	14	17	32	33	23	1.2	0.46	0.75	1.26	No	Yes	Yes
chr4	86519367	86521367	Asah3l	uc008tmf.1	NM_139306	alkaline ceramidase 2	Hydrolase		77	64	87	86	15	33	34	8	1.2	3.56	1.38	2.7	No	Yes	Yes
chr4	128963864	128965864	Sync	uc008uwq.1	AK160756	13 days embryo head cDNA, RIKEN full-length enriched library, clone:3110018I03 product:syncoilin, full insert sequence.	Cytoskeletal protein	Miscellaneous function	20	23	40	15	16	37	36	20	1.2	1.32	1.26	1.66	No	Yes	Yes
chr5	115017259	115019259	BC057022	uc008yzt.1	NM_001004180	hypothetical protein LOC433940			225	168	191	179	3	22	36	5	1.2	0.69	0.8	1.66	No	Yes	Yes
chr8	41508168	41510168	Zdhhc2	uc009lmn.1	AK044652	zinc finger, DHHC domain containing 2	Miscellaneous function		121	151	147	123	12	23	20	11	1.2	1.78	0.57	1.32	No	Yes	Yes
chr2	128688667	128690667	1600015H20Rik	uc008mgy.1	NM_024237	extracellular matrix protein TM14			14	15	36	9	23	35	37	29	1.15	0.06	0.17	0.34	No	Yes	Yes
chr11	5760949	5762949	Aebp1	uc007hxg.1	NM_009636	AE binding protein 1	Protease	Metalloprotease	11	30	67	13	23	48	44	34	1.15	2.58	2.58	0.8	No	Yes	Yes
chr15	38907477	38909477	Cthrc1	uc007voa.1	NM_026778	collagen triple helix repeat containing 1	Defense/immunity protein	Complement component	16	41	35	3	17	21	24	21	1.15	4.02	7.52	0.69	No	Yes	Yes
chr8	8659773	8661773	Efnb2	uc009kue.1	NM_010111	ephrin B2	Signaling molecule	Membrane-bound signaling molecule	145	209	272	95	9	18	21	15	1.15	17.73	2.47	1.49	No	Yes	Yes
chr2	68309038	68311038	Stk39	uc008jxo.1	NM_016866	serine/threonine kinase 39, STE20/SPS1 homolog			50	87	117	62	13	20	22	16	1.15	1.26	1.09	1.2	No	Yes	Yes
chr2	167362726	167364726	Snai1	uc008nzy.1	NM_011427	snail homolog 1	Transcription factor	Nucleic acid binding	10	29	51	42	23	26	20	11	1.15	3.61	2.41	3.33	No	Yes	Yes
chr9	64987995	64989995	Punc	uc009qcv.1	NM_008988	putative neuronal cell adhesion molecule	Cell adhesion molecule	CAM family adhesion molecule	100	89	123	125	18	45	34	8	1.15	1.95	0.63	2.98	No	Yes	Yes
chr18	61945316	61947316	Afap1l1	uc008fcq.1	NM_178928	actin filament associated protein 1-like 1			7	22	35	10	24	31	28	23	1.09	3.61	2.81	1.61	No	Yes	Yes
chr2	49473833	49475833	Kif5c	uc008jpy.1	NM_008449	kinesin family member 5C	Cytoskeletal protein	Microtubule binding motor protein	55	85	144	55	16	25	13	22	1.09	6.83	2.93	2.87	No	Yes	Yes
chr10	79178378	79180378	Hcn2	uc007fzn.1	NM_008226	hyperpolarization-activated, cyclic	Receptor	Ligand-gated ion channel	44	88	67	35	16	32	35	17	1.09	1.43	1.66	1.78	No	Yes	Yes
chr13	56538715	56540715	AU042651	uc007qsn.1	NM_177809	hypothetical protein LOC328258	Transfer/carrier protein	Mitochondrial carrier protein	7	22	22	7	27	40	33	28	1.09	0.46	0.11	0	No	Yes	Yes
chr19	6998870	7000870	1700019N12Rik	uc008gji.1	NM_001039494	hypothetical protein LOC67077			1	26	42	15	25	42	39	24	1.09	0.98	7.23	4.48	No	Yes	Yes
chr19	23832365	23834365	Apba1	uc008hai.1	NM_177034	amyloid beta (A4) precursor protein binding,	Membrane traffic protein	Membrane traffic regulatory protein	107	125	122	86	13	27	28	10	1.09	0.11	0.29	0.23	No	Yes	Yes
chr3	97691630	97693630	Pde4dip	uc008qpe.1	NM_001039376	phosphodiesterase 4D interacting protein isoform			7	23	42	9	29	31	24	25	1.09	1.26	0.98	0.63	No	Yes	Yes
chr3	115416965	115418965	Edg1	uc008rbo.1	NM_007901	endothelial differentiation sphingolipid	Receptor	G-protein coupled receptor	159	60	66	173	8	25	29	1	1.09	0.98	0.92	11.93	No	Yes	Yes
chr5	52956519	52958519	Lgi2	uc008xkm.1	NM_144945	leucine-rich repeat LGI family, member 2	Receptor	Extracellular matrix	25	50	47	42	14	26	33	14	1.09	1.09	0.92	2.75	No	Yes	Yes
chr7	69608396	69610396	Peg12	uc009hfj.1	NM_013788	paternally expressed 12			49	65	60	105	7	28	30	8	1.09	0.69	0.92	1.09	No	Yes	Yes
chr7	106414956	106416956	Mtap6	uc009ilg.1	NM_001048167	microtubule-associated protein 6 isoform 2			15	25	65	22	13	33	21	11	1.09	2.58	0.4	1.09	No	Yes	Yes
chr7	80519392	80521392	Rgma	uc009hqz.1	NM_177740	RGM domain family, member A			47	38	72	107	17	48	47	8	1.03	0.57	0.29	4.42	No	Yes	Yes
chr19	4710222	4712222	Spnb3	uc008gan.1	NM_021287	spectrin beta 3	Cytoskeletal protein	Actin binding cytoskeletal protein	33	35	45	22	15	45	30	23	1.03	4.53	2.41	0.75	No	Yes	Yes
chr2	69423124	69425124	Lrp2	uc008jyc.1	NM_001081088	low density lipoprotein receptor-related protein	Receptor		77	121	207	82	10	20	14	9	1.03	12.28	7.92	0.8	No	Yes	Yes
chr17	36325815	36327815	H2-T3-like	uc008cko.1	AY989874	Mus musculus adult male cecum cDNA, RIKEN full-length enriched library, clone:9130023H02 product:histocompatibility 2, T region locus 3, full insert sequence.	Defense/immunity protein	Major histocompatibility complex antigen	15	27	24	5	15	36	59	24	1.03	0	0.4	0	No	Yes	Yes
chr19	59149559	59151559	4930506M07Rik	uc008ibd.1	NM_175172	hypothetical protein LOC71653			41	40	70	24	17	28	33	18	1.03	2.07	2.24	1.2	No	Yes	Yes
chr4	139801699	139803699	Igsf21	uc008vmu.1	NM_198610	immunoglobin superfamily, member 21			7	28	54	4	31	37	50	24	1.03	0.23	1.03	0.23	No	Yes	Yes
chr6	125329522	125331522	Plekhg6	uc009dum.1	NM_198604	pleckstrin homology domain containing, family G	Select regulatory molecule	G-protein modulator	4	22	52	2	17	27	19	18	1.03	0.4	1.03	0.52	No	Yes	Yes
chr15	94458615	94460615	Tmem117	uc007xjm.1	AK034024	Mus musculus adult male diencephalon cDNA, RIKEN full-length enriched library, clone:9330142K14 product:weakly similar to KIAA1657 PROTEIN (FRAGMENT) [Homo sapiens], full insert sequence.			95	57	48	110	7	29	34	3	0.98	0	0.23	0.75	No	Yes	Yes
chr12	112508321	112510321	Amn	uc007pcp.1	NM_033603	amnionless			7	32	49	4	24	40	26	28	0.98	0.23	5.68	0	No	Yes	Yes
chr11	69138759	69140759	Kcnab3	uc007jps.1	NM_010599	potassium voltage-gated channel, shaker-related	Ion channel	Voltage-gated ion channel	38	54	54	23	12	19	19	13	0.98	0.86	2.93	2.12	No	Yes	Yes
chr11	87171496	87173496	Ppm1e	uc007kto.1	NM_177167	protein phosphatase 1E (PP2C domain containing)	Phosphatase	Protein phosphatase	85	131	115	77	15	29	40	12	0.98	0.34	1.61	0.23	No	Yes	Yes
chr12	11156179	11158179	Kcns3	uc007nas.1	NM_173417	potassium voltage-gated channel,			105	60	121	75	10	31	34	8	0.98	1.49	0.92	2.24	No	Yes	Yes
chr13	47109189	47111189	Nhlrc1	uc007qhp.1	NM_175340	NHL repeat containing 1	Ligase	Ubiquitin-protein ligase	48	36	60	51	15	27	25	15	0.98	0.63	1.03	3.04	No	Yes	Yes
chr17	24487990	24489990	Abca3	uc008avl.1	AK089316	Mus musculus ATP-binding cassette protein (Abca3) mRNA, partial cds.	Transporter	ATP-binding cassette (ABC) transporter	86	107	117	23	14	22	24	18	0.98	0.46	0.29	0.11	No	Yes	Yes
chr17	50647741	50649741	Plcl2	uc008cyx.1	NM_013880	phospholipase C-like 2	Signaling molecule		80	50	85	142	13	23	26	5	0.98	1.43	0.75	4.7	No	Yes	Yes
chr18	75856350	75858350	Gm672	uc008fqg.1	NM_201354	hypothetical protein LOC269037			120	81	161	137	8	21	10	10	0.98	0.75	0.52	1.32	No	Yes	Yes
chr2	155600079	155602079	Mmp24	uc008nlj.1	NM_010808	matrix metalloproteinase 24	Protease	Metalloprotease	13	47	33	12	21	34	39	25	0.98	1.32	1.2	1.38	No	Yes	Yes
chr9	72949267	72951267	2410004A20Rik	uc009qqy.1	NM_025890	hypothetical protein LOC66991			7	23	46	14	21	26	21	4	0.98	11.7	4.42	8.61	No	Yes	Yes
chr3	108925066	108927066	Slc25a24	uc008rae.1	NM_172685	calcium-binding transporter	Transfer/carrier protein	Mitochondrial carrier protein	12	29	51	9	14	21	24	16	0.92	12.45	2.98	1.03	No	Yes	Yes
chr10	126601280	126603280	B4galnt1	uc007hib.1	BC022180	beta-1,4-N-acetylgalactosaminyltransferase			59	72	113	41	17	27	26	14	0.92	1.55	2.07	1.03	No	Yes	Yes
chr11	77302180	77304180	Ankrd13b	uc007kgx.1	NM_172945	ankyrin repeat domain 13b			12	72	81	38	20	37	37	18	0.92	3.27	4.36	2.64	No	Yes	Yes
chr11	98272797	98274797	Erbb2	uc007lgi.1	NM_001003817	v-erb-b2 erythroblastic leukemia viral oncogene	Receptor	Tyrosine protein kinase receptor	87	96	117	96	18	33	27	11	0.92	2.81	1.78	2.75	No	Yes	Yes
chr11	104091749	104093749	Mapt	uc007lwe.1	AK038797	Mus musculus strain ILS microtubule binding protein tau mRNA, complete cds.	Cytoskeletal protein	Non-motor microtubule binding protein	76	70	122	50	14	20	23	14	0.92	0.46	1.03	0.11	No	Yes	Yes
chr11	115968420	115970420	Trim47	uc007mjw.1	BC055038	tripartite motif protein 47	Ligase	Ubiquitin-protein ligase	17	20	46	7	13	42	31	25	0.92	1.66	1.49	1.72	No	Yes	Yes
chr11	118901227	118903227	Cbx8	uc007mpu.1	NM_013926	chromobox homolog 8	Nucleic acid binding	Chromatin/chromatin-binding protein	92	53	102	85	15	48	53	11	0.92	0.57	0.63	3.21	No	Yes	Yes
chr12	27099121	27101121	Rnf144a	uc007nff.1	NM_001081977	ring finger protein 144	Ligase	Ubiquitin-protein ligase	75	102	91	54	11	21	13	12	0.92	2.64	1.26	0.57	No	Yes	Yes
chr14	103380854	103382854	Kctd12	uc007uwe.1	NM_177715	potassium channel tetramerization domain	Select regulatory molecule		129	166	145	72	12	27	13	8	0.92	1.84	2.01	0.98	No	Yes	Yes
chr17	67702727	67704727	Ptprm	uc008dka.1	NM_008984	protein tyrosine phosphatase, receptor type, M			78	67	91	65	14	23	27	22	0.92	0.63	0.17	0.4	No	Yes	Yes
chr19	5739903	5741903	Ltbp3	uc008gfe.1	AK080869	latent transforming growth factor beta binding	Signaling molecule	Cell adhesion molecule	7	29	27	5	18	26	21	20	0.92	0.17	0.69	0.11	No	Yes	Yes
chr3	127491830	127493830	T2bp	uc008rhm.1	NM_145133	Traf2 binding protein			12	15	24	8	22	40	41	23	0.92	0	0.23	0	No	Yes	Yes
chr5	111846185	111848185	Mn1	uc008yse.1	NM_001081235	meningioma 1			37	40	81	26	14	22	26	21	0.92	0.29	0.29	0.06	No	Yes	Yes
chr8	109393141	109395141	Has3	uc009ngm.1	NM_008217	hyaluronan synthase 3	Synthase and synthetase	Synthase	44	45	68	20	8	48	30	9	0.92	1.15	0.69	1.15	No	Yes	Yes
chr1	133963510	133965510	Mfsd4	uc007coe.1	AK038882	major facilitator superfamily domain containing			7	23	32	9	36	61	60	34	0.86	2.35	0.52	1.09	No	Yes	Yes
chr1	196445022	196447022	Plxna2	uc007een.1	NM_008882	plexin A2	Receptor	Tyrosine protein kinase receptor	105	89	92	110	11	22	23	5	0.86	0.63	0.75	0.8	No	Yes	Yes
chr11	102621919	102623919	Adam11	uc007lsi.1	NM_009613	a disintegrin and metallopeptidase domain 11	Protease	Metalloprotease	14	20	42	22	23	32	33	18	0.86	0.34	0.46	0.75	No	Yes	Yes
chr17	46682337	46684337	Parc	uc008cta.1	NM_001081335	p53-associated parkin-like cytoplasmic protein			11	27	43	15	23	32	20	23	0.86	0.23	1.15	0.17	No	Yes	Yes
chr4	33294965	33296965	Srrp	uc008sft.1	NM_177774	serine-arginine repressor protein	Nucleic acid binding	mRNA processing factor	25	23	56	21	13	20	11	11	0.86	1.26	1.03	2.24	No	Yes	Yes
chr7	4946703	4948703	Zfp579	uc009ezc.1	NM_026741	zinc finger protein 579	Transcription factor	Zinc finger transcription factor	25	60	75	21	15	21	15	20	0.86	1.78	5.22	1.55	No	Yes	Yes
chr7	19575667	19577667	P42pop	uc009fka.1	M82902	Mus musculus Myb protein P42POP mRNA, complete cds.			63	73	116	48	10	19	11	9	0.86	1.72	0	1.15	No	Yes	Yes
chr1	39707027	39709027	Creg2	uc007atm.1	NM_170597	cellular repressor of E1A-stimulated genes 2			47	22	52	32	8	29	33	10	0.8	0.06	0.11	0.63	No	Yes	Yes
chr4	126209484	126211484	Eif2c4	uc008utk.1	NM_153177	Piwi/Argonaute family protein meIF2C4	Nucleic acid binding	Translation factor	91	90	95	69	16	31	41	19	0.8	0.06	0.17	0.34	No	Yes	Yes
chr16	90385641	90387641	Hunk	uc007zwi.1	NM_015755	hormonally upregulated Neu-associated kinase	Kinase	Protein kinase	150	188	390	349	15	20	3	5	0.8	16.06	4.19	6.14	No	Yes	Yes
chr1	74817465	74819465	Wnt6	uc007bne.1	NM_009526	wingless-related MMTV integration site 6	Signaling molecule		14	17	46	15	26	56	57	25	0.8	2.47	1.2	0.4	No	Yes	Yes
chr11	75006494	75008494	Rtn4rl1	uc007kdh.1	NM_177708	reticulon 4 receptor-like 1	Receptor	Extracellular matrix	92	75	127	75	11	28	28	19	0.8	0.57	0.17	0.86	No	Yes	Yes
chr11	100938724	100940724	Hsd17b1	uc007lnb.1	NM_010475	hydroxysteroid (17-beta) dehydrogenase 1	Oxidoreductase	Dehydrogenase	14	25	35	5	34	40	39	38	0.8	0.69	2.52	0.69	No	Yes	Yes
chr11	102806775	102808775	C1ql1	uc007lsz.1	NM_011795	complement component 1, q subcomponent-like 1	Defense/immunity protein	Complement component	25	53	70	22	17	39	42	23	0.8	1.55	1.2	1.55	No	Yes	Yes
chr16	17796374	17798374	Scarf2	uc007ymd.1	NM_153790	scavenger receptor class F, member 2	Receptor		10	32	52	7	30	55	59	31	0.8	1.26	1.49	0.63	No	Yes	Yes
chr18	10705694	10707694	Abhd3	uc008eba.1	NM_134130	abhydrolase domain containing 3	Hydrolase		35	39	51	22	11	18	23	8	0.8	0.69	1.95	1.72	No	Yes	Yes
chr19	38170568	38172568	Gpr120	uc008hjc.1	NM_181748	G protein-coupled receptor 120	Receptor	G-protein coupled receptor	20	17	49	15	14	31	39	14	0.8	0	0.17	0.11	No	Yes	Yes
chr3	128915854	128917854	Pitx2	uc008rhw.1	AK035083	12 days embryo embryonic body between diaphragm region and neck cDNA, RIKEN full-length enriched library, clone:9430085M16 product:paired- like homeodomain transcription factor 2, full insert sequence.			82	43	71	22	17	36	47	21	0.8	0.92	1.03	0.11	No	Yes	Yes
chr4	151525316	151527316	Espn	uc008vzt.1	NM_207687	espin isoform 1			52	62	69	40	14	26	38	12	0.8	1.09	1.66	1.2	No	Yes	Yes
chr6	113840370	113842370	Atp2b2	uc009dhn.1	NM_001036684	plasma membrane calcium ATPase 2 isoform 2	Ion channel	Transporter	27	37	58	22	16	20	22	15	0.8	0	0.23	0.11	No	Yes	Yes
chr9	43046899	43048899	Oaf	uc009pbf.1	NM_178644	out at first			25	28	83	24	16	40	36	22	0.8	0.98	0.57	1.89	No	Yes	Yes
chr9	44542277	44544277	Phldb1	uc009peh.1	NM_153537	pleckstrin homology-like domain, family B,			17	30	90	21	12	29	21	20	0.8	5.05	2.41	0.4	No	Yes	Yes
chr11	98901573	98903573	Igfbp4	uc007lie.1	NM_010517	insulin-like growth factor binding protein 4	Miscellaneous function		8	35	72	6	25	36	31	32	0.75	25.99	3.79	1.84	No	Yes	Yes
chr7	148646040	148648040	Efcab4a	uc009klj.1	NM_001025103	EF-hand calcium binding domain 4A			7	34	37	4	20	19	18	19	0.75	1.49	2.7	0.17	No	Yes	Yes
chr11	87429665	87431665	Hsf5	uc007kuc.1	NM_001045527	heat shock transcription factor family member 5	Transcription factor		6	17	27	5	26	42	28	17	0.75	0.4	0.4	0.11	No	Yes	Yes
chr13	47217088	47219088	Rnf144b	uc007qhx.1	NM_146042	ring finger protein 144B	Ligase	Ubiquitin-protein ligase	47	29	54	42	14	34	28	9	0.75	0.63	0.29	0.8	No	Yes	Yes
chr19	25579195	25581195	Dmrt1	uc008hbi.1	DQ530630	Mus musculus cDNA pooled tissues:(tissue_type=brain,dev_stage=8-12 days neonate,strain=BALB/c),(tissue_type=testis,dev_stage=adult, strain=C57BL/6J), clone:V01Y040I13.	Nucleic acid binding		22	67	62	30	17	28	37	16	0.75	1.38	1.78	1.61	No	Yes	Yes
chr4	109077859	109079859	AK148461	uc008uch.1	AK148461	Mus musculus adult pancreas islet cells cDNA, RIKEN full-length enriched library, clone:C820005G12 product:unclassifiable, full insert sequence.			37	55	52	37	17	28	23	16	0.75	0.46	0.34	0.11	No	Yes	Yes
chr6	113991020	113993020	Atp2b2	uc009dhp.1	NM_009723	plasma membrane calcium ATPase 2 isoform 1			5	23	30	3	19	33	30	18	0.75	0	0.23	0.11	No	Yes	Yes
chr7	100227388	100229388	A830059I20Rik	uc009iim.1	NM_021427	hypothetical protein LOC58238			105	81	105	91	10	24	24	5	0.75	0.17	0.75	1.26	No	Yes	Yes
chr7	137409322	137411322	Fgfr2	uc009jzt.1	NM_010207	fibroblast growth factor receptor 2 isoform			76	80	112	21	14	30	34	28	0.75	3.79	7.8	0.23	No	Yes	Yes
chr10	85762156	85764156	Timp3	uc007gnr.1	NM_011595	tissue inhibitor of metalloproteinase 3	Select regulatory molecule	Protease inhibitor	14	57	101	15	22	21	19	20	0.69	8.26	3.67	3.27	No	Yes	Yes
chr18	25911658	25913658	Brunol4	uc008ehl.1	NM_133195	bruno-like 4, RNA binding protein	Nucleic acid binding		2	25	35	3	22	32	29	25	0.69	3.73	1.84	1.2	No	Yes	Yes
chr8	127274709	127276709	2310031A18Rik	uc009nxp.1	NM_001081120	hypothetical protein LOC69627	Receptor		46	69	90	26	15	27	21	27	0.69	1.03	1.61	0.11	No	Yes	Yes
chr11	108204242	108206242	Prkca	uc007mbe.1	NM_011101	protein kinase C, alpha	Transfer/carrier protein	Kinase	131	94	172	134	15	22	18	13	0.69	0.86	0.4	1.55	No	Yes	Yes
chr13	96019260	96021260	Pde8b	uc007rmc.1	NM_172263	phosphodiesterase 8B			12	22	29	11	24	25	31	21	0.69	0.23	0.34	1.26	No	Yes	Yes
chr18	61194853	61196853	Cdx1	uc008fbj.1	NM_009880	caudal type homeo box 1	Transcription factor	Homeobox transcription factor	10	20	21	103	15	40	28	1	0.69	0.57	1.32	54.5	No	Yes	Yes
chr2	31100442	31102442	Freq	uc008jdq.1	NM_019681	frequenin homolog	Select regulatory molecule	G-protein modulator	40	72	88	42	17	41	26	17	0.69	4.07	0.86	1.72	No	Yes	Yes
chr2	64859823	64861823	Grb14	uc008jvx.1	NM_016719	growth factor receptor bound protein 14			22	36	79	15	15	27	35	20	0.69	1.03	0.63	0.46	No	Yes	Yes
chr6	15669711	15671711	Mdfic	uc009azb.1	AK134050	Mus musculus adult male aorta and vein cDNA, RIKEN full-length enriched library, clone:A530013I21 product:similar to HIC PROTEIN ISOFORM P40 [Homo sapiens], full insert sequence.			154	77	90	179	2	22	17	2	0.69	0.11	0.06	0.75	No	Yes	Yes
chr6	18463825	18465825	Cttnbp2	uc009bal.1	NM_080285	cortactin binding protein 2			75	39	75	62	17	34	35	15	0.69	0.34	0.29	3.44	No	Yes	Yes
chr6	42273579	42275579	6330503C03Rik	uc009bqu.1	AK018325	hypothetical protein LOC76156			18	45	117	26	17	28	15	21	0.69	0.92	0.57	0.34	No	Yes	Yes
chr9	20531658	20533658	Olfm2	uc009oje.1	NM_173777	olfactomedin 2	Receptor		14	25	53	9	26	29	29	28	0.69	0.8	1.09	0.29	No	Yes	Yes
chr9	107300942	107302942	Cacna2d2	uc009rlh.1	NM_020263	calcium channel, voltage-dependent, alpha	Ion channel	Voltage-gated ion channel	62	72	75	42	14	28	31	15	0.69	0.52	0.98	0.34	No	Yes	Yes
chr9	87625095	87627095	Tbx18	uc009qyh.1	NM_023814	T-box18	Transcription factor		57	28	50	57	12	32	47	12	0.63	0.06	0.23	1.03	No	Yes	Yes
chr10	53794602	53796602	Man1a	uc007fbw.1	NM_008548	mannosidase, alpha, class 1A, member 1	Hydrolase		53	95	155	35	15	20	14	15	0.63	2.18	1.49	0.23	No	Yes	Yes
chr13	55588317	55590317	Dbn1	uc007qrc.1	AF187147	drebrin 1	Cytoskeletal protein	Actin binding cytoskeletal protein	7	47	73	11	18	20	15	17	0.63	19.56	6.37	1.03	No	Yes	Yes
chr11	115014498	115016498	Rab37	uc007mgo.1	NM_021411	RAB37, member of RAS oncogene family			18	27	45	6	14	20	22	11	0.63	0.29	0.86	0.4	No	Yes	Yes
chr12	34641535	34643535	Twist1	uc007niw.1	NM_011658	twist gene homolog 1	Transcription factor	Nucleic acid binding	23	50	98	27	16	23	23	18	0.63	1.72	1.49	1.66	No	Yes	Yes
chr12	114423113	114425113	Tmem121	uc007pgc.1	NM_153776	hole protein			32	72	62	35	18	26	14	20	0.63	2.7	1.95	1.72	No	Yes	Yes
chr13	12198212	12200212	Ryr2	uc007pld.1	NM_023868	ryanodine receptor 2, cardiac	Receptor	Ligand-gated ion channel	88	105	110	121	12	18	17	8	0.63	0.46	0.75	0.52	No	Yes	Yes
chr14	102007439	102009439	Tbc1d4	uc007uvm.1	NM_001081278	TBC1 domain family, member 4			155	152	150	94	14	43	19	12	0.63	0.4	1.15	0.34	No	Yes	Yes
chr15	99430830	99432830	Aqp6	uc007xpv.1	DQ826418	aquaporin 6	Transporter		5	20	26	1	21	20	10	24	0.63	0	0.69	0.06	No	Yes	Yes
chr16	26580852	26582852	Il1rap	uc007yvd.1	NM_134103	interleukin 1 receptor accessory protein isoform	Receptor	Cytokine receptor	30	35	72	25	15	27	18	15	0.63	0.92	0.46	0.75	No	Yes	Yes
chr4	132767451	132769451	Gpr3	uc008vci.1	NM_008154	G-protein coupled receptor 3	Receptor	G-protein coupled receptor	44	75	77	31	12	18	13	12	0.63	0.11	0.57	0.06	No	Yes	Yes
chr5	115107396	115109396	Trpv4	uc008yzv.1	NM_022017	transient receptor potential cation channel,			8	22	31	12	18	29	30	17	0.63	0.4	1.78	1.2	No	Yes	Yes
chr7	29075153	29077153	BC089491	uc009fyd.1	NM_175033	selenoprotein V	Oxidoreductase		28	43	63	57	9	26	23	2	0.63	0.17	0.63	1.03	No	Yes	Yes
chr8	23169546	23171546	Atp7b	uc009lck.1	NM_007511	ATPase, Cu++ transporting, beta polypeptide	Ion channel	Transporter	249	194	219	223	17	24	28	22	0.63	0.8	0.46	0.17	No	Yes	Yes
chr9	20835533	20837533	Icam5	uc009oka.1	NM_008319	intercellular adhesion molecule 5,	Receptor	Signaling molecule	37	98	142	22	15	34	21	18	0.63	0.23	0.75	0.29	No	Yes	Yes
chr9	90056815	90058815	Adamts7	uc009raa.1	AY551090	a disintegrin-like and metalloprotease	Protease	Metalloprotease	60	84	120	101	10	20	9	14	0.63	2.75	0.69	0.69	No	Yes	Yes
chr9	123124156	123126156	Cdcp1	uc009sfz.1	NM_133974	CUB domain-containing protein 1			25	66	73	3	17	23	16	18	0.63	5.79	2.35	0.17	No	Yes	Yes
chrX	45693534	45695534	Bcorl1	uc009tcc.1	NM_178782	BCL6 co-repressor-like 1			42	20	39	37	11	18	13	6	0.63	1.84	0.34	2.29	No	Yes	Yes
chr11	57644649	57646649	Hand1	uc007jaf.1	NM_008213	heart and neural crest derivatives expressed	Transcription factor	Nucleic acid binding	2	15	27	5	33	63	55	33	0.57	8.2	3.27	0.29	No	Yes	Yes
chr17	83613641	83615641	AW548124	uc008drw.1	NM_134117	hypothetical protein LOC106522			37	97	92	22	18	27	20	19	0.57	4.7	2.87	0.23	No	Yes	Yes
chr7	31319028	31321028	Snx26	uc009geq.1	NM_178252	sorting nexin 26	Select regulatory molecule	G-protein modulator	22	45	82	15	10	26	25	21	0.57	1.15	1.38	0.52	No	Yes	Yes
chr7	139507394	139509394	4631426J05Rik	uc009kbx.1	AK035637	N-acetylgalactosamine 4-sulfate	Transferase		150	87	132	111	11	26	23	21	0.57	4.59	1.38	0.46	No	Yes	Yes
chr7	146270971	146272971	Dpysl4	uc009kfj.1	NM_011993	dihydropyrimidinase-related protein 4	Hydrolase		44	57	82	29	17	30	34	22	0.57	0.63	2.52	0.06	No	Yes	Yes
chr10	10277005	10279005	Rab32	uc007ejg.1	NM_026405	RAB32	Select regulatory molecule	G-protein	29	36	49	14	13	18	15	10	0.57	1.89	0.86	0.92	No	Yes	Yes
chr16	18775939	18777939	Cldn5	uc007yok.1	NM_013805	claudin 5	Tight junction	Cell junction protein	37	43	99	38	11	24	20	19	0.57	0.8	0.23	1.2	No	Yes	Yes
chr18	84254782	84256782	Tshz1	uc008ful.1	BC040215	teashirt zinc finger family member 1	Transcription factor	Zinc finger transcription factor	49	50	52	48	8	35	44	9	0.57	0.69	0.46	0.46	No	Yes	Yes
chr2	28060208	28062208	Olfm1	uc008iyc.1	NM_001038612	olfactomedin 1 isoform b			20	67	55	21	15	26	23	14	0.57	1.32	1.89	1.15	No	Yes	Yes
chr2	122435994	122437994	Gatm	uc008maw.1	NM_025961	L-arginine:glycine amidinotransferase	Transferase		10	17	26	5	23	43	36	22	0.57	5.97	0.57	0.17	No	Yes	Yes
chr4	144481729	144483729	Dhrs3	uc008vrm.1	BC008980	dehydrogenase/reductase (SDR family) member 3	Oxidoreductase	Dehydrogenase	78	55	87	101	10	26	20	3	0.57	0.52	0.86	3.1	No	Yes	Yes
chr7	5006753	5008753	Ccdc106	uc009ezq.1	AK145417	Mus musculus brain cDNA, clone MNCb-2071.			11	57	59	19	28	41	34	25	0.57	2.18	2.52	2.35	No	Yes	Yes
chr10	42893336	42895336	Sobp	uc007ezf.1	NM_175407	sine oculis-binding protein homolog			71	47	87	80	16	30	26	23	0.52	0.06	0.17	0.23	No	Yes	Yes
chr7	17476134	17478134	Gng8	uc009fik.1	NM_010320	guanine nucleotide binding protein (G protein),	Select regulatory molecule	G-protein	8	17	29	5	14	19	18	20	0.52	0.75	1.32	0.11	No	Yes	Yes
chr7	133846603	133848603	Coro1a	uc009jsk.1	AF143955	coronin, actin binding protein 1A	Cytoskeletal protein	Actin binding cytoskeletal protein	4	27	57	5	16	21	21	16	0.52	3.9	2.01	0.86	No	Yes	Yes
chr9	57786941	57788941	Sema7a	uc009pvy.1	NM_011352	semaphorin 7A	Signaling molecule	Membrane-bound signaling molecule	70	88	93	88	14	30	41	20	0.52	1.84	1.15	0.57	No	Yes	Yes
chr1	17086879	17088879	Jph1	uc007aka.1	NM_020604	junctophilin 1			46	85	129	34	16	29	33	25	0.52	2.24	0.29	0.46	No	Yes	Yes
chr1	36363598	36365598	Arid5a	uc007apu.1	NM_145996	modulator recognition factor I			68	82	79	83	7	21	17	6	0.52	0.34	0.57	0.75	No	Yes	Yes
chr1	91825808	91827808	AK036422	uc007bzc.1	AK036422	Mus musculus adult male bone cDNA, RIKEN full-length enriched library, clone:9830105K08 product:gastrulation brain homeobox 2, full insert sequence.			129	218	256	292	17	25	42	3	0.52	2.29	1.95	2.12	No	Yes	Yes
chr1	122160857	122162857	Steap3	uc007cji.1	NM_133186	dudulin 2			17	35	107	25	14	28	19	8	0.52	5.51	1.78	3.56	No	Yes	Yes
chr10	25797456	25799456	C030003D03Rik	uc007erw.1	NM_029881	hypothetical protein LOC77220			52	39	81	68	15	35	21	13	0.52	3.9	0.17	0.69	No	Yes	Yes
chr17	27791626	27793626	Pacsin1	uc008bpj.1	NM_011861	protein kinase C and casein kinase substrate in	Membrane traffic protein	Membrane traffic regulatory protein	5	29	39	3	29	50	34	30	0.52	0.69	1.89	0.57	No	Yes	Yes
chr17	27821198	27823198	Pacsin1	uc008bpm.1	NM_178365	protein kinase C and casein kinase substrate in			7	19	45	8	19	20	16	21	0.52	0.69	1.84	0.57	No	Yes	Yes
chr2	6050180	6052180	5430407P10Rik	uc008ige.1	NM_144883	hypothetical protein LOC227545			75	89	92	61	16	29	32	21	0.52	0.52	0.69	0.52	No	Yes	Yes
chr3	105506594	105508594	6530418L21Rik	uc008qvc.1	NM_175398	hypothetical protein LOC109050			90	60	142	120	10	19	14	9	0.52	2.52	0.92	1.03	No	Yes	Yes
chr5	24031666	24033666	Gbx1	uc008wrx.1	NM_015739	gastrulation brain homeobox 1	Transcription factor	Homeobox transcription factor	12	44	30	22	19	41	46	22	0.52	0.17	1.09	0.17	No	Yes	Yes
chr6	121159787	121161787	Tuba8	uc009dof.1	NM_017379	tubulin, alpha 8	Cytoskeletal protein	Microtubule family cytoskeletal protein	7	26	39	10	23	30	26	23	0.52	0.34	0.46	0.57	No	Yes	Yes
chr7	86954612	86956612	Mesp2	uc009hzc.1	NM_008589	mesoderm posterior 2			7	25	32	5	27	50	42	26	0.52	0.69	1.72	0.34	No	Yes	Yes
chr7	87832763	87834763	Crtc3	uc009iaz.1	NM_173863	transducer of regulated CREB protein 3	Transcription factor	CREB transcription factor	71	78	84	91	12	35	39	11	0.52	0.4	0.63	1.03	No	Yes	Yes
chr8	41946720	41948720	Slc7a2	uc009lnf.1	NM_007514	solute carrier family 7 (cationic amino acid	Transporter	Amino acid transporter	10	35	32	14	31	45	56	30	0.52	0.57	1.66	0.29	No	Yes	Yes
chr2	70311979	70313979	Sp5	uc008jzg.1	NM_022435	trans-acting transcription factor 5	Transcription factor	Zinc finger transcription factor	27	15	41	186	17	40	30	1	0.46	11.47	0.11	41.71	No	Yes	Yes
chr4	154771171	154773171	Gabrd	uc008wdf.1	NM_008072	gamma-aminobutyric acid (GABA-A) receptor,	Receptor	Ligand-gated ion channel	8	23	52	9	17	37	48	18	0.46	0	0.06	0.23	No	Yes	Yes
chr4	128781859	128783859	Tmem54	uc008uvz.1	NM_025452	beta-casein-like protein			7	28	65	3	26	32	20	26	0.46	5.91	1.72	0.11	No	Yes	Yes
chr9	43850466	43852466	Thy1	uc009pbl.1	NM_009382	thymus cell antigen 1, theta	Signaling molecule	Membrane-bound signaling molecule	3	29	57	6	25	28	20	26	0.46	3.73	2.07	0.29	No	Yes	Yes
chr1	168338937	168340937	Pogk	uc007dkn.1	BC072587	pogo transposable element with KRAB domain	Nucleic acid binding		8	17	35	6	24	54	59	25	0.46	0.92	0.23	0.06	No	Yes	Yes
chr11	34933959	34935959	Slit3	uc007ild.1	NM_011412	slit homolog 3	Receptor	Extracellular matrix	50	68	110	97	18	28	23	23	0.46	2.81	0.29	0.29	No	Yes	Yes
chr11	44430635	44432635	Ebf1	uc007inj.1	AK051438	early B-cell factor 1			67	35	35	38	13	31	43	17	0.46	0.06	0.06	0.06	No	Yes	Yes
chr16	14704951	14706951	Snai2	uc007yhm.1	NM_011415	snail homolog 2	Transcription factor	Nucleic acid binding	59	57	62	45	13	31	34	15	0.46	0.29	0.17	0.52	No	Yes	Yes
chr17	28501088	28503088	Tulp1	uc008bqv.1	NM_021478	tubby like protein 1			4	20	32	2	15	42	30	24	0.46	0.8	1.55	0.17	No	Yes	Yes
chr18	9211917	9213917	Fzd8	uc008eag.1	NM_008058	frizzled 8			161	130	150	129	4	18	21	6	0.46	0.92	0.34	1.03	No	Yes	Yes
chr18	32090160	32092160	Lims2	uc008eiv.1	NM_144862	LIM and senescent cell antigen like domains 2	Cytoskeletal protein	Miscellaneous function	13	19	35	10	34	38	40	26	0.46	0.23	1.78	0.29	No	Yes	Yes
chr18	67502257	67504257	Cidea	uc008fmc.1	NM_007702	cell death-inducing DNA fragmentation factor,	Miscellaneous function		12	26	34	17	15	35	39	9	0.46	0.11	1.03	2.87	No	Yes	Yes
chr2	77653873	77655873	Zfp533	uc008kfz.1	NM_178723	zinc finger protein 533			5	16	45	11	27	53	56	37	0.46	0.11	0.06	1.09	No	Yes	Yes
chr2	152933243	152935243	Hck	uc008nhc.1	NM_010407	hemopoietic cell kinase isoform p59Hck	Kinase	Protein kinase	19	66	149	45	14	20	18	2	0.46	2.98	4.07	15.72	No	Yes	Yes
chr2	179176271	179178271	Cdh4	uc008ohu.1	BC047991	Cdh4 protein.	Cell adhesion molecule	Cadherin	93	121	102	107	12	21	22	13	0.46	0.29	0.4	0	No	Yes	Yes
chr6	50210916	50212916	Dfna5h	uc009bwx.1	NM_018769	deafness, autosomal dominant 5 protein			27	16	49	25	15	21	17	15	0.46	0.86	0.8	0.34	No	Yes	Yes
chr6	52107309	52109309	Hoxa1	uc009bxx.1	AK143943	Homeobox protein Hox-A1 (Hox-1.6) (Homeotic protein ERA-1-993) (Early retinoic acid 1) (Homeoboxless protein ERA-1-399).	Transcription factor	Homeobox transcription factor	94	115	125	171	17	28	43	13	0.46	0.75	2.01	9.64	No	Yes	Yes
chr6	99615765	99617765	Eif4e3	uc009dbr.1	NM_025829	eukaryotic translation initiation factor 4E	Nucleic acid binding	Translation factor	8	28	43	10	26	30	41	28	0.46	1.2	0.86	0.06	No	Yes	Yes
chr7	108966003	108968003	Phox2a	uc009ipe.1	NM_008887	paired-like homeobox 2a	Transcription factor	Homeobox transcription factor	12	54	77	9	31	53	45	30	0.46	2.58	1.32	1.55	No	Yes	Yes
chr11	21900654	21902654	Otx1	uc007idy.1	NM_011023	orthodenticle 1	Transcription factor	Homeobox transcription factor	51	35	64	42	15	43	38	26	0.4	0.06	0.11	0.46	No	Yes	Yes
chr1	43219806	43221806	Fhl2	uc007avk.1	NM_010212	four and a half LIM domains 2	Transcription factor	Zinc finger transcription factor	20	25	66	17	18	36	40	25	0.4	8.55	3.56	0.46	No	Yes	Yes
chr13	29044551	29046551	Sox4	uc007pyk.1	NM_009238	SRY-box containing gene 4	Transcription factor	Nucleic acid binding	45	66	182	40	15	27	10	15	0.4	17.96	0.98	0.57	No	Yes	Yes
chr14	21654928	21656928	Plau	uc007skx.1	NM_008873	plasminogen activator, urokinase	Protease	Serine protease	10	22	55	11	24	34	27	19	0.4	3.5	1.32	0.29	No	Yes	Yes
chr19	47088187	47090187	Ina	uc008huk.1	NM_146100	internexin neuronal intermediate filament	Cytoskeletal protein	Miscellaneous function	101	233	294	53	18	21	25	24	0.4	18.24	3.21	1.43	No	Yes	Yes
chr2	132770772	132772772	5830467P10Rik	uc008mno.1	NM_198029	kindlin-1			8	36	61	9	20	29	23	31	0.4	3.33	0.92	0.06	No	Yes	Yes
chr4	124333888	124335888	Pou3f1	uc008uqt.1	NM_011141	POU domain, class 3, transcription factor 1	Transcription factor	Homeobox transcription factor	50	82	156	22	14	20	13	24	0.4	11.36	1.2	0.4	No	Yes	Yes
chr9	21792897	21794897	Rgl3	uc009onf.1	NM_023622	RalGDS-like protein 3	Select regulatory molecule	G-protein modulator	3	23	47	2	27	45	35	26	0.4	0.34	1.15	0	No	Yes	Yes
chr1	94997399	94999399	Kif1a	uc007cdf.1	NM_008440	kinesin family member 1A			5	42	85	5	21	45	33	34	0.4	4.82	0.52	0.06	No	Yes	Yes
chr10	79641226	79643226	Efna2	uc007gcg.1	NM_007909	ephrin A2	Signaling molecule	Membrane-bound signaling molecule	55	64	90	56	11	25	16	12	0.4	2.35	0.92	1.61	No	Yes	Yes
chr12	85440603	85442603	Acot6	uc007oei.1	NM_172580	acyl-CoA thioesterase 6			23	25	34	11	15	28	30	15	0.4	0.34	0.17	0.11	No	Yes	Yes
chr12	106247019	106249019	4831426I19Rik	uc007oxs.1	NM_172500	nesprin-3 isoform beta			30	70	73	40	16	31	30	14	0.4	0.23	0.46	0.17	No	Yes	Yes
chr13	51503132	51505132	Edg3	uc007qmf.1	NM_010101	endothelial differentiation, sphingolipid	Receptor	G-protein coupled receptor	22	35	33	32	15	28	30	16	0.4	0.34	0.29	1.15	No	Yes	Yes
chr14	56982904	56984904	Atp12a	uc007ubw.2	NM_138652	ATPase, H+/K+ transporting, nongastric, alpha	Ion channel	Transporter	13	35	40	6	27	43	46	19	0.4	0.4	1.49	0.46	No	Yes	Yes
chr17	23879200	23881200	AK037113	uc008ate.1	AK037113	Mus musculus adult female vagina cDNA, RIKEN full-length enriched library, clone:9930118B15 product:kringle containing transmembrane protein 2, full insert sequence.			7	17	24	0	29	56	42	23	0.4	0.46	0.52	0.06	No	Yes	Yes
chr19	43514700	43516700	Cnnm1	uc008hoh.1	NM_031396	cyclin M1			97	119	158	87	11	25	24	16	0.4	0.4	0.4	0.06	No	Yes	Yes
chr4	32324924	32326924	Bach2	uc008ser.1	NM_007521	BTB and CNC homology 2			116	124	117	216	8	20	13	3	0.4	0.92	0.11	1.15	No	Yes	Yes
chr4	123019046	123021046	Bmp8a	uc008upg.1	NM_007558	bone morphogenetic protein 8a	Signaling molecule		145	155	171	165	6	19	18	10	0.4	1.38	0.57	0.34	No	Yes	Yes
chr5	35867275	35869275	Cpz	uc008xdt.1	NM_153107	carboxypeptidase Z	Protease	Metalloprotease	14	19	35	18	15	37	26	21	0.4	1.15	0.52	0.17	No	Yes	Yes
chr5	139230053	139232053	BC004044	uc009afv.1	NM_030565	cDNA sequence BC004044			52	57	113	43	15	32	23	26	0.4	1.09	0.57	0.17	No	Yes	Yes
chr7	65912701	65914701	Atp10a	uc009hef.1	NM_009728	ATPase, class V, type 10A	Transporter		37	60	76	42	13	28	28	17	0.4	5.22	0.8	0.75	No	Yes	Yes
chr8	86565474	86567474	Il27ra	uc009mlr.1	NM_016671	interleukin 27 receptor, alpha	Receptor	Cytokine receptor	5	22	45	8	26	38	21	25	0.4	0.4	1.09	0.23	No	Yes	Yes
chr8	97295079	97297079	Cx3cl1	uc009mwx.1	NM_009142	chemokine (C-X3-C motif) ligand 1	Receptor	Cytokine receptor	13	20	42	18	25	52	36	24	0.4	2.7	0.63	0.34	No	Yes	Yes
chr8	97399174	97401174	Dok4	uc009mxg.1	NM_053246	docking protein 4			10	43	54	12	13	20	18	14	0.4	2.07	1.66	1.49	No	Yes	Yes
chr9	43012838	43014838	Pou2f3	uc009pbe.1	NM_011139	POU domain, class 2, transcription factor 3	Transcription factor	Homeobox transcription factor	13	22	29	53	21	43	32	2	0.4	1.55	0.52	23.41	No	Yes	Yes
chr9	64948301	64950301	DDM36	uc009qcs.1	AK082162	Mus musculus DDM36 mRNA, complete cds.	Cell adhesion molecule	CAM family adhesion molecule	47	47	115	47	17	29	22	23	0.4	1.43	0.63	0.23	No	Yes	Yes
chrX	154480042	154482042	Cnksr2	uc009ush.1	NM_177751	connector enhancer of kinase suppressor of Ras	Select regulatory molecule	Kinase modulator	57	50	65	50	13	22	15	13	0.4	1.26	0.4	0.17	No	Yes	Yes
chr11	118215725	118217725	Timp2	uc007mow.1	NM_011594	tissue inhibitor of metalloproteinase 2	Select regulatory molecule	Protease inhibitor	11	47	62	12	20	29	28	21	0.34	4.88	3.73	1.09	No	Yes	Yes
chr15	101973792	101975792	Igfbp6	uc007xus.1	NM_008344	insulin-like growth factor binding protein 6	Miscellaneous function		7	19	27	2	31	41	31	27	0.34	0.63	1.03	0	No	Yes	Yes
chr19	10462972	10464972	Syt7	uc008gpo.1	NM_173068	synaptotagmin VII gamma isoform	Membrane traffic protein	Membrane traffic regulatory protein	58	112	114	60	11	25	26	16	0.34	0.92	0.86	0	No	Yes	Yes
chr2	92754257	92756257	Syt13	uc008lfn.1	NM_030725	synaptotagmin XIII	Membrane traffic protein	Membrane traffic regulatory protein	7	19	35	2	19	23	22	17	0.34	1.09	1.09	0.06	No	Yes	Yes
chr7	26471020	26473020	Tgfb1	uc009ftq.1	NM_011577	transforming growth factor, beta 1	Signaling molecule	Growth factor	49	95	114	37	12	33	19	14	0.34	6.43	1.15	2.18	No	Yes	Yes
chr8	73415623	73417623	Slc5a5	uc009mbz.1	NM_053248	solute carrier family 5 (sodium iodide	Transporter		6	29	42	10	15	32	27	16	0.34	4.42	2.93	0.06	No	Yes	Yes
chr1	135259363	135261363	Etnk2	uc007cqg.1	NM_175443	ethanolamine kinase 2	Kinase		85	124	162	94	18	23	21	23	0.34	1.32	0.75	0.86	No	Yes	Yes
chr1	137480349	137482349	EG215714	uc007ctm.1	NM_175447	hypothetical protein LOC215714			50	47	75	42	12	33	35	12	0.34	0.17	0	0.23	No	Yes	Yes
chr10	94406212	94408212	Plxnc1	uc007gvz.2	NM_018797	plexin C1	Receptor	Tyrosine protein kinase receptor	107	122	133	95	12	26	19	14	0.34	0.29	1.84	0.29	No	Yes	Yes
chr11	23979694	23981694	Bcl11a	uc007ifw.1	AK045556	B-cell lymphoma/leukemia 11A (B-cell CLL/lymphoma 11A) (COUP-TF- interacting protein 1) (Ecotropic viral integration site 9 protein) (EVI-9).			22	35	89	12	11	31	23	27	0.34	0.98	0.23	0.06	No	Yes	Yes
chr11	48649972	48651972	Trim7	uc007ipe.1	NM_053166	tripartite motif protein 7			127	97	116	165	6	27	21	5	0.34	0.34	0	0.4	No	Yes	Yes
chr11	70026581	70028581	Slc16a11	uc007jtz.1	NM_153081	solute carrier family 16, member 11	Transporter		6	27	42	2	29	37	36	34	0.34	0.75	0.63	0.46	No	Yes	Yes
chr11	115228033	115230033	C630004H02Rik	uc007mhg.1	NM_175454	hypothetical protein LOC217310			24	31	58	15	16	23	39	16	0.34	0.4	2.12	0.63	No	Yes	Yes
chr12	15822591	15824591	Trib2	uc007nbq.1	NM_144551	tribbles homolog 2	Kinase	Protein kinase	106	80	136	84	11	26	10	16	0.34	4.3	0.46	3.38	No	Yes	Yes
chr12	57713271	57715271	Nkx2-9	uc007nph.1	NM_008701	NK2 transcription factor related, locus 9	Transcription factor	Homeobox transcription factor	6	16	80	22	24	43	35	29	0.34	0.98	0.4	0	No	Yes	Yes
chr13	99463786	99465786	Tmem171	uc007roy.1	NM_001025606	transmembrane protein 171			8	22	33	0	28	40	33	36	0.34	0	0	0.06	No	Yes	Yes
chr14	117323536	117325536	Gpc6	uc007uyj.1	AK032866	glypican 6 isoform 2	Cell adhesion molecule	Extracellular matrix	82	132	90	85	15	28	19	15	0.34	0.17	0.34	0.06	No	Yes	Yes
chr19	4213391	4215391	Clcf1	uc008fzj.1	NM_019952	cardiotrophin-like cytokine factor 1	Signaling molecule	Cytokine	36	62	67	45	18	35	24	17	0.34	0.52	0.4	0.11	No	Yes	Yes
chr4	119958866	119960866	Foxo6	uc008unc.1	NM_194060	forkhead box O6	Transcription factor		74	80	72	84	10	24	25	8	0.34	0.17	0.63	1.43	No	Yes	Yes
chr4	136832549	136834549	Wnt4	uc008viv.1	NM_009523	wingless-related MMTV integration site 4	Signaling molecule		12	47	85	20	21	37	28	23	0.34	4.02	0.4	0	No	Yes	Yes
chr5	27142896	27144896	Dpp6	uc008wtj.1	AK082186	Mus musculus strain C57Bl/6 dipeptidyl aminopeptidase-like protein 6 embryonic isoform (Dpp6) mRNA, complete cds.			10	22	34	2	25	41	37	28	0.34	0.06	0	0.34	No	Yes	Yes
chr5	99680946	99682946	Rasgef1b	uc008ygl.1	NM_145839	RasGEF domain family, member 1B isoform 1			131	144	127	85	12	18	20	13	0.34	1.72	0.52	0.29	No	Yes	Yes
chr6	29456934	29458934	Crim2	uc009bds.1	NM_001029985	cysteine rich BMP regulator 2 (chordin like)			10	25	52	27	15	36	25	13	0.34	0.52	1.15	0.8	No	Yes	Yes
chr6	118428291	118430291	Zfp9	uc009dlq.1	NM_011763	zinc finger protein 9	Transcription factor	Zinc finger transcription factor	10	22	39	15	21	46	76	31	0.34	0.11	0.86	0.06	No	Yes	Yes
chr8	72410586	72412586	Cilp2	uc009lyb.1	NM_026818	cartilage intermediate layer protein 2			34	27	40	13	13	51	34	30	0.34	0.46	0.29	0.17	No	Yes	Yes
chr8	97875236	97877236	Mmp15	uc009myh.1	NM_008609	matrix metallopeptidase 15	Protease	Metalloprotease	101	145	152	99	15	26	24	22	0.34	1.09	1.72	0.98	No	Yes	Yes
chr9	32502626	32504626	Ets1	uc009osb.1	NM_011808	E26 avian leukemia oncogene 1, 5' domain isoform			27	39	71	13	16	30	29	22	0.34	3.79	1.72	0.57	No	Yes	Yes
chrX	33867403	33869403	Lonrf3	uc009sxm.1	AK147751	ring finger protein 127			33	16	30	23	16	19	22	14	0.34	0.06	0	0	No	Yes	Yes
chr10	99477457	99479457	Kitl	uc007gxp.1	NM_013598	kit ligand	Signaling molecule	Growth factor	60	63	94	40	13	28	24	19	0.29	5.11	1.2	0.4	No	Yes	Yes
chr11	116098405	116100405	Evpl	uc007mkp.1	NM_025276	envoplakin	Cytoskeletal protein	Intermediate filament	6	15	37	3	20	23	18	18	0.29	0.63	0.63	0.17	No	Yes	Yes
chr5	32437906	32439906	Fosl2	uc008wzi.1	NM_008037	fos-like antigen 2	Transcription factor		131	149	204	87	12	23	12	19	0.29	4.65	1.09	0.11	No	Yes	Yes
chr7	106529058	106531058	Gdpd5	uc009ilo.1	NM_201352	glycerophosphodiester phosphodiesterase domain	Hydrolase	Esterase	35	67	125	42	11	27	24	15	0.29	0.8	2.7	0.17	No	Yes	Yes
chr7	150925258	150927258	Osbpl5	uc009kpw.1	AB074008	oxysterol-binding protein-like protein 5	Transfer/carrier protein	Miscellaneous function	7	29	61	3	25	36	30	26	0.29	1.49	1.84	0.4	No	Yes	Yes
chr8	72606427	72608427	Hapln4	uc009lyr.1	NM_177900	brain link protein 2	Extracellular matrix	Extracellular matrix glycoprotein	8	55	43	5	28	45	38	31	0.29	1.15	2.12	0.06	No	Yes	Yes
chr8	73016054	73018054	Crlf1	uc009maj.1	NM_018827	cytokine receptor-like factor 1	Receptor	Cytokine receptor	2	17	57	0	22	53	44	21	0.29	8.95	1.09	0.4	No	Yes	Yes
chr1	12980044	12982044	Slco5a1	uc007aig.1	BC117943	Slco5a1 protein.	Transporter		15	23	67	13	9	23	13	5	0.29	1.09	0	0.11	No	Yes	Yes
chr1	74900671	74902671	Cdk5r2	uc007bng.1	NM_009872	cyclin-dependent kinase 5, regulatory subunit 2	Select regulatory molecule	Kinase modulator	47	27	62	42	8	25	23	10	0.29	0.23	0.17	1.15	No	Yes	Yes
chr1	130487870	130489870	Cxcr4	uc007cls.1	Z80111	chemokine (C-X-C motif) receptor 4	Receptor	G-protein coupled receptor	68	52	100	45	14	25	24	17	0.29	1.32	0.75	0.75	No	Yes	Yes
chr10	128327774	128329774	Gdf11	uc007hot.1	NM_010272	growth differentiation factor 11	Signaling molecule	Growth factor	77	97	121	87	15	29	26	8	0.29	0.8	0.23	0.98	No	Yes	Yes
chr11	102307977	102309977	BC025575	uc007lrw.1	NM_199200	hypothetical protein LOC217219			56	69	80	37	10	20	20	12	0.29	0.69	0.52	0.69	No	Yes	Yes
chr11	119907029	119909029	Aatk	uc007mrm.1	NM_007377	apoptosis-associated tyrosine kinase			3	20	36	6	22	33	23	21	0.29	0.11	0.34	0	No	Yes	Yes
chr12	80230810	80232810	Arg2	uc007nzv.1	NM_009705	arginase type II	Hydrolase		10	17	67	12	31	56	62	40	0.29	0.86	0.8	1.84	No	Yes	Yes
chr13	55049792	55051792	Unc5a	uc007qpp.1	NM_153131	netrin receptor Unc5h1	Receptor		37	56	78	20	15	26	25	17	0.29	0.06	0.23	0	No	Yes	Yes
chr15	66799884	66801884	AK085274	uc007waz.1	AK085274	Mus musculus 0 day neonate kidney cDNA, RIKEN full-length enriched library, clone:D630003O06 product:unclassifiable, full insert sequence.			48	82	90	53	10	21	27	12	0.29	0.17	0.11	0.06	No	Yes	Yes
chr15	75577352	75579352	Mafa	uc007whe.1	NM_194350	Mafa homolog	Transcription factor		20	73	70	42	11	18	12	11	0.29	0	0.86	0.92	No	Yes	Yes
chr16	44557983	44559983	Boc	uc007zhl.1	NM_172506	brother of CDO	Receptor		77	85	115	106	17	23	19	5	0.29	0.29	0.92	0.92	No	Yes	Yes
chr17	8993609	8995609	Pde10a	uc008ajs.1	NM_011866	phosphodiesterase 10A			60	40	90	77	12	28	24	19	0.29	0.34	0.17	0.17	No	Yes	Yes
chr17	24344358	24346358	Ntn2l	uc008aux.1	BC053038	Mus musculus netrin-3 precursor, mRNA, complete cds.	Extracellular matrix	Extracellular matrix linker protein	24	35	39	36	16	32	41	22	0.29	0.29	0.34	0.63	No	Yes	Yes
chr17	28498936	28500936	Tulp1	uc008bqx.1	AK053880	Mus musculus tubby like protein 1 (Tulp1) mRNA, complete cds.			15	17	36	6	6	26	15	20	0.29	0.52	1.03	0.17	No	Yes	Yes
chr18	16966755	16968755	Cdh2	uc008edx.1	NM_007664	cadherin 2	Cell adhesion molecule	Cadherin	50	37	81	64	11	23	17	12	0.29	8.95	0.23	0.52	No	Yes	Yes
chr18	64499017	64501017	Onecut2	uc008fef.1	NM_194268	one cut domain, family member 2	Transcription factor	Homeobox transcription factor	47	23	47	42	13	26	44	20	0.29	0.17	0.4	0.57	No	Yes	Yes
chr19	41817346	41819346	Slit1	uc008hmf.1	NM_015748	slit homolog 1	Receptor	Extracellular matrix	6	16	39	2	25	43	48	30	0.29	0.17	0.06	0.06	No	Yes	Yes
chr2	27741204	27743204	Col5a1	uc008ixt.1	NM_015734	procollagen, type V, alpha 1	Extracellular matrix	Extracellular matrix structural protein	73	84	139	97	14	26	10	7	0.29	5.62	0.57	1.26	No	Yes	Yes
chr3	89323342	89325342	Kcnn3	uc008pzu.1	NM_080466	potassium intermediate/small conductance	Ion channel	Voltage-gated ion channel	8	27	42	5	18	22	17	17	0.29	0.17	0	0.17	No	Yes	Yes
chr3	104763627	104765627	Wnt2b	uc008qut.1	NM_009520	wingless related MMTV integration site 2b	Signaling molecule		9	23	51	11	28	50	55	30	0.29	0.63	0.52	0.34	No	Yes	Yes
chr4	102430826	102432826	SGIP1alpha	uc008twn.1	AK049616	Mus musculus SGIP1alpha mRNA for SH3-domain GRB2-like interacting protein 1 alpha, complete cds.			15	35	47	10	17	20	18	18	0.29	0.06	0	0	No	Yes	Yes
chr4	128560383	128562383	Trim62	uc008uvo.1	NM_178110	tripartite motif-containing 62	Ligase	Ubiquitin-protein ligase	47	47	76	35	17	31	26	19	0.29	0.34	0.8	0.63	No	Yes	Yes
chr9	58670318	58672318	Hcn4	uc009pxi.1	NM_001081192	hyperpolarization-activated, cyclic	Receptor	Ligand-gated ion channel	143	135	143	91	13	26	29	21	0.29	0	0.06	0	No	Yes	Yes
chr9	102908659	102910659	Slco2a1	uc009rgd.1	NM_033314	solute carrier organic anion transporter family,			6	23	32	11	19	32	33	11	0.29	0.57	5.05	0.34	No	Yes	Yes
chr1	121317825	121319825	Inhbb	uc007cir.1	NM_008381	inhibin beta-B	Signaling molecule	Growth factor	33	131	138	75	16	25	32	23	0.23	1.55	6.66	0.63	No	Yes	Yes
chr1	188528868	188530868	Tgfb2	uc007dzo.1	NM_009367	transforming growth factor, beta 2	Signaling molecule	Growth factor	32	30	43	29	17	31	30	11	0.23	6.14	0.63	0.57	No	Yes	Yes
chr10	78242246	78244246	Slc1a6	uc007fyg.1	NM_009200	solute carrier family 1 (high affinity	Transporter		12	28	35	6	25	42	46	24	0.23	0.57	0.98	0.06	No	Yes	Yes
chr11	105450299	105452299	Tanc2	uc007lxm.1	NM_181071	tetratricopeptide repeat, ankyrin repeat and			52	78	127	47	15	21	24	17	0.23	1.38	0.98	0.57	No	Yes	Yes
chr13	21559356	21561356	Nkapl	uc007pqm.1	NM_025719	NFKB activating protein-like			36	55	70	31	14	26	30	12	0.23	0.69	0.69	0.29	No	Yes	Yes
chr15	97997090	97999090	AI836003	uc007xlz.1	NM_177716	hypothetical protein LOC239650			7	26	57	9	24	28	22	25	0.23	0.23	0.52	0	No	Yes	Yes
chr2	148232839	148234839	Thbd	uc008mtd.1	NM_009378	thrombomodulin	Receptor		12	22	24	2	11	22	27	23	0.23	0.4	1.43	0.11	No	Yes	Yes
chr3	7365603	7367603	Pkia	uc008oof.1	NM_008862	protein kinase inhibitor, alpha	Select regulatory molecule	Kinase modulator	47	50	100	22	14	20	16	12	0.23	4.53	0.86	0.4	No	Yes	Yes
chr3	124022954	124024954	Tram1l1	uc008rfr.1	NM_146140	translocation associated membrane protein 1-like			6	15	42	9	19	23	19	17	0.23	2.01	1.95	0.29	No	Yes	Yes
chr4	138647885	138649885	Nbl1	uc008vls.1	NM_008675	neuroblastoma, suppression of tumorigenicity 1			12	28	57	21	27	51	44	37	0.23	3.27	0.86	0.34	No	Yes	Yes
chr5	147655646	147657646	Rasl11a	uc009anm.1	NM_026864	RAS-like family 11 member A	Select regulatory molecule	G-protein	40	60	105	40	15	18	15	15	0.23	3.96	1.78	0.17	No	Yes	Yes
chr7	30015326	30017326	Kcnk6	uc009gbf.1	BC115791	potassium inwardly-rectifying channel, subfamily	Ion channel	Voltage-gated ion channel	13	26	46	12	28	41	39	27	0.23	2.07	2.24	0.75	No	Yes	Yes
chr7	152081436	152083436	Fgf15	uc009kqr.1	NM_008003	fibroblast growth factor 15	Signaling molecule	Growth factor	12	43	156	17	34	45	39	34	0.23	7.52	0.98	0.23	No	Yes	Yes
chrX	49032654	49034654	Hs6st2	uc009tdw.1	NM_015819	heparan sulfate 6-O-sulfotransferase 2 isoform	Transferase		6	45	60	10	15	18	15	14	0.23	9.24	2.07	0.29	No	Yes	Yes
chr10	115549935	115551935	4933416C03Rik	uc007hbq.1	NR_003651	Adult male testis cDNA, RIKEN full-length enriched library, clone:4933416C03 product:hypothetical protein, full insert sequence.			7	17	37	1	24	21	27	22	0.23	0.06	0.4	0.17	No	Yes	Yes
chr11	4645781	4647781	Cabp7	uc007hve.1	NM_138948	calcium binding protein 7	Select calcium binding protein	Calmodulin related protein	63	119	100	90	17	23	28	16	0.23	0.23	0.69	0.23	No	Yes	Yes
chr11	61190566	61192566	Slc47a1	uc007jhh.1	NM_026183	solute carrier family 47, member 1	Transporter		2	17	47	4	31	46	42	33	0.23	1.26	5.05	2.24	No	Yes	Yes
chr11	83663370	83665370	Hnf1b	uc007kpx.1	NM_009330	transcription factor 2	Transcription factor		7	20	32	6	26	42	63	28	0.23	0.06	1.49	0.11	No	Yes	Yes
chr13	48757404	48759404	Barx1	uc007qil.1	NM_007526	BarH-like homeobox 1	Transcription factor	Homeobox transcription factor	7	15	24	6	23	51	67	33	0.23	0.11	0.46	0.29	No	Yes	Yes
chr13	93194850	93196850	6430502M16Rik	uc007rkn.1	NM_175455	cytosolic phosphoprotein DP58			59	72	97	46	15	27	30	17	0.23	0.29	0.06	0	No	Yes	Yes
chr14	35632321	35634321	Grid1	uc007tbj.1	NM_008166	glutamate receptor, ionotropic, delta 1	Receptor	Ligand-gated ion channel	55	59	82	110	16	29	30	13	0.23	0.11	0.17	1.03	No	Yes	Yes
chr15	95357683	95359683	Nell2	uc007xjq.1	U59230	nel-like 2 homolog	Select calcium binding protein	Miscellaneous function	14	35	73	9	20	26	32	23	0.23	0.8	0.23	0	No	Yes	Yes
chr15	98506892	98508892	Rnd1	uc007xnh.1	AK039992	Rho-related GTP-binding protein Rho6 (Rho family GTPase 1) (Rnd1).	Select regulatory molecule	G-protein	12	20	76	51	11	22	12	13	0.23	2.93	0.69	1.84	No	Yes	Yes
chr16	20588654	20590654	BC052055	uc007yqb.1	NM_182636	hypothetical protein LOC328643			10	36	50	7	30	53	51	30	0.23	0.11	0.11	0	No	Yes	Yes
chr17	51970958	51972958	Satb1	uc008czf.1	NM_009122	special AT-rich sequence binding protein 1			32	67	89	48	15	19	21	11	0.23	2.18	1.26	1.32	No	Yes	Yes
chr18	24866945	24868945	FHOS2	uc008eha.1	AK046161	Mus musculus FHOS2 mRNA for FHOS2L splicing variant, complete cds.	Cytoskeletal protein	Actin binding cytoskeletal protein	111	150	151	70	13	23	32	17	0.23	0	0.06	0	No	Yes	Yes
chr18	55148567	55150567	Zfp608	uc008eyc.1	NM_175751	zinc finger protein 608			5	23	40	0	26	37	22	23	0.23	4.42	0.34	0.29	No	Yes	Yes
chr3	62141698	62143698	4631416L12Rik	uc008pjm.1	NM_001081295	hypothetical protein LOC622434			87	73	109	121	13	30	34	10	0.23	4.42	0.69	4.48	No	Yes	Yes
chr5	75551190	75553190	Pdgfra	uc008xue.1	NM_001083316	platelet derived growth factor receptor, alpha			30	45	47	25	16	28	34	12	0.23	0.29	6.71	0.29	No	Yes	Yes
chr5	76791802	76793802	Nmu	uc008xuw.1	NM_019515	neuromedin U			5	23	31	6	18	21	23	16	0.23	0.06	0.06	0.06	No	Yes	Yes
chr5	110771168	110773168	P2rx2	uc008yqq.1	BC106964	purinergic receptor P2X, ligand-gated ion	Receptor	Ligand-gated ion channel	12	47	49	15	23	22	28	23	0.23	0.98	2.52	0.98	No	Yes	Yes
chr7	120096475	120098475	4632411J06Rik	uc009jhb.1	NM_175279	hypothetical protein LOC78748	Membrane traffic protein		49	79	72	42	15	25	27	23	0.23	0.17	0.57	0.23	No	Yes	Yes
chr8	63110675	63112675	Mfap3l	uc009ltf.1	NM_027756	microfibrillar-associated protein 3-like	Extracellular matrix	Extracellular matrix structural protein	58	76	146	53	14	23	18	15	0.23	3.9	0.23	0.11	No	Yes	Yes
chr8	72896456	72898456	Comp	uc009mad.1	NM_016685	cartilage oligomeric matrix protein	Signaling molecule		14	42	65	15	28	53	51	34	0.23	0.69	0.23	0.17	No	Yes	Yes
chr8	94324273	94326273	Irx3	uc009msu.1	NM_008393	Iroquois related homeobox 3	Transcription factor	Homeobox transcription factor	42	31	61	21	10	21	19	15	0.23	0.06	0.23	0	No	Yes	Yes
chr8	96333737	96335737	Gnao1	uc009mvj.1	AK160434	Mus musculus 16 days neonate cerebellum cDNA, RIKEN full-length enriched library, clone:9630017D09 product:guanine nucleotide binding protein, alpha o, full insert sequence.	Select regulatory molecule	G-protein	32	60	74	30	16	27	26	16	0.23	0.46	0	0	No	Yes	Yes
chr9	121403780	121405780	Cck	uc009sdg.1	NM_031161	cholecystokinin	Signaling molecule	Peptide hormone	0	15	9	7	33	39	46	35	0.23	0	0.4	0	No	Yes	Yes
chr1	192920758	192922758	9130211I03Rik	uc007ecc.1	AK171970	Mus musculus adult male cecum cDNA, RIKEN full-length enriched library, clone:9130211I03 product:JUN DIMERIZATION PROTEIN 1 JDP-1 homolog [Rattus norvegicus], full insert sequence.	Transcription factor		7	34	51	6	20	26	28	22	0.17	0.4	1.15	0.17	No	Yes	Yes
chr10	80305775	80307775	BC072620	uc007gey.1	NM_001013758	hypothetical protein LOC237403	Receptor	Extracellular matrix	11	34	51	5	27	46	39	31	0.17	0.52	0.75	0.06	No	Yes	Yes
chr11	116513847	116515847	Prcd	uc007mlw.1	AK137302	Mus musculus 16 days neonate cerebellum cDNA, RIKEN full-length enriched library, clone:9630002G20 product:hypothetical protein, full insert sequence.			10	23	45	6	20	36	34	21	0.17	0.75	0.63	0.23	No	Yes	Yes
chr12	110690432	110692432	Dlk1	uc007pam.1	NM_010052	delta-like 1 homolog			7	17	37	7	20	40	45	26	0.17	4.42	1.03	0.23	No	Yes	Yes
chr13	38436584	38438584	Bmp6	uc007qdp.1	NM_007556	bone morphogenetic protein 6	Signaling molecule		13	38	59	14	21	31	37	29	0.17	0.17	1.32	0	No	Yes	Yes
chr14	64561542	64563542	Sox7	uc007uhy.1	NM_011446	SRY-box 7	Transcription factor	Nucleic acid binding	13	53	40	8	33	50	46	25	0.17	0.34	2.64	0	No	Yes	Yes
chr16	85802344	85804344	Adamts1	uc007ztv.1	NM_009621	a disintegrin-like and metalloprotease	Protease	Metalloprotease	6	47	92	3	21	23	23	24	0.17	2.18	0.86	0.06	No	Yes	Yes
chr18	46371179	46373179	Trim36	uc008evi.1	NM_178872	haprin	Ligase	Ubiquitin-protein ligase	12	43	142	27	16	23	28	25	0.17	4.13	1.09	0.52	No	Yes	Yes
chr19	5559575	5561575	Ovol1	uc008gdu.1	NM_019935	OVO homolog-like 1	Transcription factor	Zinc finger transcription factor	7	48	73	7	33	42	54	39	0.17	1.15	0.98	0.4	No	Yes	Yes
chr19	37771343	37773343	Cyp26a1	uc008his.1	NM_007811	cytochrome P450, family 26, subfamily a,	Oxidoreductase	Oxygenase	7	22	35	10	27	50	51	33	0.17	8.55	2.52	0.23	No	Yes	Yes
chr5	112820233	112822233	Asphd2	uc008yth.1	NM_028386	aspartate beta-hydroxylase domain containing 2			5	15	30	3	24	32	22	25	0.17	1.66	1.43	0.29	No	Yes	Yes
chr8	80959551	80961551	Pou4f2	uc009mhy.1	NM_138944	POU domain, class 4, transcription factor 2	Transcription factor	Homeobox transcription factor	29	34	72	24	16	41	54	26	0.17	1.72	0.92	0.11	No	Yes	Yes
chr9	37334712	37336712	Esam1	uc009ouz.1	NM_027102	endothelial cell-specific adhesion molecule	Cell adhesion molecule		3	25	36	2	18	26	32	21	0.17	3.61	3.73	0.34	No	Yes	Yes
chr1	38683089	38685089	Aff3	uc007asu.1	BC052061	Mus musculus 14, 17 days embryo head cDNA, RIKEN full-length enriched library, clone:3222402O04 product:similar to LAF-4 PROTEIN (LYMPHOID NUCLEAR PROTEIN RELATED TO AF4) [Homo sapiens], full insert sequence.			67	117	95	55	18	20	29	25	0.17	0.63	0.34	0	No	Yes	Yes
chr1	134775931	134777931	Lrrn2	uc007cpi.1	NM_010732	leucine rich repeat protein 2, neuronal	Receptor	Extracellular matrix	37	53	111	135	10	35	19	5	0.17	0.63	0.17	3.04	No	Yes	Yes
chr10	122115074	122117074	Ppm1h	uc007hgf.1	AK029461	protein phosphatase 1H (PP2C domain containing)	Phosphatase	Protein phosphatase	150	119	113	87	14	23	26	21	0.17	0.29	0.06	0.06	No	Yes	Yes
chr11	95005366	95007366	AK139229	uc007lab.1	AK139229	Mus musculus 0 day neonate head cDNA, RIKEN full-length enriched library, clone:4833434E01 product:unclassifiable, full insert sequence.			5	22	50	4	40	68	59	45	0.17	0.34	0.34	0	No	Yes	Yes
chr11	121248559	121250559	Rab40b	uc007mvu.1	NM_139147	Rab40b, member RAS oncogene family	Select regulatory molecule	G-protein	37	50	64	19	12	22	26	15	0.17	0.06	0.06	0.23	No	Yes	Yes
chr12	109240624	109242624	Bcl11b	uc007ozh.1	NM_001079883	B-cell leukemia/lymphoma 11B isoform a	Transcription factor	Nucleic acid binding	45	40	67	32	16	31	23	24	0.17	0.29	0.11	0	No	Yes	Yes
chr12	119436516	119438516	Dnahc11	uc007pie.1	NM_010060	dynein, axonemal, heavy chain 11	Cytoskeletal protein	Hydrolase	30	29	52	22	17	25	26	15	0.17	0.8	0.63	0.8	No	Yes	Yes
chr12	120084663	120086663	Sp8	uc007pig.1	BC082582	trans-acting transcription factor 8	Transcription factor	Zinc finger transcription factor	92	41	67	75	17	50	53	11	0.17	1.15	0.11	3.9	No	Yes	Yes
chr13	42803949	42805949	Phactr1	uc007qfp.1	NM_001005740	phosphatase and actin regulator 1 isoform 2			5	20	47	3	8	24	14	11	0.17	0.69	0.75	0.4	No	Yes	Yes
chr13	74145925	74147925	Tppp	uc007reo.1	NM_182839	tubulin polymerization-promoting protein	Cytoskeletal protein	Non-motor microtubule binding protein	40	62	86	29	18	23	29	18	0.17	0.11	0.23	0.06	No	Yes	Yes
chr14	30821082	30823082	Il17rb	uc007sun.1	NM_019583	interleukin 17 receptor B			7	17	35	2	25	32	37	34	0.17	0.11	0.52	0.17	No	Yes	Yes
chr14	47501641	47503641	Samd4	uc007thn.1	NM_001037221	sterile alpha motif domain containing 4 isoform			22	50	114	19	14	25	13	16	0.17	2.7	0.34	0.34	No	Yes	Yes
chr14	70604130	70606130	AK134715	uc007uno.1	AK134715	Mus musculus adult male medulla oblongata cDNA, RIKEN full-length enriched library, clone:6330534P04 product:unclassifiable, full insert sequence.			2	23	30	2	21	35	28	23	0.17	0	0.23	0	No	Yes	Yes
chr15	80501276	80503276	AW544981	uc007wvr.1	NM_145986	hypothetical protein LOC213956			6	34	60	3	27	39	32	36	0.17	0.52	0.34	0.06	No	Yes	Yes
chr17	30023827	30025827	Mdga1	uc008bto.1	NM_001081160	MAM domain containing			30	37	70	47	17	35	31	26	0.17	0.34	0.52	0.11	No	Yes	Yes
chr17	32325408	32327408	Abhd9	uc008bvy.1	NM_001033163	abhydrolase domain containing 9	Hydrolase		15	22	45	17	12	36	24	9	0.17	0.34	0.06	0.34	No	Yes	Yes
chr17	37333911	37335911	Olfr94	uc008cmj.1	NM_001011518	olfactory receptor 94			107	106	70	34	11	22	42	20	0.17	0	0	0	No	Yes	Yes
chr2	109531592	109533592	Bdnf	uc008lmi.1	NM_001048141	brain derived neurotrophic factor isoform 2			14	25	38	6	20	36	42	17	0.17	1.38	1.09	0.11	No	Yes	Yes
chr2	157739500	157741500	Vstm2l	uc008npi.1	NM_198627	V-set and transmembrane domain containing	Miscellaneous function	Transmembrane receptor regulatory/adaptor protein	14	54	42	10	24	43	32	22	0.17	0.06	0	0.17	No	Yes	Yes
chr2	168426155	168428155	Nfatc2	uc008oax.1	NM_001037178	nuclear factor of activated T-cells,			7	40	47	9	30	45	41	31	0.17	0.69	0.11	0.11	No	Yes	Yes
chr3	87774014	87776014	Nes	uc008ptl.1	AK012622	Mus musculus intermediate filament protein nestin (Nes) mRNA, complete cds.	Cytoskeletal protein	Miscellaneous function	48	41	100	29	11	42	29	15	0.17	5.22	0.06	0.46	No	Yes	Yes
chr4	126001447	126003447	Tekt2	uc008utf.1	NM_011902	tektin 2	Cytoskeletal protein	Non-motor microtubule binding protein	0	20	32	5	16	18	10	19	0.17	0.8	1.55	1.09	No	Yes	Yes
chr5	64202733	64204733	0610040J01Rik	uc008xmg.1	NM_029554	hypothetical protein LOC76261			14	42	45	9	32	39	49	28	0.17	0.4	1.15	1.49	No	Yes	Yes
chr5	113005205	113007205	Sez6l	uc008ytk.1	NM_019982	seizure related 6 homolog like			7	25	31	5	27	48	55	32	0.17	0	0.29	0	No	Yes	Yes
chr5	113918771	113920771	Wscd2	uc008yyh.1	NM_177292	WSC domain containing 2			14	20	45	15	26	32	29	22	0.17	0	0.06	0	No	Yes	Yes
chr5	145521447	145523447	Tmem130	uc009als.1	NM_177735	hypothetical protein LOC243339			13	25	70	15	18	27	11	14	0.17	0.98	0.29	0.4	No	Yes	Yes
chr6	88576439	88578439	Klhdc6	uc009cvk.1	AK016973	Mus musculus 0 day neonate head cDNA, RIKEN full-length enriched library, clone:4833415F11 product:hypothetical BTB/POZ domain/Methylated-DNA--protein-cysteine methyltransferase containing protein, full insert sequence.			14	20	30	9	23	37	52	25	0.17	0.06	0.06	0	No	Yes	Yes
chr6	116410196	116412196	Alox5	uc009dkd.1	NM_009662	arachidonate 5-lipoxygenase			7	20	51	2	22	33	31	21	0.17	0.86	0.63	0.06	No	Yes	Yes
chr7	31419871	31421871	Etv2	uc009gfm.1	NM_007959	ets related protein 71	Transcription factor		4	16	25	7	14	21	16	9	0.17	0.98	0.52	0.8	No	Yes	Yes
chr7	52435364	52437364	Tifp39	uc009gtz.1	AY048587	tuberoinfundibular peptide of 39 residues			5	25	26	3	16	29	38	17	0.17	0	0.46	0	No	Yes	Yes
chr7	53434403	53436403	Abcc8	uc009gye.1	NM_011510	ATP-binding cassette, sub-family C (CFTR/MRP),			4	25	35	0	20	29	32	15	0.17	0.29	0.75	0	No	Yes	Yes
chr7	117008168	117010168	Scube2	uc009jei.1	NM_020052	Cegp1 protein			15	40	40	19	18	43	48	21	0.17	0.11	0.98	0.34	No	Yes	Yes
chr7	117770182	117772182	Adm	uc009jfj.1	NM_009627	adrenomedullin	Signaling molecule	Peptide hormone	8	20	22	6	35	45	43	30	0.17	0.52	0.29	0.29	No	Yes	Yes
chr7	149134655	149136655	Brsk2	uc009kme.1	NM_001009929	brain-selective kinase 2 isoform beta	Kinase	Protein kinase	20	75	81	34	13	26	24	13	0.17	0.11	0	0.29	No	Yes	Yes
chr7	150292158	150294158	Kcnq1	uc009kpb.1	NM_008434	potassium voltage-gated channel, subfamily Q,	Ion channel	Voltage-gated ion channel	8	35	52	5	31	51	57	38	0.17	0	0.11	0	No	Yes	Yes
chr8	37156914	37158914	D8Ertd82e	uc009lld.1	AK089749	Mus musculus adult male bone cDNA, RIKEN full-length enriched library, clone:9830148H23 product:hypothetical Protein kinase-like (PK-like) structure containing protein, full insert sequence.	Receptor	Serine/threonine protein kinase receptor	155	117	160	67	10	18	13	21	0.17	0.75	0.11	0	No	Yes	Yes
chr8	87323239	87325239	Nfix	uc009mne.1	NM_001081982	nuclear factor I/X isoform 1			11	32	25	34	21	29	36	15	0.17	0.06	0.11	0.57	No	Yes	Yes
chr9	107568705	107570705	Slc38a3	uc009rmo.1	NM_023805	N system amino acids transporter NAT-1			5	31	51	7	29	43	35	31	0.17	1.32	1.15	0.06	No	Yes	Yes
chr1	155586503	155588503	Rgs16	uc007dae.1	NM_011267	regulator of G-protein signaling 16	Select regulatory molecule	G-protein modulator	5	31	67	5	32	33	21	27	0.11	4.42	0.98	0.17	No	Yes	Yes
chr10	84217792	84219792	Rfx4	uc007gkv.1	NM_001024918	regulatory factor X, 4 isoform 1	Transcription factor		5	25	42	3	25	42	40	27	0.11	0.34	0.34	0.06	No	Yes	Yes
chr10	128369868	128371868	Itga7	uc007hpa.1	NM_008398	integrin alpha 7	Cell adhesion molecule		7	41	49	8	29	38	40	30	0.11	1.09	2.41	0.23	No	Yes	Yes
chr11	116195661	116197661	Foxj1	uc007mkv.1	NM_008240	forkhead box J1	Transcription factor		25	42	67	20	17	35	26	26	0.11	0.86	0.52	0.11	No	Yes	Yes
chr12	31757832	31759832	9030611O19Rik	uc007nhb.1	NM_027828	hypothetical protein LOC104943			13	53	48	3	25	26	19	20	0.11	0.57	0.29	0	No	Yes	Yes
chr14	112073336	112075336	Slitrk5	uc007uye.1	NM_029273	SLIT and NTRK-like family, member 5 isoform 1	Receptor	Extracellular matrix	25	63	90	27	15	25	15	8	0.11	1.55	0.34	0.46	No	Yes	Yes
chr15	54402039	54404039	Mal2	uc007vrm.1	NM_178920	MAL2 proteolipid protein	Miscellaneous function	Myelin protein	7	32	47	6	24	36	34	26	0.11	2.7	1.72	0.06	No	Yes	Yes
chr15	100957967	100959967	Acvrl1	uc007xsm.1	NM_009612	activin A receptor, type II-like 1	Receptor	Cytokine receptor	4	23	28	2	26	32	27	32	0.11	0.17	0.57	0.06	No	Yes	Yes
chr17	8532270	8534270	Prr18	uc008ajo.1	NM_178774	proline rich region 18			16	25	35	17	16	30	27	16	0.11	1.15	0.29	0.23	No	Yes	Yes
chr18	7003754	7005754	Mkx	uc008dzp.1	NM_177595	mohawk	Transcription factor	Homeobox transcription factor	35	53	95	30	16	34	31	24	0.11	4.7	0.8	1.03	No	Yes	Yes
chr19	56947905	56949905	Vwa2	uc008hzl.1	NM_172840	von Willebrand factor A domain containing 2	Cell adhesion molecule	Extracellular matrix	10	15	57	11	34	55	54	36	0.11	2.7	0.86	0.06	No	Yes	Yes
chr2	146046846	146048846	Insm1	uc008msh.1	NM_016889	insulinoma-associated 1			36	39	84	22	16	18	23	23	0.11	0.98	0.29	0	No	Yes	Yes
chr2	179837927	179839927	Hrh3	uc008oij.1	NM_133849	histamine receptor H 3	Receptor	G-protein coupled receptor	46	80	82	35	14	22	27	17	0.11	0.17	0.52	0.06	No	Yes	Yes
chr6	21801515	21803515	Tspan12	uc009bar.1	NM_173007	tetraspanin 12	Signaling molecule	Cell adhesion molecule	48	60	86	34	16	22	20	16	0.11	2.41	0.34	0.29	No	Yes	Yes
chr7	17060033	17062033	Npas1	uc009fhv.1	NM_008718	neuronal PAS domain protein 1	Transcription factor	Nucleic acid binding	5	32	68	2	25	42	40	26	0.11	0.52	0.46	0.17	No	Yes	Yes
chr1	43008807	43010807	Gpr45	uc007avc.1	AK020337	Mus musculus adult male epididymis cDNA, RIKEN full-length enriched library, clone:9230112G11 product:unclassifiable, full insert sequence.	Receptor	G-protein coupled receptor	16	52	91	24	17	28	30	21	0.11	0.11	0.06	0.06	No	Yes	Yes
chr1	74997225	74999225	Ihh	uc007bnl.1	NM_010544	Indian hedgehog	Signaling molecule		7	15	30	8	27	50	56	33	0.11	0.23	0.8	0.17	No	Yes	Yes
chr1	90101323	90103323	Dnajb3	uc007byj.1	NM_008299	DnaJ (Hsp40) homolog, subfamily B, member 3	Chaperone		14	27	36	22	20	46	41	23	0.11	0.69	3.16	0.86	No	Yes	Yes
chr1	106664395	106666395	Cdh20	uc007cgc.1	NM_011800	cadherin 20	Cell adhesion molecule	Cadherin	5	28	37	8	19	33	25	19	0.11	0.17	0.17	0	No	Yes	Yes
chr11	23977116	23979116	Bcl11a	uc007ifs.1	AK122557	B-cell CLL/lymphoma 11A (Zinc finger protein).	Transcription factor	Nucleic acid binding	31	27	79	14	14	35	31	28	0.11	0.46	0.06	0	No	Yes	Yes
chr11	68932954	68934954	Hes7	uc007jpi.1	NM_033041	hairy and enhancer of split 7	Transcription factor	Nucleic acid binding	9	19	25	6	30	58	69	25	0.11	0.11	0.17	0.06	No	Yes	Yes
chr12	30621900	30623900	mKIAA0230	uc007ngj.1	AK054255	Mus musculus 2 days pregnant adult female ovary cDNA, RIKEN full-length enriched library, clone:E330004E07 product:hypothetical Cysteine-rich flanking region, C-terminal/Leucine-rich repeat/Immunoglobulin and major histocompatibility complex domain/Immunoglobulin C-2 type/Leucine-rich repeat, typical subtype/Immunoglobulin subtype containing protein, full insert sequence.	Oxidoreductase	Peroxidase	12	52	73	6	18	27	13	18	0.11	3.21	0.06	0.06	No	Yes	Yes
chr12	104479356	104481356	Prima1	uc007ouz.1	NM_133364	proline rich membrane anchor 1 precursor			90	112	125	64	17	26	21	13	0.11	0.29	0.06	0.23	No	Yes	Yes
chr13	23556092	23558092	Btn1a1	uc007ptq.1	BC031459	butyrophilin, subfamily 1, member A1			20	29	47	21	8	25	23	5	0.11	0.23	0.23	0.34	No	Yes	Yes
chr13	46059345	46061345	Atxn1	uc007qhc.1	NM_009124	ataxin 1	Nucleic acid binding	Nuclease	93	85	127	84	11	21	13	7	0.11	0.52	0.06	0.29	No	Yes	Yes
chr13	46596515	46598515	Cap2	uc007qhf.1	NM_026056	CAP, adenylate cyclase-associated protein, 2	Cytoskeletal protein	Miscellaneous function	13	16	39	5	19	28	25	23	0.11	1.2	0.23	2.41	No	Yes	Yes
chr13	52625205	52627205	Diras2	uc007qmv.1	NM_001024474	DIRAS family, GTP-binding RAS-like 2	Select regulatory molecule	G-protein	25	37	46	23	15	21	23	20	0.11	0.06	0.23	0.11	No	Yes	Yes
chr13	62988596	62990596	Fbp1	uc007qxg.1	NM_019395	fructose bisphosphatase 1	Phosphatase	Carbohydrate phosphatase	11	16	37	15	28	33	24	16	0.11	0.8	0.23	0.46	No	Yes	Yes
chr14	13654593	13656593	Cadps	uc007sfu.1	NM_001042617	Ca<2+>dependent activator protein for secretion			97	87	103	71	9	19	15	5	0.11	0.11	0.23	0.57	No	Yes	Yes
chr16	32164562	32166562	Lrrc33	uc007yyh.1	NM_146069	leucine rich repeat containing 33			12	17	37	11	16	23	24	16	0.11	0.46	0.86	2.07	No	Yes	Yes
chr16	43978190	43980190	Zdhhc23	uc007zgp.1	NM_001007460	zinc finger, DHHC domain containing 23	Miscellaneous function		51	60	94	35	16	31	28	16	0.11	1.09	0.11	0.23	No	Yes	Yes
chr16	52453187	52455187	Alcam	uc007zli.1	NM_009655	activated leukocyte cell adhesion molecule	Cell adhesion molecule	CAM family adhesion molecule	12	23	24	6	17	27	24	16	0.11	1.03	0.23	0.11	No	Yes	Yes
chr17	80112924	80114924	AK006637	uc008dqd.1	AK006637	Mus musculus adult male testis cDNA, RIKEN full-length enriched library, clone:1700038P13 product:inferred: cytochrome P450, 1b1, benz[a]anthracene inducible / P450CMEF {Mus musculus}, full insert sequence.			12	16	47	7	31	50	55	38	0.11	0.23	0.06	0	No	Yes	Yes
chr17	86566124	86568124	Prkce	uc008dug.1	AK082438	protein kinase C, epsilon	Transfer/carrier protein	Kinase	187	152	158	111	7	20	16	10	0.11	0.46	0	0.11	No	Yes	Yes
chr18	14129229	14131229	Zfp521	uc008edc.1	AK131130	zinc finger protein 521 isoform 1	Transcription factor	Zinc finger transcription factor	70	36	79	31	12	23	10	7	0.11	0.23	0.23	0.23	No	Yes	Yes
chr18	38368416	38370416	Pcdh1	uc008eru.1	NM_029357	protocadherin 1			1	22	45	6	29	61	50	37	0.11	5.79	1.84	0.69	No	Yes	Yes
chr18	57084202	57086202	37681	uc008eyv.1	NM_177115	membrane-associated RING-CH protein III	Ligase	Ubiquitin-protein ligase	106	104	158	98	8	21	25	9	0.11	0.17	0.29	0.06	No	Yes	Yes
chr18	75978831	75980831	Zbtb7c	uc008fqh.1	AK045522	zinc finger and BTB domain containing 7C	Transcription factor	Nucleic acid binding	96	125	153	73	15	21	23	21	0.11	0.17	0.52	0.23	No	Yes	Yes
chr19	19184686	19186686	Rorb	uc008gye.1	NM_001043354	RAR-related orphan receptor beta isoform 1			14	19	47	11	15	21	25	17	0.11	0	0	0	No	Yes	Yes
chr19	34820601	34822601	Slc16a12	uc008hgu.1	NM_172838	solute carrier family 16 (monocarboxylic acid	Transporter		34	30	44	20	18	39	37	20	0.11	0.06	0.06	0.11	No	Yes	Yes
chr2	74505366	74507366	Hoxd13	uc008kdu.1	NM_008275	homeobox D13	Transcription factor	Homeobox transcription factor	12	23	30	20	22	46	54	24	0.11	0.69	0.34	1.32	No	Yes	Yes
chr2	119150564	119152564	Dll4	uc008ltr.1	NM_019454	delta-like 4	Receptor	Signaling molecule	10	23	48	8	29	50	58	34	0.11	0.11	0	0	No	Yes	Yes
chr2	164792818	164794818	Slc12a5	uc008nwu.1	NM_020333	solute carrier family 12, member 5	Transporter	Cation transporter	4	17	35	2	17	40	39	18	0.11	0.4	1.2	0.52	No	Yes	Yes
chr2	167013179	167015179	AY672066	uc008nzj.1	AY672066	Mus musculus 18-day embryo whole body cDNA, RIKEN full-length enriched library, clone:1110018N20 product:unclassifiable, full insert sequence.			14	25	33	4	19	23	30	23	0.11	0.06	1.2	0.06	No	Yes	Yes
chr2	180868930	180870930	Kcnq2	uc008okr.1	NM_001006668	potassium voltage-gated channel KQT-like protein			40	85	140	62	16	31	35	19	0.11	0.29	0.69	0.4	No	Yes	Yes
chr2	180946876	180948876	Srms	uc008oll.1	NM_011481	src-related kinase lacking C-terminal regulatory	Kinase	Protein kinase	10	25	45	2	14	39	38	26	0.11	0.06	0.17	0.06	No	Yes	Yes
chr3	64912564	64914564	Kcnab1	uc008pkj.1	NM_010597	potassium voltage-gated channel, shaker-related	Ion channel	Voltage-gated ion channel	12	23	36	5	29	28	29	21	0.11	0.17	0.06	0.11	No	Yes	Yes
chr4	46356065	46358065	Foxe1	uc008sto.1	NM_183298	forkhead box E1 (thyroid transcription factor	Transcription factor		22	29	49	17	13	29	23	21	0.11	0.17	0	0	No	Yes	Yes
chr4	129661407	129663407	Bai2	uc008uym.1	NM_173071	brain-specific angiogenesis inhibitor 2	Receptor	G-protein coupled receptor	11	20	86	40	21	35	22	17	0.11	1.66	0.8	1.15	No	Yes	Yes
chr4	151531975	151533975	Hes2	uc008vzw.1	NM_008236	hairy and enhancer of split 2	Transcription factor	Nucleic acid binding	14	40	40	5	21	39	54	32	0.11	0.23	0.17	0	No	Yes	Yes
chr4	154009475	154011475	5930403L14Rik	uc008wby.1	AK042640	12 days embryo spinal ganglion cDNA, RIKEN full-length enriched library, clone:D130062D17 product:hypothetical protein, full insert sequence.			31	60	48	22	15	18	24	19	0.11	0	0.23	0.06	No	Yes	Yes
chr5	36021431	36023431	Htra3	uc008xea.1	NM_030127	HtrA serine peptidase 3 isoform a precursor	Protease	Serine protease	14	37	42	12	24	36	37	25	0.11	0.17	0.11	0	No	Yes	Yes
chr5	73796316	73798316	C130090K23Rik	uc008xsx.1	NM_181323	hypothetical protein LOC231293			5	19	38	12	28	39	33	21	0.11	0.11	0	0.46	No	Yes	Yes
chr6	51381668	51383668	Nfe2l3	uc009bxk.1	AK017278	nuclear factor, erythroid derived 2, like 3	Transcription factor		45	60	63	28	12	20	23	16	0.11	0.17	0.52	0.11	No	Yes	Yes
chr6	52209874	52211874	Hoxa13	uc009bys.1	NM_008264	homeobox A13	Transcription factor	Homeobox transcription factor	17	16	34	52	16	27	35	14	0.11	0.06	0	0	No	Yes	Yes
chr6	60777990	60779990	Snca	uc009cdn.1	NM_001042451	synuclein, alpha	Chaperone		8	23	45	5	14	24	19	13	0.11	0.46	0.06	0.98	No	Yes	Yes
chr6	99675386	99677386	Prok2	uc009dbt.1	NM_015768	prokineticin 2 isoform 1	Signaling molecule		7	32	50	15	30	46	59	29	0.11	0.06	0.17	0	No	Yes	Yes
chr6	115944023	115946023	Plxnd1	uc009djn.1	NM_026376	plexin D1	Receptor	Tyrosine protein kinase receptor	21	51	43	17	16	23	29	17	0.11	0.63	0.23	0.17	No	Yes	Yes
chr6	137117220	137119220	Rerg	uc009emr.1	AK133734	RAS-like, estrogen-regulated, growth-inhibitor	Select regulatory molecule	G-protein	25	30	52	70	15	25	22	1	0.11	1.95	0.57	7.11	No	Yes	Yes
chr7	104229260	104231260	Gab2	uc009iix.1	NM_010248	growth factor receptor bound protein	Miscellaneous function	Transmembrane receptor regulatory/adaptor protein	80	70	94	55	10	25	26	11	0.11	0.11	0.06	0	No	Yes	Yes
chr8	91044268	91046268	Nkd1	uc009mro.1	NM_027280	naked cuticle 1 homolog			37	45	67	25	18	30	19	15	0.11	0.11	0.34	1.15	No	Yes	Yes
chr8	128821478	128823478	Slc35f3	uc009nyt.1	NM_175434	solute carrier family 35, member F3			15	20	35	17	13	20	18	13	0.11	0.23	0.23	0.11	No	Yes	Yes
chr9	21991609	21993609	9530015I07Rik	uc009ood.1	NM_001033813	hypothetical protein LOC619310	Transcription factor	Zinc finger transcription factor	18	23	37	5	8	20	8	7	0.11	0	0.23	0.06	No	Yes	Yes
chr9	44094619	44096619	Abcg4	uc009pcp.1	AF378330	ATP-binding cassette, sub-family G (WHITE),			7	35	39	6	21	43	37	21	0.11	0.11	0.29	0.06	No	Yes	Yes
chr9	54827903	54829903	Chrna5	uc009prv.1	NM_176844	cholinergic receptor, nicotinic, alpha	Receptor	Ligand-gated ion channel	26	45	70	42	17	31	30	15	0.11	0.17	0.17	0.29	No	Yes	Yes
chr9	61873597	61875597	Paqr5	uc009qaa.1	NM_028748	membrane progestin receptor gamma			4	15	30	5	14	29	30	16	0.11	0.06	0.4	0	No	Yes	Yes
chr9	83038608	83040608	AK018214	uc009qwf.1	AK018214	Mus musculus adult male medulla oblongata cDNA, RIKEN full-length enriched library, clone:6330514M13 product:high mobility group nucleosomal binding domain 3, full insert sequence.			13	20	63	6	23	44	41	29	0.11	0.34	0	0.06	No	Yes	Yes
chrX	66612505	66614505	Aff2	uc009tjb.1	NM_008032	AF4/FMR2 family, member 2	Transcription factor		28	25	37	25	15	20	18	8	0.11	0.06	0	0	No	Yes	Yes
chrX	70747424	70749424	Atp2b3	uc009tlz.1	NM_177236	plasma membrane calcium ATPase 3	Ion channel	Transporter	36	25	37	39	14	20	22	11	0.11	0	0.11	0	No	Yes	Yes
chr10	59808651	59810651	4632428N05Rik	uc007few.1	NM_028732	Gi24 receptor precursor			8	29	45	11	14	20	14	17	0.06	0.75	1.2	0	No	Yes	Yes
chr10	79239039	79241039	Fstl3	uc007fzs.1	NM_031380	follistatin-like 3	Select regulatory molecule		5	25	40	4	16	20	17	12	0.06	1.38	1.72	0.06	No	Yes	Yes
chr11	70042223	70044223	Bcl6b	uc007juc.1	NM_007528	B-cell CLL/lymphoma 6, member B	Transcription factor	Zinc finger transcription factor	8	47	103	10	30	30	9	32	0.06	6.02	1.15	0.23	No	Yes	Yes
chr11	80289548	80291548	Cdk5r1	uc007kmg.1	AK039999	cyclin-dependent kinase 5, regulatory subunit	Select regulatory molecule	Kinase modulator	69	70	102	50	6	19	16	8	0.06	0.8	0.29	0.11	No	Yes	Yes
chr12	112723007	112725007	Gm266	uc007pdc.1	NM_001033248	hypothetical protein LOC212539	Select regulatory molecule	G-protein	8	20	37	5	30	49	52	43	0.06	0.23	1.26	0	No	Yes	Yes
chr14	56379264	56381264	Ltb4r2	uc007uaq.1	AK018029	leukotriene B4 receptor 2	Receptor	G-protein coupled receptor	32	32	86	47	15	21	22	13	0.06	1.84	0.52	0.34	No	Yes	Yes
chr14	78706850	78708850	Tnfsf11	uc007ush.1	NM_011613	tumor necrosis factor (ligand) superfamily,	Signaling molecule	Cytokine	12	47	102	14	23	29	21	25	0.06	2.98	0.98	0.06	No	Yes	Yes
chr15	99420458	99422458	Aqp5	uc007xpt.1	NM_009701	aquaporin 5	Transporter		7	45	40	11	25	48	52	31	0.06	0.17	0.57	0	No	Yes	Yes
chr17	23781236	23783236	Mmp25	uc008asq.1	NM_001033339	matrix metallopeptidase 25	Protease	Metalloprotease	12	47	78	6	16	26	12	17	0.06	4.13	0.29	0.11	No	Yes	Yes
chr17	23796489	23798489	Ccdc64b	uc008asr.1	NM_153784	coiled-coil domain containing 64B			14	31	43	4	19	24	15	17	0.06	0.63	0.8	0.17	No	Yes	Yes
chr17	34334343	34336343	Psmb8	uc008cbw.1	NM_010724	proteosome (prosome, macropain) subunit, beta	Protease		4	19	52	2	25	37	31	26	0.06	15.78	0.69	0.46	No	Yes	Yes
chr19	5067077	5069077	Cd248	uc008gcb.1	NM_054042	CD248 antigen, endosialin	Receptor		8	19	41	9	15	35	35	11	0.06	1.43	0.4	0.23	No	Yes	Yes
chr2	25434619	25436619	Gm996	uc008isq.1	NM_001005424	hypothetical protein LOC381353			1	20	36	4	25	39	33	24	0.06	0.34	0.23	0	No	Yes	Yes
chr2	26996994	26998994	C630035N08Rik	uc008ixc.1	NM_175427	hypothetical protein LOC109349			22	22	32	12	14	26	33	20	0.06	0.17	0.46	0	No	Yes	Yes
chr2	102740822	102742822	Cd44	uc008lie.1	NM_009851	CD44 antigen isoform a			5	17	33	11	18	26	22	16	0.06	5.11	0.23	0.86	No	Yes	Yes
chr2	127366203	127368203	Prom2	uc008mfp.1	NM_138750	prominin 2 isoform 1	Membrane traffic protein		5	29	30	2	19	24	24	19	0.06	0.46	1.15	0.06	No	Yes	Yes
chr3	66022808	66024808	Ptx3	uc008pla.1	NM_008987	pentraxin related	Defense/immunity protein	Antibacterial response protein	9	17	29	8	21	36	36	29	0.06	0.57	0.4	0	No	Yes	Yes
chr3	135487242	135489242	Slc39a8	uc008rlz.1	AK016853	solute carrier family 39 (metal ion	Transporter		11	34	42	3	18	26	18	19	0.06	10.84	1.43	0.17	No	Yes	Yes
chr4	122637413	122639413	Mfsd2	uc008uoo.1	NM_029662	major facilitator superfamily domain containing			3	30	45	6	34	57	56	39	0.06	2.35	0.34	0	No	Yes	Yes
chr4	124662673	124664673	Rspo1	uc008urn.1	NM_138683	thrombospondin type 1 domain containing			2	52	65	10	23	40	33	27	0.06	0.92	1.2	0.06	No	Yes	Yes
chr4	128813303	128815303	Fndc5	uc008uwe.1	NM_027402	fibronectin type III domain containing 5			12	32	37	12	31	48	39	25	0.06	0.46	0.29	0.17	No	Yes	Yes
chr4	135978438	135980438	Htr1d	uc008vic.1	NM_008309	5-hydroxytryptamine (serotonin) receptor 1D	Receptor	G-protein coupled receptor	5	22	21	5	18	28	28	17	0.06	0.17	0.63	0.06	No	Yes	Yes
chr6	28780747	28782747	Lrrc4	uc009bcu.1	NM_138682	leucine rich repeat containing 4	Receptor	Extracellular matrix	22	47	55	21	16	19	21	16	0.06	0.46	0.23	0.17	No	Yes	Yes
chr6	117117580	117119580	Cxcl12	uc009dks.1	NM_021704	stromal cell derived factor 1 isoform alpha			5	29	57	11	29	35	39	25	0.06	2.58	0.4	0.29	No	Yes	Yes
chr7	29085804	29087804	Dll3	uc009fye.1	NM_007866	delta-like 3	Receptor	Signaling molecule	4	25	66	5	18	26	16	23	0.06	4.36	1.09	1.66	No	Yes	Yes
chr8	90795301	90797301	Adcy7	uc009mrh.1	NM_007406	adenylate cyclase 7	Lyase	Cyclase	6	17	37	9	20	48	38	26	0.06	1.26	1.15	0.11	No	Yes	Yes
chr8	107154221	107156221	Rrad	uc009naz.1	NM_019662	Ras-related associated with diabetes	Select regulatory molecule	G-protein	3	17	33	4	21	29	19	25	0.06	1.32	0.63	0.17	No	Yes	Yes
chr9	14555566	14557566	Fut4	uc009oew.1	NM_010242	fucosyltransferase 4	Transferase	Glycosyltransferase	5	19	47	5	20	32	35	26	0.06	1.09	0.52	0.06	No	Yes	Yes
chr9	58159993	58161993	Loxl1	uc009pwv.1	NM_010729	lysyl oxidase-like 1	Receptor		4	50	62	7	23	28	24	29	0.06	0.69	0.98	0.17	No	Yes	Yes
chr1	60098931	60100931	Ica1l	uc007beb.1	NM_027407	Ica69-related protein			60	84	82	85	13	37	46	11	0.06	0.06	0.06	0.11	No	Yes	Yes
chr1	74930993	74932993	Fev	uc007bnh.1	NM_153111	FEV (ETS oncogene family)	Signaling molecule		2	19	28	3	27	51	55	30	0.06	0	0.06	0	No	Yes	Yes
chr1	82286991	82288991	Irs1	uc007brp.1	NM_010570	insulin receptor substrate 1	Miscellaneous function		99	117	160	58	9	20	14	14	0.06	1.66	0.06	0.11	No	Yes	Yes
chr1	93697053	93699053	Twist2	uc007cbd.1	NM_007855	twist homolog 2	Transcription factor	Nucleic acid binding	7	22	60	5	17	40	35	28	0.06	1.49	0.11	0	No	Yes	Yes
chr10	4423182	4425182	Rgs17	uc007egg.1	NM_019958	regulator of G-protein signaling 17	Select regulatory molecule	G-protein modulator	25	57	93	11	12	23	14	15	0.06	3.79	0.11	0.11	No	Yes	Yes
chr10	14479094	14481094	Nmbr	uc007elp.1	NM_008703	neuromedin B receptor	Receptor	G-protein coupled receptor	26	17	61	29	15	27	30	11	0.06	0.17	0.23	0	No	Yes	Yes
chr10	40402087	40404087	9030224M15Rik	uc007exd.1	NM_177793	hypothetical protein LOC327747			32	51	37	16	8	18	20	11	0.06	0.29	0.17	0.06	No	Yes	Yes
chr10	79075745	79077745	4932409I22Rik	uc007fzb.1	NM_198614	hypothetical protein LOC237397			37	62	68	28	11	25	14	16	0.06	0.06	0.17	0.06	No	Yes	Yes
chr10	80805011	80807011	Gipc3	uc007ghi.1	NM_148951	GIPC PDZ domain containing family, member 3	Transferase	Acetyltransferase	14	19	30	6	18	37	45	32	0.06	0.06	0.06	0	No	Yes	Yes
chr11	6505057	6507057	AB182283	uc007hyy.1	NM_001081652	hypothetical protein LOC192950	Transcription factor	Basic helix-loop-helix transcription factor	2	15	20	5	18	21	23	21	0.06	0.06	0.17	0	No	Yes	Yes
chr11	50744137	50746137	Zfp354b	uc007itd.2	NM_013744	zinc finger protein 354B	Transcription factor	Zinc finger transcription factor	26	47	64	15	11	18	16	11	0.06	0.23	0.17	0.23	No	Yes	Yes
chr11	72831343	72833343	AK076313	uc007jzs.1	AK076313	Mus musculus 10 days neonate skin cDNA, RIKEN full-length enriched library, clone:4732414G09 product:chromobox homolog 3 (Drosophila HP1 gamma), pseudogene3, full insert sequence.			102	80	97	60	14	29	31	14	0.06	0	0.06	0	No	Yes	Yes
chr11	98843330	98845330	Gjc1	uc007lib.1	NM_178596	gap junction membrane channel protein chi 1	Gap junction	Cell junction protein	85	70	106	63	16	27	24	17	0.06	0.06	0.06	0	No	Yes	Yes
chr11	116141252	116143252	Galr2	uc007mkr.1	NM_010254	galanin receptor 2	Receptor	G-protein coupled receptor	12	19	45	10	13	29	31	10	0.06	0.63	0.11	0.63	No	Yes	Yes
chr12	40859770	40861770	Scin	uc007nkv.1	NM_009132	scinderin	Cytoskeletal protein	Select calcium binding protein	13	35	45	11	19	25	25	27	0.06	0.34	0.06	0.06	No	Yes	Yes
chr12	45428974	45430974	Nrcam	uc007nls.1	AK048567	Neuronal cell adhesion molecule precursor (Nr-CAM) (NgCAM-related cell adhesion molecule) (Ng-CAM-related) (mBravo).	Cell adhesion molecule	CAM family adhesion molecule	78	53	97	49	16	32	31	21	0.06	0.17	0	0	No	Yes	Yes
chr12	75097747	75099747	Syt16	uc007nwu.1	NM_172804	synaptotagmin XVI	Membrane traffic protein	Membrane traffic regulatory protein	10	29	32	12	27	43	49	34	0.06	0.11	0.11	0	No	Yes	Yes
chr12	84827658	84829658	Dpf3	uc007odc.1	AK039011	Adult male hypothalamus cDNA, RIKEN full-length enriched library, clone:A230085B09 product:cerebellum D4, full insert sequence.	Transcription factor	Nucleic acid binding	98	73	98	65	9	31	35	13	0.06	0	0	0.06	No	Yes	Yes
chr12	103056265	103058265	Fbln5	uc007otp.1	NM_011812	fibulin 5	Signaling molecule	Cell adhesion molecule	14	19	27	10	22	40	46	15	0.06	0.06	0.23	1.26	No	Yes	Yes
chr13	72100171	72102171	Irx1	uc007rdd.1	NM_010573	Iroquois related homeobox 1	Transcription factor	Homeobox transcription factor	12	20	45	14	14	28	29	20	0.06	0.17	0.11	0	No	Yes	Yes
chr13	96213727	96215727	Crhbp	uc007rmk.1	NM_198408	corticotropin releasing hormone binding protein	Signaling molecule		11	17	40	6	28	41	38	30	0.06	0.06	0.52	0.06	No	Yes	Yes
chr13	117813084	117815084	Parp8	uc007ryi.1	AK153270	Mus musculus 10, 11 days embryo whole body cDNA, RIKEN full-length enriched library, clone:2810430O08 product:hypothetical ADP-ribosylation structure containing protein, full insert sequence.			37	60	112	25	15	29	24	24	0.06	1.95	0.46	0.46	No	Yes	Yes
chr15	11834429	11836429	Npr3	uc007vhe.1	NM_001039181	natriuretic peptide receptor 3 isoform b			12	16	47	35	19	39	42	19	0.06	0.52	0.17	1.09	No	Yes	Yes
chr15	85651163	85653163	Pkdrej	uc007xdm.1	NM_011105	receptor for egg jelly-like protein	Ion channel		12	30	37	10	21	33	44	24	0.06	0	0.06	0	No	Yes	Yes
chr15	98917159	98919159	C1ql4	uc007xot.1	NM_001024702	complement component 1, q subcomponent-like 4	Defense/immunity protein	Complement component	7	32	44	10	21	44	43	24	0.06	0.11	0.52	0	No	Yes	Yes
chr16	18621496	18623496	Gp1bb	uc007yoi.1	NM_010327	glycoprotein Ib, beta polypeptide isoform 2	Extracellular matrix	Extracellular matrix glycoprotein	7	17	26	6	23	52	58	31	0.06	0.23	0.29	0.23	No	Yes	Yes
chr16	35154721	35156721	Adcy5	uc007zbj.1	NM_001012765	adenylate cyclase 5	Lyase	Cyclase	33	60	77	40	12	18	24	15	0.06	0.17	0.17	0	No	Yes	Yes
chr17	25569713	25571713	Cacna1h	uc008bav.1	NM_021415	calcium channel alpha13.2 subunit	Ion channel	Voltage-gated ion channel	52	85	130	42	16	21	17	22	0.06	0.34	0.11	0.06	No	Yes	Yes
chr17	56108905	56110905	Shd	uc008dal.1	NM_009168	src homology 2 domain-containing transforming			7	26	40	4	25	28	22	28	0.06	0.52	1.03	0.29	No	Yes	Yes
chr17	57417522	57419522	Vav1	uc008den.1	AK151214	vav 1 oncogene	Select regulatory molecule	G-protein modulator	2	29	22	3	16	21	14	15	0.06	0.11	0.57	0.11	No	Yes	Yes
chr17	78598365	78600365	AK144664	uc008dot.1	AK144664	Mus musculus lung RCB-0558 LLC cDNA, RIKEN full-length enriched library, clone:G730021F08 product:unclassifiable, full insert sequence.			83	122	157	64	12	21	24	12	0.06	0	0.17	0.06	No	Yes	Yes
chr18	11050485	11052485	AK033147	uc008ebh.1	AK033147	Mus musculus 15 days embryo male testis cDNA, RIKEN full-length enriched library, clone:8030446N09 product:unclassifiable, full insert sequence.			8	16	15	5	29	54	66	35	0.06	0	2.01	0	No	Yes	Yes
chr18	12801308	12803308	2810439F02Rik	uc008eci.1	AK080904	4 days neonate male adipose cDNA, RIKEN full-length enriched library, clone:B430203J24 product:hypothetical Microbodies C-terminal targeting signal containing protein, full insert sequence.			51	51	77	55	15	27	30	18	0.06	0	0.06	0	No	Yes	Yes
chr18	58368580	58370580	Fbn2	uc008ezn.1	NM_010181	fibrillin 2	Signaling molecule	Cell adhesion molecule	44	30	70	35	16	18	23	16	0.06	0.46	0.11	0.23	No	Yes	Yes
chr18	84888633	84890633	B230399E16Rik	uc008fuv.1	NM_173770	hypothetical protein LOC240479			43	75	94	42	17	36	38	21	0.06	0	0	0	No	Yes	Yes
chr19	18823472	18825472	Trpm6	uc008gya.1	NM_153417	transient receptor potential cation channel,	Receptor	Ion channel	11	29	27	9	22	34	31	20	0.06	0.06	0.52	0.23	No	Yes	Yes
chr2	11626162	11628162	Il15ra	uc008iir.1	NM_133836	interleukin 15 receptor, alpha chain isoform 2	Receptor	Cytokine receptor	6	15	40	3	23	42	30	25	0.06	4.65	0	0.06	No	Yes	Yes
chr2	17651695	17653695	Nebl	uc008ila.1	NM_028757	nebulette			57	28	82	45	14	43	37	21	0.06	0.23	0.11	0	No	Yes	Yes
chr2	143687909	143689909	Bfsp1	uc008mqh.1	NM_009751	beaded filament structural protein in lens-CP94	Cytoskeletal protein	Miscellaneous function	15	34	35	11	18	21	26	21	0.06	0.23	0.29	0.17	No	Yes	Yes
chr2	147870641	147872641	Foxa2	uc008mta.1	L10409	forkhead box A2	Transcription factor		7	25	33	5	17	32	39	28	0.06	0.06	1.84	0	No	Yes	Yes
chr2	160191738	160193738	Mafb	uc008nqw.1	NM_010658	v-maf musculoaponeurotic fibrosarcoma oncogene	Transcription factor		15	25	50	10	17	26	27	16	0.06	0.29	0.06	0.06	No	Yes	Yes
chr2	168093831	168095831	Kcng1	uc008oat.1	NM_001081134	potassium voltage-gated channel, subfamily G,	Ion channel	Voltage-gated ion channel	7	16	33	3	23	20	18	27	0.06	0.11	0.06	0.11	No	Yes	Yes
chr2	170556439	170558439	Dok5	uc008ocg.1	NM_029761	docking protein 5	Miscellaneous function		8	43	66	7	24	26	21	20	0.06	0.23	0.23	0.11	No	Yes	Yes
chr4	47003586	47005586	Gabbr2	uc008sug.1	NM_001081141	gamma-aminobutyric acid (GABA) B receptor 2	Receptor	G-protein coupled receptor	7	22	32	8	22	41	50	25	0.06	0.06	0	0	No	Yes	Yes
chr4	73435506	73437506	Rasef	uc008tiw.1	NM_001017427	RAS and EF hand domain containing			6	17	35	2	24	51	38	28	0.06	4.13	0.46	0.06	No	Yes	Yes
chr4	115611531	115613531	Dmbx1	uc008ufq.1	NM_001025567	orthodenticle homolog 3 isoform b			14	23	37	14	24	53	58	33	0.06	0.06	0.06	0.52	No	Yes	Yes
chr4	126412513	126414513	Tcfap2e	uc008uts.1	NM_198960	transcription factor AP-2, epsilon	Transcription factor		7	28	54	12	30	43	39	23	0.06	0.86	0.11	0.06	No	Yes	Yes
chr5	20691084	20693084	A530088I07Rik	uc008woi.1	AK080244	hypothetical protein LOC212167	Receptor	Tyrosine protein kinase receptor	8	20	37	6	15	26	14	11	0.06	1.2	0.06	0	No	Yes	Yes
chr5	35398461	35400461	Dok7	uc008xdk.1	AB220919	docking protein 7			7	20	32	6	20	26	25	24	0.06	0.17	0	0	No	Yes	Yes
chr5	73038034	73040034	Npal1	uc008xru.1	BC125449	Npal1 protein.			22	37	62	16	17	23	25	10	0.06	0.17	0	0.52	No	Yes	Yes
chr6	23788300	23790300	Cadps2	uc009bbf.1	NM_153163	Ca2+-dependent activator for secretion protein			77	72	100	77	18	31	30	11	0.06	0.17	0.29	0.92	No	Yes	Yes
chr6	52167572	52169572	Hoxa7	uc009byj.1	NM_010455	homeobox A7	Transcription factor	Homeobox transcription factor	7	17	20	15	41	68	85	43	0.06	0	0.06	0.17	No	Yes	Yes
chr6	115083790	115085790	AK038749	uc009dil.1	AK038749	Mus musculus adult male hypothalamus cDNA, RIKEN full-length enriched library, clone:A230059N19 product:unclassifiable, full insert sequence.			37	60	67	27	17	27	38	18	0.06	0	0.17	0	No	Yes	Yes
chr7	35903311	35905311	Cebpa	uc009gjl.1	NM_007678	CCAAT/enhancer binding protein alpha	Transcription factor		35	35	92	23	15	29	29	26	0.06	0.57	0.23	0.29	No	Yes	Yes
chr7	53354607	53356607	Kcnj11	uc009gyc.1	NM_010602	potassium inwardly rectifying channel, subfamily	Ion channel	Voltage-gated ion channel	8	17	30	6	16	27	20	15	0.06	0	0.46	0	No	Yes	Yes
chr7	70588657	70590657	Otud7a	uc009hfl.1	NM_130880	OTU domain containing 7	Nucleic acid binding	Hydrolase	42	95	79	34	16	21	28	23	0.06	0.06	0.29	0	No	Yes	Yes
chr7	73983620	73985620	Adamts17	uc009hhw.1	AK053131	ADAM metallopeptidase with thrombospondin type 1	Protease	Metalloprotease	35	53	102	17	12	22	19	20	0.06	0.23	0.06	0.06	No	Yes	Yes
chr8	71258034	71260034	4732435N03Rik	uc009lwf.1	NM_172753	RIKEN cDNA 4732435N03	Transferase	Glycosyltransferase	44	42	52	26	18	39	33	17	0.06	0.06	0.11	0	No	Yes	Yes
chr8	89995285	89997285	Cbln1	uc009mqq.1	BC132120	cerebellin 1 precursor protein	Signaling molecule	Peptide hormone	48	73	132	59	18	38	41	23	0.06	0.63	0.98	0.4	No	Yes	Yes
chr8	108860888	108862888	Smpd3	uc009nfy.1	NM_021491	sphingomyelin phosphodiesterase 3, neutral			42	82	123	27	12	25	23	13	0.06	0.4	0.63	0.4	No	Yes	Yes
chr8	118229772	118231772	Maf	uc009noe.1	AK152074	avian musculoaponeurotic fibrosarcoma (v-maf)	Transcription factor		20	41	57	11	15	20	20	18	0.06	0.23	0	0.06	No	Yes	Yes
chr9	8898832	8900832	Pgr	uc009odn.1	AK142629	progesterone receptor	Receptor	Nuclear hormone receptor	12	20	43	12	25	48	40	20	0.06	0.4	0	0.17	No	Yes	Yes
chr9	55173755	55175755	AI118078	uc009psj.1	BC068128	Uncharacterized protein C15orf27 homolog.			91	90	97	68	17	30	36	18	0.06	0.11	0.29	0.17	No	Yes	Yes
chr9	79565485	79567485	Col12a1	uc009qut.1	NM_007730	procollagen, type XII, alpha 1			5	20	39	7	23	47	50	32	0.06	0.92	0.29	0	No	Yes	Yes
chr9	95306689	95308689	Chst2	uc009raz.2	NM_018763	carbohydrate sulfotransferase 2	Transferase		97	65	112	82	12	36	22	11	0.06	0.34	0.06	0.46	No	Yes	Yes
chr1	5008460	5010460	Rgs20	uc007afk.1	NM_021374	regulator of G-protein signaling 20	Select regulatory molecule	G-protein modulator	10	47	85	6	18	33	29	25	0	0.8	0.46	0	No	Yes	Yes
chr1	123424042	123426042	Htr5b	uc007cjv.1	NM_010483	5-hydroxytryptamine (serotonin) receptor 5B	Receptor	G-protein coupled receptor	2	20	37	0	26	33	30	24	0	0.34	0.29	0	No	Yes	Yes
chr1	127806942	127808942	Lypd1	uc007cki.1	AK012406	Ly6/Plaur domain containing 1			14	20	57	15	20	36	26	21	0	1.55	0.46	0.06	No	Yes	Yes
chr1	172573963	172575963	Olfml2b	uc007dmi.1	NM_177068	olfactomedin-like 2B	Receptor		11	16	35	2	20	29	27	21	0	0.52	0.17	0	No	Yes	Yes
chr1	196764109	196766109	Cd34	uc007eep.1	S69301	CD34 antigen	Cell adhesion molecule	Miscellaneous function	7	20	49	16	20	36	38	16	0	2.58	1.26	0.63	No	Yes	Yes
chr11	33046400	33048400	Fgf18	uc007ikc.1	NM_008005	fibroblast growth factor 18	Signaling molecule	Growth factor	33	57	97	32	12	21	20	19	0	0.98	0.17	0	No	Yes	Yes
chr11	103509822	103511822	Rprml	uc007lvn.1	NM_001033212	reprimo-like			7	17	47	6	25	32	36	32	0	0.29	0.46	0	No	Yes	Yes
chr11	105152959	105154959	Mrc2	uc007lxh.1	AK028157	mannose receptor, C type 2	Receptor		9	32	114	18	23	31	24	28	0	0.98	0.23	0.06	No	Yes	Yes
chr11	118769886	118771886	D11Bwg0517e	uc007mpl.1	NM_001024931	DNA segment, Chr 11, Brigham & Women's Genetics	Nucleic acid binding		4	16	33	7	18	38	43	25	0	0.29	0.4	0	No	Yes	Yes
chr12	17182331	17184331	Kcnf1	uc007ncn.1	NM_201531	potassium voltage-gated channel, subfamily F,	Ion channel	Voltage-gated ion channel	8	26	42	20	22	43	39	26	0	0.34	0.29	0.06	No	Yes	Yes
chr12	70890694	70892694	Cdkl1	uc007nst.1	NM_183294	cyclin-dependent kinase-like 1 (CDC2-related	Kinase	Protein kinase	10	20	35	9	26	36	34	28	0	1.2	0.23	0.06	No	Yes	Yes
chr12	85982845	85984845	7420416P09Rik	uc007ofq.1	NM_001033776	hypothetical protein LOC432677			3	19	47	2	25	42	28	23	0	10.44	0.34	0.92	No	Yes	Yes
chr12	87418484	87420484	Tgfb3	uc007ohn.1	NM_009368	transforming growth factor, beta 3	Signaling molecule	Growth factor	25	25	37	16	18	31	23	20	0	0.52	0.17	0	No	Yes	Yes
chr12	88442489	88444489	Ngb	uc007oii.1	NM_022414	neuroglobin	Transporter		2	22	37	6	24	30	29	26	0	0.52	0.46	0.17	No	Yes	Yes
chr14	33277036	33279036	Slc18a3	uc007szb.1	NM_021712	vesicular acetylcholine transporter	Transporter		5	48	89	6	20	29	27	26	0	0.63	0.23	0	No	Yes	Yes
chr15	6823283	6825283	Osmr	uc007vdt.1	NM_011019	oncostatin M receptor	Receptor	Cytokine receptor	7	29	60	10	29	32	49	35	0	0.34	0.4	0	No	Yes	Yes
chr16	85900370	85902370	Adamts5	uc007ztw.1	NM_011782	a disintegrin-like and metalloprotease	Protease	Metalloprotease	5	17	37	6	19	31	28	28	0	0.34	0.23	0	No	Yes	Yes
chr18	34700966	34702966	Wnt8a	uc008ekq.1	NM_009290	wingless-related MMTV integration site 8A	Signaling molecule		5	17	32	6	21	22	17	24	0	5.16	0.17	0.23	No	Yes	Yes
chr18	34878968	34880968	Gfra3	uc008ele.1	NM_010280	glial cell line derived neurotrophic factor			12	20	47	15	28	39	32	25	0	0.52	0.23	0.11	No	Yes	Yes
chr18	61070893	61072893	Arsi	uc008fbe.1	NM_001038499	arylsulfatase I	Hydrolase		5	25	33	4	36	54	44	32	0	1.09	0.86	0	No	Yes	Yes
chr19	42275621	42277621	Sfrp5	uc008hnl.1	NM_018780	secreted frizzled-related sequence protein 5	Signaling molecule		8	36	66	9	32	46	55	37	0	0.4	0.34	0.11	No	Yes	Yes
chr2	25732380	25734380	mKIAA1422	uc008ito.1	AK086119	Mus musculus adult male diencephalon cDNA, RIKEN full-length enriched library, clone:9330127M03 product:calcium-activated potassium channel protein homolog [Rattus norvegicus], full insert sequence.	Ion channel		10	32	42	11	18	31	29	18	0	0.29	0.4	0	No	Yes	Yes
chr2	36084945	36086945	Ptgs1	uc008jll.1	NM_008969	prostaglandin-endoperoxide synthase 1	Synthase and synthetase	Oxidoreductase	3	19	45	1	19	23	15	17	0	4.02	1.26	0.11	No	Yes	Yes
chr3	81877607	81879607	Gucy1b3	uc008por.1	NM_017469	guanylate cyclase 1, soluble, beta 3	Lyase	Cyclase	3	23	45	2	18	26	28	19	0	0.75	0.23	0.06	No	Yes	Yes
chr3	102272850	102274850	Ngfb	uc008qrv.1	NM_013609	nerve growth factor, beta	Signaling molecule	Growth factor	14	15	49	12	19	26	38	20	0	1.26	0.17	0.06	No	Yes	Yes
chr4	3798252	3800252	Mos	uc008rwo.1	NM_020021	Moloney sarcoma oncogene	Kinase	Protein kinase	10	15	47	11	30	33	41	23	0	0.17	0.52	0	No	Yes	Yes
chr4	136511731	136513731	Epha8	uc008vis.1	NM_007939	Eph receptor A8	Receptor	Tyrosine protein kinase receptor	0	35	25	2	28	40	44	27	0	0.4	0.63	0	No	Yes	Yes
chr5	53603691	53605691	2310045A20Rik	uc008xlc.1	NM_172710	hypothetical protein LOC231238	Select regulatory molecule	Miscellaneous function	4	35	64	10	23	28	29	29	0	1.09	0.8	0.29	No	Yes	Yes
chr5	69731948	69733948	Kctd8	uc008xqj.1	NM_175519	potassium channel tetramerisation domain	Select regulatory molecule		25	40	47	41	14	25	26	22	0	0.34	0.17	0.06	No	Yes	Yes
chr5	72048547	72050547	Gabra4	uc008xqy.1	NM_010251	gamma-aminobutyric acid (GABA-A) receptor,	Receptor	Ligand-gated ion channel	8	36	76	3	16	32	24	18	0	0.57	0.17	0	No	Yes	Yes
chr5	98458981	98460981	Antxr2	uc008yga.1	NM_133738	anthrax toxin receptor 2	Receptor		22	28	84	18	18	29	28	18	0	1.43	0.23	0.06	No	Yes	Yes
chr7	81698666	81700666	Slco3a1	uc009hwf.1	NM_001038643	solute carrier organic anion transporter family,	Transporter		25	62	91	29	14	28	18	19	0	0.63	0.46	0	No	Yes	Yes
chr7	91234012	91236012	9930013L23Rik	uc009idz.1	NM_030728	hypothetical protein, 12H19.01.T7			13	23	32	27	20	38	35	14	0	0.52	0.63	0.17	No	Yes	Yes
chr8	4225826	4227826	Lrrc8e	uc009kth.1	NM_028175	leucine rich repeat containing 8 family, member	Miscellaneous function		5	17	20	2	16	30	26	11	0	0.29	0.4	0	No	Yes	Yes
chr8	108041645	108043645	Hsd11b2	uc009nde.1	NM_008289	hydroxysteroid 11-beta dehydrogenase 2	Oxidoreductase	Dehydrogenase	46	54	66	43	16	23	30	23	0	0.46	0.4	0.11	No	Yes	Yes
chr8	122515375	122517375	Crispld2	uc009nqp.1	NM_030209	LCCL domain containing cysteine-rich secretory			5	17	38	5	28	49	42	32	0	0.75	0.17	0	No	Yes	Yes
chr9	14663697	14665697	Gpr83	uc009off.1	NM_010287	G protein-coupled receptor 83	Receptor	G-protein coupled receptor	10	25	42	18	32	48	54	28	0	0.57	0.17	0.06	No	Yes	Yes
chr9	71439167	71441167	AA407270	uc009qpa.1	NM_001033208	hypothetical protein LOC102371			14	31	45	6	20	25	24	17	0	0.52	0.4	0.17	No	Yes	Yes
chr9	81524157	81526157	AK052495	uc009qvm.1	AK052495	Mus musculus 13 days embryo lung cDNA, RIKEN full-length enriched library, clone:D430036J16 product:5-hydroxytryptamine (serotonin) receptor 1B, full insert sequence.			7	19	26	6	18	40	35	15	0	0.52	0.29	0.11	No	Yes	Yes
chr1	3660579	3662579	Xkr4	uc007aeu.1	NM_001011874	X Kell blood group precursor related family			47	113	152	19	12	20	15	10	0	0.63	0	0	No	Yes	Yes
chr1	24593276	24595276	Col19a1	uc007amq.1	NM_007733	procollagen, type XIX, alpha 1	Cell adhesion molecule	Extracellular matrix	4	15	30	4	26	47	61	33	0	0	0	0	No	Yes	Yes
chr1	32228650	32230650	Slm1	uc007ann.1	AK051938	Mus musculus SLM-1 (Slm1) mRNA, complete cds.	Nucleic acid binding		10	17	55	5	21	29	29	21	0	0.11	0.23	0	No	Yes	Yes
chr1	61684816	61686816	Pard3b	uc007bfc.1	AK031487	Mus musculus adult male small intestine cDNA, RIKEN full-length enriched library, clone:2010002N16 product:unclassifiable, full insert sequence.	Tight junction	Cell junction protein	25	31	61	19	18	33	30	18	0	0	0	0	No	Yes	Yes
chr1	74171114	74173114	Rufy4	uc007blk.1	NM_001034060	RUN and FYVE domain containing 4			8	28	30	19	17	23	24	9	0	0	0.17	0.06	No	Yes	Yes
chr1	74938709	74940709	Cryba2	uc007bni.1	NM_021541	crystallin, beta A2	Miscellaneous function	Structural protein	7	16	24	5	23	56	62	25	0	0.06	0	0	No	Yes	Yes
chr1	75370587	75372587	AK039780	uc007boy.1	AK039780	Mus musculus adult male spinal cord cDNA, RIKEN full-length enriched library, clone:A330107F09 product:unclassifiable, full insert sequence.			5	22	39	2	19	28	16	19	0	0.06	0	0	No	Yes	Yes
chr1	75446084	75448084	Accn4	uc007bpg.1	NM_183022	amiloride-sensitive cation channel 4, pituitary	Ion channel		3	17	22	2	32	51	57	28	0	0	0	0	No	Yes	Yes
chr1	78192711	78194711	Pax3	uc007bqb.1	NM_008781	paired box 3	Transcription factor	Homeobox transcription factor	7	15	42	8	30	62	74	34	0	0.06	0	0.11	No	Yes	Yes
chr1	78506743	78508743	Mogat1	uc007bqk.1	BC031920	monoacylglycerol O-acyltransferase 1	Transferase	Acyltransferase	6	17	27	2	13	25	24	13	0	0.06	0	0	No	Yes	Yes
chr1	82582424	82584424	Col4a4	uc007brt.1	NM_007735	procollagen, type IV, alpha 4			5	28	37	2	19	24	31	18	0	0	0.06	0	No	Yes	Yes
chr1	89050663	89052663	Ecel1	uc007bwc.1	NM_021306	endothelin converting enzyme-like 1	Protease	Metalloprotease	9	23	44	12	25	44	56	31	0	0	0.17	0.29	No	Yes	Yes
chr1	111877903	111879903	Cdh7	uc007chv.1	AK042657	cadherin 7, type 2	Cell adhesion molecule	Cadherin	17	44	67	15	11	20	18	12	0	0	0	0	No	Yes	Yes
chr1	122498063	122500063	En1	uc007cjm.2	NM_010133	engrailed 1	Transcription factor	Homeobox transcription factor	6	23	43	7	19	36	31	29	0	1.43	0	0.06	No	Yes	Yes
chr1	136131004	136133004	Adora1	uc007crj.1	NM_001008533	adenosine A1 receptor	Receptor	G-protein coupled receptor	5	22	45	8	28	50	41	29	0	0.06	0.98	0	No	Yes	Yes
chr1	137814601	137816601	Pkp1	uc007cub.1	NM_019645	plakophilin 1	Cytoskeletal protein	Intermediate filament	7	16	43	9	26	48	48	27	0	0	0	0	No	Yes	Yes
chr1	138026748	138028748	BC115961	uc007cuh.1	BC115961	Mus musculus 10 days neonate cerebellum cDNA, RIKEN full-length enriched library, clone:6530439I21 product:unclassifiable, full insert sequence.			37	96	68	57	15	19	16	13	0	0	0.23	0	No	Yes	Yes
chr1	140738021	140740021	Lhx9	uc007cvr.1	NM_001025565	LIM homeobox protein 9 isoform a	Transcription factor	Homeobox transcription factor	7	17	20	6	20	44	61	34	0	0	0.06	0	No	Yes	Yes
chr1	151946004	151948004	AK144829	uc007cxu.1	AK144829	Mus musculus adult male eyeball cDNA, RIKEN full-length enriched library, clone:7530420F21 product:unclassifiable, full insert sequence.			17	20	43	23	14	23	17	15	0	0	0	0	No	Yes	Yes
chr1	158239865	158241865	Nphs2	uc007dch.1	NM_130456	nephrosis 2 homolog, podocin	Cytoskeletal protein		6	17	30	2	28	40	42	32	0	0.17	0.06	0	No	Yes	Yes
chr1	164407161	164409161	Dnm3	uc007dga.1	NM_001038619	dynamin 3			25	32	92	12	12	18	19	15	0	0	0	0	No	Yes	Yes
chr1	169527514	169529514	Rxrg	uc007dla.1	NM_009107	retinoid X receptor gamma	Receptor	Nuclear hormone receptor	7	15	18	5	26	41	28	29	0	1.15	0.11	0.4	No	Yes	Yes
chr1	178204443	178206443	Pld5	uc007dtw.1	NM_176916	phospholipase D family, member 5			11	26	61	12	23	43	59	25	0	0	0	0	No	Yes	Yes
chr1	183281758	183283758	Cnih3	uc007dxh.1	NM_028408	cornichon homolog 3	Signaling molecule	Membrane-bound signaling molecule	14	34	67	15	29	48	48	36	0	0.06	0	0.11	No	Yes	Yes
chr1	186634192	186636192	Mosc1	uc007dyo.1	NM_001081361	MOCO sulphurase C-terminal domain containing 1			4	22	47	2	16	22	21	17	0	0	0.06	0	No	Yes	Yes
chr10	10799754	10801754	Grm1	uc007ejh.1	BC079566	Metabotropic glutamate receptor 1 precursor (mGluR1).	Receptor	G-protein coupled receptor	13	17	22	2	26	35	39	23	0	0	0	0	No	Yes	Yes
chr10	19075344	19077344	Olig3	uc007ene.1	NM_053008	oligodendrocyte transcription factor 3	Transcription factor	Nucleic acid binding	42	25	40	46	13	31	48	18	0	0.06	0.29	0.98	No	Yes	Yes
chr10	22538934	22540934	Tcf21	uc007eps.1	NM_011545	transcription factor 21	Transcription factor	Nucleic acid binding	1	19	30	2	24	30	51	24	0	0	0	0	No	Yes	Yes
chr10	50614456	50616456	Sim1	uc007fal.1	NM_011376	single-minded homolog 1	Transcription factor	Nucleic acid binding	14	20	44	5	32	59	79	41	0	0	0	0	No	Yes	Yes
chr10	51741491	51743491	Vgll2	uc007faz.1	BC133696	vestigial like 2 homolog	Transcription factor		3	17	27	4	27	49	66	39	0	0.23	0	0	No	Yes	Yes
chr10	68674404	68676404	Rhobtb1	uc007fmo.1	AK034826	Rho-related BTB domain containing 1	Select regulatory molecule	G-protein	42	45	72	35	18	27	27	19	0	0	0.11	0	No	Yes	Yes
chr10	74778687	74780687	Adora2a	uc007fqh.1	NM_009630	adenosine A2a receptor	Receptor	G-protein coupled receptor	23	35	70	22	16	25	30	21	0	0.06	0	0	No	Yes	Yes
chr10	82799562	82801562	Slc41a2	uc007gkf.1	NM_177388	solute carrier family 41, member 2	Transporter	Cation transporter	28	50	65	27	15	26	36	23	0	0.11	0.29	0.11	No	Yes	Yes
chr10	88347736	88349736	Slc5a8	uc007grz.1	NM_145423	solute carrier family 5 (iodide transporter),	Transporter		11	22	33	7	30	50	62	36	0	0.17	0	0	No	Yes	Yes
chr10	93102945	93104945	Ntn4	uc007gux.1	NM_021320	netrin 4	Extracellular matrix	Extracellular matrix linker protein	12	25	54	15	24	41	35	26	0	0.11	0.11	0	No	Yes	Yes
chr10	102490411	102492411	Alx1	uc007gyg.1	NM_172553	ALX homeobox 1	Transcription factor	Homeobox transcription factor	1	22	33	5	21	40	48	28	0	0.23	0.06	0.11	No	Yes	Yes
chr10	106707886	106709886	Lin7a	uc007gyx.1	NM_001033223	lin 7 homolog a isoform 2	Cell adhesion molecule	Cell junction protein	14	30	65	9	25	39	49	26	0	0	0	0	No	Yes	Yes
chr10	111707178	111709178	Kcnc2	uc007hao.1	BC116290	potassium voltage gated channel, Shaw-related	Ion channel	Voltage-gated ion channel	5	25	59	12	17	35	32	24	0	0.17	0.11	0	No	Yes	Yes
chr10	114237420	114239420	Trhde	uc007hat.1	NM_146241	TRH-degrading enzyme	Protease	Metalloprotease	2	22	30	5	19	43	50	30	0	0	0	0	No	Yes	Yes
chr10	115023836	115025836	Lgr5	uc007hbi.1	NM_010195	leucine rich repeat containing G protein coupled	Receptor	Extracellular matrix	8	22	70	15	24	32	32	23	0	0.17	0	0	No	Yes	Yes
chr10	115454454	115456454	Ptprr	uc007hbp.1	NM_011217	protein tyrosine phosphatase, receptor type, R	Receptor		14	27	70	4	13	25	19	20	0	0	0.06	0	No	Yes	Yes
chr10	120470285	120472285	Wif1	uc007hfj.1	NM_011915	Wnt inhibitory factor 1	Signaling molecule		44	43	105	81	15	25	24	11	0	0.06	0	0.34	No	Yes	Yes
chr10	121884554	121886554	Avpr1a	uc007hge.1	NM_016847	arginine vasopressin receptor 1A	Receptor	G-protein coupled receptor	6	23	48	2	25	37	36	28	0	0.34	0	0	No	Yes	Yes
chr10	126484305	126486305	Cyp27b1	uc007hhs.1	NM_010009	cytochrome P450, family 27, subfamily b,	Oxidoreductase	Oxygenase	2	17	24	2	20	32	26	24	0	0.17	0.57	0.57	No	Yes	Yes
chr10	126514962	126516962	Centg1	uc007hhx.1	NM_001033263	centaurin, gamma 1	Nucleic acid binding	Select regulatory molecule	7	31	49	5	16	25	15	19	0	0.06	0.11	0.06	No	Yes	Yes
chr10	126970615	126972615	Nxph4	uc007hjw.1	NM_183297	neurexophilin 4	Signaling molecule		6	30	42	10	25	50	69	30	0	0.29	0.63	0.23	No	Yes	Yes
chr11	8947594	8949594	OTTMUSG00000005148	uc007hzv.1	NM_001037928	hypothetical protein LOC626870			25	31	57	20	13	21	17	11	0	0.11	0.17	0.17	No	Yes	Yes
chr11	11013018	11015018	Vwc2	uc007iac.1	NM_177033	von Willebrand factor C domain containing 2			8	27	39	5	26	65	72	31	0	0.11	0.17	0	No	Yes	Yes
chr11	43648834	43650834	Adra1b	uc007imy.1	NM_007416	adrenergic receptor, alpha 1b	Receptor	G-protein coupled receptor	12	25	41	12	25	39	46	28	0	0	0	0	No	Yes	Yes
chr11	45792811	45794811	Sox30	uc007inx.1	NM_173384	SRY-box containing gene 30	Transcription factor	Nucleic acid binding	7	32	45	6	18	26	36	28	0	0.11	0.57	0	No	Yes	Yes
chr11	55420292	55422292	Glra1	uc007izn.1	NM_020492	glycine receptor, alpha 1 subunit	Receptor	Ligand-gated ion channel	5	16	26	5	20	26	33	21	0	0.06	0	0	No	Yes	Yes
chr11	59103254	59105254	Wnt3a	uc007jdp.1	NM_009522	wingless-related MMTV integration site 3A	Signaling molecule		3	20	37	9	25	47	57	30	0	0.11	0.11	0.06	No	Yes	Yes
chr11	65082491	65084491	Myocd	uc007jky.1	NM_145136	myocardin isoform A	Transcription factor		7	17	43	3	16	27	25	23	0	0.11	0	0	No	Yes	Yes
chr11	66338628	66340628	Gm879	uc007jlm.1	NM_001034874	hypothetical protein LOC380702			37	54	77	23	17	30	32	23	0	0.69	0.06	0	No	Yes	Yes
chr11	68244626	68246626	Pik3r5	uc007jnn.1	AK089348	Mus musculus 0 day neonate head cDNA, RIKEN full-length enriched library, clone:4831415D04 product:similar to PI3 KINASE REGULATORY SUBUNIT P101 [Homo sapiens], full insert sequence.	Select regulatory molecule	Kinase modulator	10	31	47	6	28	38	30	35	0	0.17	0.17	0	No	Yes	Yes
chr11	69049156	69051156	Gucy2e	uc007jpn.1	NM_008192	guanylate cyclase 2e	Lyase	Cyclase	11	31	82	8	23	36	39	24	0	0	0	0	No	Yes	Yes
chr11	70135020	70137020	Alox12e	uc007jun.1	NM_145684	arachidonate lipoxygenase, epidermal	Oxidoreductase	Oxygenase	2	23	34	5	12	23	23	17	0	0.52	0	0.17	No	Yes	Yes
chr11	74982757	74984757	Hic1	uc007kdd.1	NM_010430	hypermethylated in cancer 1 isoform 1			12	15	40	10	23	55	44	21	0	0	0.06	0	No	Yes	Yes
chr11	76484971	76486971	A830053O21Rik	uc007kfx.1	NM_177182	hypothetical protein LOC320522	Transcription factor	Nucleic acid binding	5	20	41	6	35	54	67	43	0	0.06	0.17	0.4	No	Yes	Yes
chr11	80965405	80967405	Accn1	uc007kml.1	NM_007384	amiloride-sensitive cation channel 1, neuronal	Ion channel		51	112	92	32	16	20	25	16	0	0	0.11	0	No	Yes	Yes
chr11	82201401	82203401	Tmem132e	uc007kmv.1	NM_023438	transmembrane protein 132E			7	15	42	2	17	34	33	34	0	0.11	0	0	No	Yes	Yes
chr11	83221818	83223818	Rasl10b	uc007kov.1	BC116407	RAS-like, family 10, member B	Select regulatory molecule	G-protein	12	40	55	14	24	37	36	18	0	0.46	0.63	0.69	No	Yes	Yes
chr11	94334039	94336039	Cacna1g	uc007kys.1	NM_009783	calcium channel, voltage-dependent, T type,			12	29	89	10	17	34	24	23	0	0.4	0.06	0	No	Yes	Yes
chr11	96163825	96165825	Hoxb5	uc007lbu.1	NM_008268	homeo box B5	Transcription factor	Homeobox transcription factor	0	20	11	3	31	70	84	35	0	0.06	0	0.11	No	Yes	Yes
chr11	96324937	96326937	Skap1	uc007lca.1	AK153578	Mus musculus 0 day neonate thymus cDNA, RIKEN full-length enriched library, clone:A430055M21 product:hypothetical PH domain profile/Pleckstrin-homology-related containing protein, full insert sequence.			7	17	30	2	38	45	44	40	0	0	0	0	No	Yes	Yes
chr11	101968090	101970090	Pyy	uc007lqo.1	NM_145435	peptide YY	Signaling molecule	Peptide hormone	7	22	27	0	29	35	40	26	0	0.11	0.11	0.46	No	Yes	Yes
chr11	102005900	102007900	Nags	uc007lqp.1	NM_145829	N-acetylglutamate synthase isoform 1	Synthase and synthetase	Synthase	6	23	55	10	26	35	35	24	0	0.06	0.11	0.4	No	Yes	Yes
chr11	102757445	102759445	Gfap	uc007lsw.1	NM_010277	glial fibrillary acidic protein	Cytoskeletal protein	Miscellaneous function	3	20	30	2	17	25	19	22	0	0.11	0	0	No	Yes	Yes
chr11	103610135	103612135	Wnt9b	uc007lvr.1	NM_011719	wingless-type MMTV integration site 9B	Signaling molecule		12	29	72	15	33	62	66	44	0	0.17	0	0	No	Yes	Yes
chr11	103993195	103995195	Crhr1	uc007lvz.1	NM_007762	corticotropin releasing hormone receptor 1	Receptor	G-protein coupled receptor	5	20	46	6	26	36	38	31	0	0	0	0	No	Yes	Yes
chr11	107654179	107656179	AK048292	uc007mba.1	AK048292	Mus musculus 16 days embryo head cDNA, RIKEN full-length enriched library, clone:C130046O09 product:unclassifiable, full insert sequence.			20	47	98	30	18	29	18	26	0	0	0	0.06	No	Yes	Yes
chr11	112642290	112644290	BC006965	uc007mec.1	AK035132	Mus musculus 12 days embryo embryonic body between diaphragm region and neck cDNA, RIKEN full-length enriched library, clone:9430092C05 product:inferred: Mus musculus, clone MGC:6956 IMAGE:3153901, mRNA, complete cds, full insert sequence.			12	17	55	11	23	44	42	31	0	0	0	0	No	Yes	Yes
chr11	113926265	113928265	Sdk2	uc007mfe.1	NM_172800	sidekick 2			12	22	39	17	23	31	42	23	0	0.06	0	0.06	No	Yes	Yes
chr11	115991442	115993442	Trim65	uc007mjz.1	BC057094	Tripartite motif-containing protein 65.			22	45	58	17	17	21	19	13	0	0.06	0.06	0	No	Yes	Yes
chr12	25365660	25367660	Cys1	uc007nep.1	NM_001004455	cystin 1			7	16	38	6	21	36	37	22	0	0	0.17	0	No	Yes	Yes
chr12	50485160	50487160	AK042354	uc007nmg.1	AK042354	Mus musculus 13 days embryo head cDNA, RIKEN full-length enriched library, clone:3110039M17 product:unclassifiable, full insert sequence.	Transcription factor		27	48	58	12	16	30	34	16	0	0	0	0	No	Yes	Yes
chr12	57635093	57637093	Titf1	uc007npf.1	BC080868	thyroid transcription factor 1	Transcription factor	Homeobox transcription factor	5	20	26	3	20	31	40	25	0	0	0	0	No	Yes	Yes
chr12	59311790	59313790	Sstr1	uc007npu.1	NM_009216	somatostatin receptor 1	Receptor	G-protein coupled receptor	5	16	40	5	24	44	54	28	0	0	0	0	No	Yes	Yes
chr12	59368875	59370875	Clec14a	uc007npv.1	NM_025809	C-type lectin domain family 14, member a			5	22	28	9	18	26	31	11	0	0	0	0.06	No	Yes	Yes
chr12	62624618	62626618	Lrfn5	uc007nqm.1	NM_178714	leucine rich repeat and fibronectin type III	Receptor	Extracellular matrix	3	17	19	5	26	50	54	28	0	0.06	0	0	No	Yes	Yes
chr12	68321190	68323190	Mdga2	uc007nrl.1	NM_207010	MAM domain containing			11	22	71	10	17	33	42	24	0	0	0	0	No	Yes	Yes
chr12	71447314	71449314	Trim9	uc007nto.1	AK129109	tripartite motif protein 9			44	72	132	47	10	20	20	15	0	0	0	0	No	Yes	Yes
chr12	74039931	74041931	Six6	uc007nvy.1	NM_011384	sine oculis-related homeobox 6 homolog			7	35	43	7	33	48	59	34	0	0	0.06	0	No	Yes	Yes
chr12	76277319	76279319	Kcnh5	uc007nwz.1	NM_172805	potassium voltage-gated channel, subfamily H,	Ion channel	Voltage-gated ion channel	14	37	95	14	15	30	18	19	0	0.11	0	0	No	Yes	Yes
chr12	81860674	81862674	Gm1568	uc007obh.1	NM_001008423	hypothetical protein LOC380768			7	22	37	8	30	44	40	27	0	0	0	0	No	Yes	Yes
chr12	86038757	86040757	Tmem90a	uc007ofr.1	NM_001033334	capucin			9	22	35	12	24	29	31	26	0	0.23	0	0	No	Yes	Yes
chr12	103366628	103368628	Slc24a4	uc007oty.1	NM_172152	solute carrier family 24	Transporter		14	30	42	10	27	51	58	33	0	0	0.06	0	No	Yes	Yes
chr12	117315265	117317265	Vipr2	uc007phd.1	AK142357	13 days embryo lung cDNA, RIKEN full-length enriched library, clone:D430019G20 product:vasoactive intestinal peptide receptor 2, full insert sequence. (Fragment).	Receptor	G-protein coupled receptor	14	32	51	7	27	35	29	21	0	0	0	0	No	Yes	Yes
chr12	117723305	117725305	Ptprn2	uc007phv.1	BC048570	7 days neonate cerebellum cDNA, RIKEN full-length enriched library, clone:A730098E21 product:protein tyrosine phosphatase, receptor type, N polypeptide 2, full insert sequence (Ptprn2 protein).	Receptor		25	35	60	23	13	20	22	15	0	0	0	0	No	Yes	Yes
chr12	120475749	120477749	Itgb8	uc007pik.1	NM_177290	integrin beta 8	Receptor	Cell adhesion molecule	18	28	70	6	17	25	13	21	0	1.03	0	0	No	Yes	Yes
chr13	10359049	10361049	Chrm3	uc007plb.1	NM_033269	cholinergic receptor, muscarinic 3, cardiac	Receptor	G-protein coupled receptor	9	23	35	9	23	39	43	25	0	0.06	0	0.23	No	Yes	Yes
chr13	14614428	14616428	Hecw1	uc007png.1	AK047678	Adult male corpus striatum cDNA, RIKEN full-length enriched library, clone:C030009O15 product:similar to NEDD4-LIKE UBIQUITIN LIGASE 1.			14	22	74	8	17	21	23	17	0	0.06	0	0	No	Yes	Yes
chr13	24729516	24731516	6330500D04Rik	uc007pwc.1	AK163880	hypothetical protein LOC193385 isoform 3			14	36	38	22	24	47	52	26	0	0	0.11	0	No	Yes	Yes
chr13	31716647	31718647	Foxf2	uc007pzo.1	NM_010225	forkhead box F2	Transcription factor		14	16	33	11	17	35	40	24	0	0.11	0.57	0	No	Yes	Yes
chr13	54150027	54152027	Drd1a	uc007qnz.1	NM_010076	dopamine receptor D1A	Receptor	G-protein coupled receptor	11	25	40	6	21	40	34	21	0	0	0	0	No	Yes	Yes
chr13	54286497	54288497	Hrh2	uc007qob.1	NM_001010973	histamine receptor H 2 isoform 1	Receptor	G-protein coupled receptor	8	17	47	7	18	25	28	16	0	0.06	0.17	0.29	No	Yes	Yes
chr13	54850030	54852030	Gprin1	uc007qpa.1	NM_012014	G protein-regulated inducer of neurite outgrowth			12	30	60	12	29	41	45	31	0	0.06	0.11	0	No	Yes	Yes
chr13	54866801	54868801	Sncb	uc007qpc.1	NM_033610	synuclein, beta	Chaperone		8	50	65	7	19	30	36	18	0	0.29	0.29	0.17	No	Yes	Yes
chr13	58008636	58010636	Spock1	uc007qtc.1	AK039058	sparc/osteonectin, cwcv and kazal-like domains	Select regulatory molecule	Protease inhibitor	10	29	65	12	22	35	33	26	0	0	0.17	0	No	Yes	Yes
chr13	73673194	73675194	Slc6a3	uc007rdn.1	NM_010020	solute carrier family 6 (neurotransmitter	Transporter		10	23	40	7	27	42	44	29	0	0.06	0.11	0.11	No	Yes	Yes
chr13	76193444	76195444	Gpr150	uc007rgg.1	NM_175495	G protein-coupled receptor 150	Receptor	G-protein coupled receptor	12	25	69	15	21	41	32	25	0	0.06	0	0	No	Yes	Yes
chr13	76521408	76523408	Mctp1	uc007rgn.1	NM_030174	multiple C2 domains, transmembrane 1			49	38	66	38	17	31	32	15	0	0.11	0	0.06	No	Yes	Yes
chr13	88960117	88962117	Edil3	uc007riz.1	AK045839	Adult male corpora quadrigemina cDNA, RIKEN full-length enriched library, clone:B230314B01 product:EGF-like repeats and discordin I- like domains 3, full insert sequence.	Extracellular matrix		32	30	56	34	15	31	34	8	0	0	0	0.11	No	Yes	Yes
chr13	93563713	93565713	Thbs4	uc007rku.1	NM_011582	thrombospondin 4	Signaling molecule		3	15	28	2	20	26	29	21	0	0.98	0.06	0	No	Yes	Yes
chr13	100669638	100671638	Cartpt	uc007rpw.1	NM_013732	cocaine and amphetamine regulated transcript			7	17	27	5	25	31	36	32	0	0	0.06	0	No	Yes	Yes
chr13	105652973	105654973	A930021C24Rik	uc007rto.1	NM_029984	hypothetical protein LOC77803			7	28	28	11	24	35	38	25	0	0.11	1.89	0	No	Yes	Yes
chr14	30534050	30536050	Cacna2d3	uc007sui.1	NM_009785	calcium channel, voltage-dependent, alpha2/delta	Ion channel	Voltage-gated ion channel	50	35	77	52	11	24	30	22	0	0	0.06	0.06	No	Yes	Yes
chr14	31165672	31167672	Cacna1d	uc007suu.1	NM_001083616	calcium channel, voltage-dependent, L type,			8	30	37	6	26	41	38	31	0	0	0.46	0	No	Yes	Yes
chr14	33412112	33414112	Prrxl1	uc007szf.1	NM_001001796	paired related homeobox protein-like 1			4	17	35	1	27	43	57	26	0	0	0	0	No	Yes	Yes
chr14	34735772	34737772	Gdf10	uc007tab.1	NM_145741	growth differentiation factor 10	Signaling molecule	Growth factor	8	20	30	9	31	40	47	32	0	0.06	0	0	No	Yes	Yes
chr14	35032232	35034232	syt XV-a	uc007tal.1	BC042700	Mus musculus syt XV-a mRNA for synaptotagmin XV-a, complete cds.	Membrane traffic protein	Membrane traffic regulatory protein	10	29	37	2	22	32	25	25	0	0.06	0.06	0	No	Yes	Yes
chr14	40285376	40287376	Nrg3	uc007tbz.1	NM_008734	neuregulin 3	Signaling molecule	Select regulatory molecule	6	22	60	3	13	29	26	12	0	0	0	0.17	No	Yes	Yes
chr14	45607265	45609265	Ptger2	uc007tgd.1	NM_008964	prostaglandin E receptor 2 (subtype EP2)	Receptor	G-protein coupled receptor	9	15	52	6	17	25	20	11	0	0.46	0.06	0.11	No	Yes	Yes
chr14	52603533	52605533	mFLJ00128	uc007tno.1	AK155659	Mus musculus 0 day neonate eyeball cDNA, RIKEN full-length enriched library, clone:E130112L23 product:similar to Human full-length cDNA 5-PRIME end of clone CS0DI001YE04 of placenta of Homo sapiens (Human) (Fragment) [Homo sapiens], full insert sequence.	Select regulatory molecule	G-protein modulator	31	37	88	34	17	31	20	10	0	0	0.11	0.06	No	Yes	Yes
chr14	56401856	56403856	Adcy4	uc007uat.1	NM_080435	adenylate cyclase 4	Lyase	Cyclase	7	15	21	6	24	35	16	16	0	0.06	0.11	0	No	Yes	Yes
chr14	58692951	58694951	Fgf9	uc007udy.1	AK158584	fibroblast growth factor 9			12	20	57	11	27	51	55	26	0	0	0	0	No	Yes	Yes
chr14	60996156	60998156	2600011E07Rik	uc007ufb.1	AK011185	hypothetical protein LOC72125			14	17	45	15	25	46	49	21	0	0.17	0.06	0	No	Yes	Yes
chr14	66571581	66573581	Scara3	uc007ujr.1	NM_172604	scavenger receptor class A, member 3	Receptor		11	35	45	8	26	45	38	27	0	0.11	0.29	0	No	Yes	Yes
chr14	67253094	67255094	Adra1a	uc007ukh.1	AK050183	7 days neonate cerebellum cDNA, RIKEN full-length enriched library, clone:A730021M07 product:ALPHA-1A ADRENERGIC RECEPTOR (ALPHA 1A- ADRENOCEPTOR) (ALPHA-1C ADRENERGIC RECEPTOR) homolog.	Receptor	G-protein coupled receptor	5	20	23	6	20	45	39	28	0	0	0	0	No	Yes	Yes
chr14	71288936	71290936	Gfra2	uc007uoz.1	NM_008115	glial cell line derived neurotrophic factor			8	22	62	6	23	40	34	14	0	0.29	0	0.06	No	Yes	Yes
chr14	80060977	80062977	Lect1	uc007utg.1	NM_010701	leukocyte cell derived chemotaxin 1			8	17	28	0	19	28	25	18	0	0	0.06	0	No	Yes	Yes
chr14	80170107	80172107	Pcdh8	uc007uti.1	NM_021543	protocadherin 8 isoform 1	Cell adhesion molecule	Cadherin	5	17	28	5	28	54	57	32	0	0.17	0.11	0	No	Yes	Yes
chr14	96917253	96919253	Klhl1	uc007uuq.1	NM_053105	kelch-like 1	Cytoskeletal protein	Actin binding cytoskeletal protein	1	19	19	2	25	53	41	20	0	0	0	0	No	Yes	Yes
chr14	98567762	98569762	Dach1	uc007uur.1	NM_007826	dachshund 1 isoform 1	Transcription factor		19	23	47	10	14	25	18	13	0	0.17	0.06	0	No	Yes	Yes
chr14	104241913	104243913	Ednrb	uc007uww.1	NM_007904	endothelin receptor type B	Receptor	G-protein coupled receptor	10	20	45	5	23	43	24	28	0	0.06	0.17	0.34	No	Yes	Yes
chr14	124591124	124593124	Fgf14	uc007vbv.1	NM_010201	fibroblast growth factor 14 isoform a			10	52	52	5	26	46	37	20	0	0.23	0.06	0	No	Yes	Yes
chr15	34382069	34384069	BC030476	uc007vls.1	NM_173421	hypothetical protein LOC239368			11	27	26	6	21	31	34	22	0	0.29	0	0	No	Yes	Yes
chr15	34766135	34768135	Kcns2	uc007vly.1	NM_181317	K+ voltage-gated channel, subfamily S, 2			61	69	101	50	16	29	32	13	0	0.11	0.4	0	No	Yes	Yes
chr15	40485587	40487587	Zfpm2	uc007voq.1	AK033131	Zinc finger protein ZFPM2 (Zinc finger protein multitype 2) (Friend of GATA protein 2) (Friend of GATA-2) (FOG-2) (mFOG-2).	Transcription factor	Nucleic acid binding	33	66	84	34	15	31	31	13	0	0.06	0	0.17	No	Yes	Yes
chr15	44618329	44620329	AK010129	uc007vqk.1	AK010129	Mus musculus adult male tongue cDNA, RIKEN full-length enriched library, clone:2310069G16 product:unclassifiable, full insert sequence.			10	22	26	5	17	40	38	18	0	0.63	0.06	0	No	Yes	Yes
chr15	44945373	44947373	Kcnv1	uc007vql.1	NM_026200	potassium channel Kv8.1 homolog	Ion channel	Voltage-gated ion channel	7	20	34	2	20	35	39	20	0	0.17	0	0	No	Yes	Yes
chr15	54576482	54578482	Nov	uc007vrn.1	NM_010930	nephroblastoma overexpressed	Signaling molecule	Growth factor	10	22	42	6	15	23	16	11	0	0.75	0.11	0	No	Yes	Yes
chr15	55138305	55140305	Col14a1	uc007vsc.1	NM_181277	procollagen, type XIV, alpha 1	Extracellular matrix	Extracellular matrix structural protein	1	15	39	2	40	68	81	43	0	0	0	0	No	Yes	Yes
chr15	64752858	64754858	Adcy8	uc007vzo.1	NM_009623	adenylate cyclase 8	Lyase	Cyclase	14	29	57	15	18	31	30	24	0	0.06	0	0	No	Yes	Yes
chr15	66116786	66118786	Kcnq3	uc007wab.1	NM_152923	potassium voltage-gated channel, subfamily Q,	Ion channel	Voltage-gated ion channel	70	75	99	65	15	24	18	20	0	0.17	0	0	No	Yes	Yes
chr15	73669101	73671101	Gm628	uc007wcm.1	NM_001033365	hypothetical protein LOC268816			13	35	30	10	30	53	43	25	0	0	0	0	No	Yes	Yes
chr15	75396078	75398078	Ly6h	uc007wgu.1	AK034884	lymphocyte antigen 6 complex, locus H			4	22	62	9	23	35	28	18	0	0.46	0.06	0	No	Yes	Yes
chr15	76351559	76353559	Scrt1	uc007wko.1	NM_130893	scratch homolog 1, zinc finger protein	Transcription factor	Nucleic acid binding	7	45	65	2	16	34	35	14	0	0.06	0	0	No	Yes	Yes
chr15	78547543	78549543	Lrrc62	uc007wrf.1	NM_183141	leucine rich repeat containing 62	Receptor	Extracellular matrix	7	20	39	3	25	42	35	21	0	0	0	0	No	Yes	Yes
chr15	80116667	80118667	Cacna1i	uc009var.1	NM_001044308	calcium channel, voltage-dependent, alpha 1I	Ion channel	Voltage-gated ion channel	10	32	27	6	23	52	46	28	0	0.06	0	0	No	Yes	Yes
chr15	85564993	85566993	Ppara	uc007xdj.1	AK149460	peroxisome proliferator activated receptor	Receptor	Nuclear hormone receptor	65	80	140	58	17	31	25	23	0	0.06	0	0.06	No	Yes	Yes
chr15	98619287	98621287	Wnt1	uc007xnx.1	NM_021279	wingless-related MMTV integration site 1	Signaling molecule		5	16	15	0	38	67	70	31	0	0	0	0	No	Yes	Yes
chr15	101268201	101270201	Krt83	uc007xte.1	NM_001003668	keratin 83	Cytoskeletal protein	Miscellaneous function	2	15	20	1	24	27	28	21	0	0	0	0	No	Yes	Yes
chr16	9991626	9993626	Grin2a	uc007ydc.1	NM_008170	glutamate receptor, ionotropic, NMDA2A (epsilon	Receptor	Ligand-gated ion channel	4	19	37	8	28	56	52	30	0	0	0	0	No	Yes	Yes
chr16	28444313	28446313	Fgf12	uc007yvr.1	NM_183064	fibroblast growth factor 12 isoform a	Signaling molecule	Growth factor	7	22	32	5	23	39	50	30	0	0	0	0	No	Yes	Yes
chr16	29208780	29210780	Hrasls	uc007yvw.1	NM_013751	HRAS-like suppressor	Select regulatory molecule		4	19	17	1	23	40	35	25	0	0	0.06	0	No	Yes	Yes
chr16	37915581	37917581	Gpr156	uc007zel.1	NM_153394	G protein-coupled receptor 156	Receptor	G-protein coupled receptor	12	23	24	12	23	40	43	30	0	0.06	0	0	No	Yes	Yes
chr16	60604357	60606357	Epha6	uc007zpo.1	NM_007938	Eph receptor A6			2	20	55	5	19	36	29	20	0	0	0	0	No	Yes	Yes
chr16	88289488	88291488	Grik1	uc007zur.1	NM_146072	glutamate receptor, ionotropic, kainate 1			2	19	40	2	22	49	49	25	0	0	0	0	No	Yes	Yes
chr17	14415541	14417541	smoc2	uc008amw.1	AK040109	Mus musculus mRNA for secreted modular calcium-binding protein 2 (smoc2 gene).	Select calcium binding protein		10	15	55	8	31	55	48	34	0	0.17	0	0	No	Yes	Yes
chr17	26550909	26552909	EG240055	uc008bec.1	NM_001081656	neuralized 2	Ligase	Ubiquitin-protein ligase	27	59	53	24	17	27	23	16	0	0	0	0.06	No	Yes	Yes
chr17	37347796	37349796	Olfr95	uc008cmk.1	NM_146513	olfactory receptor 95	Receptor	G-protein coupled receptor	8	19	47	18	20	35	37	18	0	0	0	0	No	Yes	Yes
chr17	43766248	43768248	Tdrd6	uc008cpi.1	NM_198418	tudor domain containing 6	Nucleic acid binding	Nuclease	11	25	42	6	23	35	39	28	0	0.06	0	0	No	Yes	Yes
chr17	49070703	49072703	Lrfn2	uc008cyd.1	NM_027452	leucine rich repeat and fibronectin type III	Receptor	Extracellular matrix	14	34	52	20	21	32	28	16	0	0	0	0	No	Yes	Yes
chr17	56650906	56652906	Znrf4	uc008dce.1	NM_011483	zinc and ring finger 4			8	20	42	2	33	55	52	31	0	0	0	0	No	Yes	Yes
chr17	68622166	68624166	L3mbtl4	uc008dkk.1	NM_177278	l(3)mbt-like 4	Transcription factor	Nucleic acid binding	5	16	27	2	20	36	45	26	0	0	0	0	No	Yes	Yes
chr17	74396256	74398256	Srd5a2	uc008dnt.1	NM_053188	steroid 5 alpha-reductase 2	Oxidoreductase	Dehydrogenase	3	16	48	9	26	54	51	33	0	0.11	0	0	No	Yes	Yes
chr17	86086587	86088587	Six2	uc008duc.1	NM_011380	sine oculis-related homeobox 2 homolog			8	20	37	5	21	37	38	28	0	0.29	0	0	No	Yes	Yes
chr18	21809869	21811869	Klhl14	uc008efi.1	NM_001081403	kelch-like 14			0	19	40	2	22	28	28	20	0	0.17	0	0	No	Yes	Yes
chr18	37119093	37121093	Pcdha5	uc008eoz.1	NM_009959	protocadherin alpha 5			7	23	18	3	24	48	48	22	0	0.34	0.06	0.06	No	Yes	Yes
chr18	42553296	42555296	Pou4f3	uc008etv.1	NM_138945	POU domain, class 4, transcription factor 3	Transcription factor	Homeobox transcription factor	6	23	40	13	25	46	48	25	0	0	0	0.06	No	Yes	Yes
chr18	52687314	52689314	AK084265	uc008exg.1	AK084265	Mus musculus 12 days embryo eyeball cDNA, RIKEN full-length enriched library, clone:D230015O18 product:hypothetical protein, full insert sequence.			6	22	33	3	20	34	32	24	0	0.06	0	0	No	Yes	Yes
chr18	53623199	53625199	Prdm6	uc008exv.1	NM_001033281	PR domain containing 6	Transcription factor	Nucleic acid binding	62	34	65	95	12	23	28	15	0	0.06	0.17	0.23	No	Yes	Yes
chr18	55146343	55148343	AK155149	uc008eyh.1	AK155149	Mus musculus 16 days neonate heart cDNA, RIKEN full-length enriched library, clone:D830028G18 product:unclassifiable, full insert sequence.			8	25	85	7	21	33	23	29	0	0.06	0.11	0	No	Yes	Yes
chr18	62070452	62072452	Ablim3	uc008fcs.1	NM_198649	actin binding LIM protein family, member 3	Cytoskeletal protein	Miscellaneous function	32	75	82	22	17	18	13	17	0	0.17	0.34	0.11	No	Yes	Yes
chr18	62482857	62484857	Htr4	uc008fda.1	NM_008313	serotonin 5-HT4 receptor	Receptor	G-protein coupled receptor	6	29	52	7	24	36	37	16	0	0	0	0	No	Yes	Yes
chr18	64423746	64425746	St8sia3	uc008fee.1	NM_009182	ST8 alpha-N-acetyl-neuraminide			6	38	37	1	23	43	48	28	0	0.75	0.11	0	No	Yes	Yes
chr18	66032147	66034147	Grp	uc008ffk.1	NM_175012	gastrin releasing peptide	Signaling molecule	Peptide hormone	6	22	21	3	29	45	44	26	0	0.63	0.11	0.06	No	Yes	Yes
chr18	82575169	82577169	Galr1	uc008ftq.1	NM_008082	galanin receptor 1	Receptor	G-protein coupled receptor	7	25	47	13	29	50	50	35	0	0	0	0	No	Yes	Yes
chr19	24935332	24937332	Pgm5	uc008has.1	NM_175013	phosphoglucomutase 5	Isomerase	Mutase	2	16	28	6	24	27	34	25	0	0	0	0	No	Yes	Yes
chr19	28751713	28753713	AK086959	uc008hck.1	AK086959	Mus musculus 15 days embryo head cDNA, RIKEN full-length enriched library, clone:D930032P07 product:unclassifiable, full insert sequence.			40	22	42	45	8	30	21	4	0	0	0	0	No	Yes	Yes
chr19	30622986	30624986	Dkk1	uc008hen.1	NM_010051	dickkopf homolog 1			11	22	27	30	15	33	34	5	0	0.34	2.98	1.72	No	Yes	Yes
chr19	31838523	31840523	Prkg1	uc008hep.1	NM_001013833	protein kinase, cGMP-dependent, type I alpha			34	43	72	22	17	29	36	16	0	0.06	0	0	No	Yes	Yes
chr19	44830883	44832883	Pax2	uc008hpz.1	NM_011037	paired box gene 2	Transcription factor	Homeobox transcription factor	9	17	28	10	22	46	41	26	0	0	0	0	No	Yes	Yes
chr19	45308726	45310726	Lbx1	uc008hqv.1	NM_010691	ladybird homeobox homolog 1	Transcription factor	Homeobox transcription factor	10	20	14	10	22	38	50	31	0	0	0	0.11	No	Yes	Yes
chr19	48279514	48281514	Sorcs3	uc008hvx.1	NM_025696	sortilin-related VPS10 domain containing	Receptor		6	26	32	2	18	31	31	20	0	0	0	0	No	Yes	Yes
chr19	50751975	50753975	Sorcs1	uc008hwa.1	NM_021377	SORCS receptor 1	Receptor		15	35	63	20	15	18	24	14	0	0	0	0	No	Yes	Yes
chr19	58528084	58530084	Gfra1	uc008iak.1	NM_010279	glial cell line derived neurotrophic factor			6	25	87	14	28	37	40	35	0	0.46	0.06	0	No	Yes	Yes
chr19	59532125	59534125	NR_002863	uc008ibk.1	NR_002863	Mus musculus 12 days embryo female mullerian duct includes surrounding region cDNA, RIKEN full-length enriched library, clone:6820401H22 product:unclassifiable, full insert sequence.			3	22	49	5	19	37	33	18	0	0	0	0	No	Yes	Yes
chr19	60543207	60545207	Prlhr	uc008ibu.1	NM_201615	G protein-coupled receptor 10	Receptor	G-protein coupled receptor	13	22	39	4	24	35	25	18	0	0	0	0	No	Yes	Yes
chr2	14524932	14526932	Cacnb2	uc008ikm.1	NM_023116	calcium channel, voltage-dependent, beta 2	Ion channel	Voltage-gated ion channel	13	23	63	7	20	31	25	26	0	0.63	0	0.06	No	Yes	Yes
chr2	21288193	21290193	Gpr158	uc008ine.1	AK030530	Adult male pituitary gland cDNA, RIKEN full-length enriched library, clone:5330427M13 product:hypothetical G-protein coupled receptors family 3 (Metabotropic glutamate receptor-like) containing protein, full insert sequence.			17	28	65	14	18	27	34	19	0	0	0	0	No	Yes	Yes
chr2	23175765	23177765	Nxph2	uc008iog.1	NM_008752	neurexophilin 2	Signaling molecule		11	15	38	14	16	30	30	19	0	0	0	0	No	Yes	Yes
chr2	31700486	31702486	Fibcd1	uc008jee.1	NM_178887	fibrinogen C domain containing 1			10	16	38	11	26	45	41	30	0	0	0	0	No	Yes	Yes
chr2	42508118	42510118	Lrp1b	uc008jon.1	NM_053011	low density lipoprotein-related protein 1B			7	16	30	2	17	32	29	21	0	0	0	0	No	Yes	Yes
chr2	54287797	54289797	Galnt13	uc008jrq.1	NM_173030	UDP-N-acetyl-alpha-D-galactosamine:polypeptide	Transferase	Glycosyltransferase	36	62	79	32	13	20	22	17	0	0	0	0	No	Yes	Yes
chr2	55288191	55290191	Kcnj3	uc008jru.1	NM_008426	potassium inwardly-rectifying channel, subfamily	Ion channel	Voltage-gated ion channel	5	25	185	15	24	36	17	20	0	9.29	0.11	0.29	No	Yes	Yes
chr2	74496476	74498476	Evx2	uc008kdt.1	NM_007967	even skipped homeotic gene 2 homolog	Transcription factor	Homeobox transcription factor	2	15	6	0	32	65	94	35	0	0	0	0	No	Yes	Yes
chr2	74600036	74602036	Hoxd1	uc008kei.1	NM_010467	homeo box D1	Transcription factor	Homeobox transcription factor	13	25	73	12	24	36	41	25	0	0.06	0.11	0.11	No	Yes	Yes
chr2	76175710	76177710	Pde11a	uc008kex.1	NM_001081033	phosphodiesterase 11A	Hydrolase	Phosphodiesterase	17	40	56	12	18	25	25	26	0	0	0	0.06	No	Yes	Yes
chr2	79094582	79096582	AK041096	uc008kgo.1	AK041096	Mus musculus adult male aorta and vein cDNA, RIKEN full-length enriched library, clone:A530082M10 product:integrin alpha 4, full insert sequence.	Cell adhesion molecule		7	25	46	2	15	28	18	15	0	0	0	0	No	Yes	Yes
chr2	80286553	80288553	Frzb	uc008khl.1	NM_011356	frizzled-related protein	Signaling molecule		14	35	67	7	25	46	33	29	0	0.46	0.11	0	No	Yes	Yes
chr2	102497839	102499839	Slc1a2	uc008lhz.1	NM_001077514	excitatory amino acid transporter 2 isoform 1	Transporter		30	30	58	29	18	29	29	19	0	0	0	0	No	Yes	Yes
chr2	104965667	104967667	AK165089	uc008lkn.1	AK165089	Mus musculus 13 days embryo male testis cDNA, RIKEN full-length enriched library, clone:6030498F17 product:unclassifiable, full insert sequence.			11	16	80	14	27	41	49	23	0	0	0	0	No	Yes	Yes
chr2	105063500	105065500	0610012H03Rik	uc008lkq.1	NM_028747	hypothetical protein LOC74088			14	22	40	12	18	35	35	22	0	0.06	0	0	No	Yes	Yes
chr2	113166892	113168892	Fmn1	uc008lpk.1	AK135758	formin 1 isoform 2			42	44	91	33	12	21	24	15	0	0	0	0	No	Yes	Yes
chr2	113838302	113840302	AK045885	uc008lpv.1	AK045885	Mus musculus 7 days neonate cerebellum cDNA, RIKEN full-length enriched library, clone:A730057I23 product:unclassifiable, full insert sequence.			9	25	45	9	22	38	45	26	0	0	0	0	No	Yes	Yes
chr2	117935938	117937938	AK048775	uc008lrp.1	AK048775	Mus musculus 0 day neonate cerebellum cDNA, RIKEN full-length enriched library, clone:C230060E24 product:unclassifiable, full insert sequence.			13	23	50	11	20	25	20	20	0	0	0	0	No	Yes	Yes
chr2	118528699	118530699	Gm1337	uc008lsh.1	NM_001081971	hypothetical protein LOC383787			14	19	36	9	26	48	58	29	0	0	0	0	No	Yes	Yes
chr2	122138466	122140466	Duoxa1	uc008man.1	NM_145395	Numb-interacting protein 1			5	16	28	4	27	35	37	22	0	0.29	0.06	0.17	No	Yes	Yes
chr2	124434841	124436841	Sema6d	uc008mbm.1	AK052232	sema domain, transmembrane domain (TM), and			48	63	102	32	16	30	29	24	0	0.06	0	0	No	Yes	Yes
chr2	125548884	125550884	Shc4	uc008mcv.1	NM_199022	rai-like protein RaLP	Signaling molecule		5	20	33	7	16	30	18	17	0	0.52	0.06	0.11	No	Yes	Yes
chr2	146910081	146912081	Nkx2-4	uc008mss.1	NM_023504	NK2 transcription factor related, locus 4	Transcription factor	Homeobox transcription factor	14	27	23	17	20	38	39	20	0	0	0	0	No	Yes	Yes
chr2	151667662	151669662	Rspo4	uc008nep.1	NM_001040689	R-spondin family, member 4 isoform 1			6	32	41	3	28	46	45	26	0	0	0.11	0	No	Yes	Yes
chr2	152451743	152453743	Rem1	uc008nfw.1	NM_009047	RAS-like GTP binding protein Rem	Select regulatory molecule	G-protein	5	20	30	3	28	40	35	31	0	0.06	0.06	0	No	Yes	Yes
chr2	158435459	158437459	AK134637	uc008nqj.1	AK134637	Mus musculus adult male medulla oblongata cDNA, RIKEN full-length enriched library, clone:6330508K14 product:unclassifiable, full insert sequence.			2	22	32	2	22	51	41	31	0	0	0	0	No	Yes	Yes
chr2	163678485	163680485	Kcnk15	uc008ntn.1	NM_001030292	potassium channel, subfamily K, member 15	Ion channel	Voltage-gated ion channel	2	22	26	6	27	48	62	29	0	0	0	0	No	Yes	Yes
chr2	165297697	165299697	Slc13a3	uc008nxs.1	NM_054055	solute carrier family 13 (sodium-dependent	Transporter	Cation transporter	0	15	17	0	21	25	24	18	0	0	0	0	No	Yes	Yes
chr2	169458175	169460175	Tshz2	uc008obo.1	NM_080455	teashirt zinc finger family member 2	Transcription factor	Zinc finger transcription factor	7	25	33	2	26	32	36	24	0	0.29	0	0	No	Yes	Yes
chr2	174585273	174587273	Edn3	uc008ofi.1	NM_007903	endothelin 3	Signaling molecule	Peptide hormone	9	20	40	4	21	31	28	18	0	0.06	0.52	0	No	Yes	Yes
chr2	180068378	180070378	Gata5	uc008oix.1	NM_008093	GATA binding protein 5	Transcription factor	Zinc finger transcription factor	7	32	55	8	25	43	53	34	0	0	0	0	No	Yes	Yes
chr2	180890720	180892720	Eef1a2	uc008olh.1	NM_007906	eukaryotic translation elongation factor 1 alpha	Nucleic acid binding	Translation factor	4	22	47	5	20	38	31	18	0	0.57	0.11	0.8	No	Yes	Yes
chr3	13470654	13472654	Ralyl	uc008oqb.1	AK051575	Mus musculus adult male brain cDNA, RIKEN full-length enriched library, clone:0710005M24 product:Warning: possibly reversed clone, full insert sequence.	Nucleic acid binding	mRNA processing factor	11	17	25	3	26	42	45	27	0	0	0.06	0	No	Yes	Yes
chr3	31208217	31210217	Slc7a14	uc008ovx.1	NM_172861	solute carrier family 7, member 14			7	23	47	2	25	36	41	21	0	0.06	0	0	No	Yes	Yes
chr3	37246771	37248771	Fgf2	uc008pap.1	NM_008006	fibroblast growth factor 2	Signaling molecule	Growth factor	13	32	49	14	26	43	34	24	0	0	0	0	No	Yes	Yes
chr3	45181182	45183182	AK012035	uc008pcx.1	AK012035	Mus musculus 10 days embryo whole body cDNA, RIKEN full-length enriched library, clone:2610316D01 product:unclassifiable, full insert sequence.			7	15	48	2	23	43	52	29	0	0	0.11	0.06	No	Yes	Yes
chr3	80604772	80606772	Gria2	uc008pnz.1	AK134772	glutamate receptor, ionotropic, AMPA 2 isoform			2	25	28	6	21	52	48	19	0	0	0.06	0	No	Yes	Yes
chr3	87571875	87573875	3110045G13Rik	uc008psq.1	NM_028460	platelet endothelial aggregation receptor 1	Extracellular matrix	Extracellular matrix structural protein	7	22	20	6	24	39	41	22	0	0.17	0.11	0	No	Yes	Yes
chr3	96399558	96401558	Ankrd34	uc008qng.1	NM_001024851	ankyrin repeat domain 34			7	43	47	4	20	48	24	25	0	0.86	0	0	No	Yes	Yes
chr3	103378203	103380203	Syt6	uc008qsy.1	AB026810	Syt6 protein.	Membrane traffic protein	Membrane traffic regulatory protein	4	25	22	2	26	40	40	23	0	0	0	0	No	Yes	Yes
chr3	109142600	109144600	Vav3	uc008raf.1	AK033253	vav 3 oncogene isoform 1	Select regulatory molecule	G-protein modulator	37	62	87	32	18	25	23	15	0	0.23	0.06	0	No	Yes	Yes
chr3	109945143	109947143	Ntng1	uc008ral.1	NM_030699	netrin G1 isoform a			9	19	50	8	18	29	36	28	0	0.23	0	0	No	Yes	Yes
chr3	117062794	117064794	D3Bwg0562e	uc008rcz.1	NM_177664	plasticity related gene 1	Phosphatase		3	23	26	3	16	25	28	12	0	0.06	0	0	No	Yes	Yes
chr3	126065769	126067769	Arsj	uc008rgc.1	NM_173451	arylsulfatase J	Hydrolase		3	19	17	2	15	31	24	18	0	0.06	0	0	No	Yes	Yes
chr3	127335062	127337062	Neurog2	uc008rhi.1	NM_009718	neurogenin 2	Transcription factor	Nucleic acid binding	14	17	57	10	22	30	48	25	0	0.06	0	0	No	Yes	Yes
chr3	129672124	129674124	Ccdc109b	uc008rir.1	NM_025779	coiled-coil domain containing 109B			5	22	42	2	19	27	17	11	0	0.11	0	0	No	Yes	Yes
chr3	145811796	145813796	Mcoln2	uc008rqy.1	NM_026656	mucolipin 2 isoform 1	Ion channel		5	19	20	2	16	31	23	19	0	0.06	0.11	0	No	Yes	Yes
chr3	152330104	152332104	Ak5	uc008rtq.1	NM_001081277	adenylate kinase 5	Kinase	Nucleotide kinase	14	19	37	10	27	43	41	28	0	0.11	0.11	0.23	No	Yes	Yes
chr3	152644171	152646171	St6galnac5	uc008rtu.1	NM_012028	ST6	Transferase	Glycosyltransferase	11	19	49	9	27	39	37	26	0	0.11	0.06	0	No	Yes	Yes
chr3	157228855	157230855	Ptger3	uc008rvg.1	D17406	prostaglandin E receptor 3, subtype EP3	Receptor	G-protein coupled receptor	25	35	60	11	15	25	29	23	0	0.29	0	0	No	Yes	Yes
chr4	6916672	6918672	Tox	uc008rxu.1	AK161718	Mus musculus thymus high mobility group box protein TOX (Tox) mRNA, complete cds.			97	35	87	54	10	26	17	17	0	0	0	0	No	Yes	Yes
chr4	20704815	20706815	Fam77D	uc008scl.1	AK053823	Protein FAM77D.			45	47	102	26	18	26	16	10	0	0.11	0	0	No	Yes	Yes
chr4	40418212	40420212	A930001M12Rik	uc008shm.1	NM_177175	hypothetical protein LOC320500			8	30	35	10	32	50	46	31	0	0	0.06	0	No	Yes	Yes
chr4	41453797	41455797	1110017D15Rik	uc008siu.1	NM_028624	testes development-related NYD-SP22 isoform 2			12	23	55	10	8	26	21	12	0	0	0.23	0	No	Yes	Yes
chr4	47219883	47221883	Col15a1	uc008sum.1	NM_009928	procollagen, type XV	Extracellular matrix	Extracellular matrix structural protein	14	20	35	9	24	44	60	32	0	0	0.06	0	No	Yes	Yes
chr4	58218468	58220468	Svep1	uc008syr.1	NM_022814	polydom precursor			14	20	47	11	22	36	39	30	0	0	0	0	No	Yes	Yes
chr4	59926928	59928928	Slc46a2	uc008taf.1	NM_021053	solute carrier family 46, member 2			2	17	24	3	20	18	18	26	0	0	0	0	No	Yes	Yes
chr4	64784207	64786207	Pappa	uc008thm.1	NM_021362	pregnancy-associated plasma protein A	Protease	Metalloprotease	2	16	22	5	17	31	40	19	0	0.29	0	0	No	Yes	Yes
chr4	66064517	66066517	Astn2	uc008thn.1	NM_207109	astrotactin 2 isoform b			7	27	43	10	16	29	35	23	0	0	0	0.06	No	Yes	Yes
chr4	68614431	68616431	Dbc1	uc008thw.1	NM_019967	deleted in bladder cancer chromosome region			11	45	68	5	19	24	26	21	0	0.52	0.11	0.06	No	Yes	Yes
chr4	73658598	73660598	Frmd3	uc008tjg.1	NM_172869	FERM domain containing 3			6	20	45	2	20	39	41	25	0	0.23	0.11	0	No	Yes	Yes
chr4	99767395	99769395	Ror1	uc008tvc.1	BC095933	Ror1 protein.	Receptor	Tyrosine protein kinase receptor	41	44	90	25	8	28	10	12	0	0.29	0	0	No	Yes	Yes
chr4	106294053	106296053	Ttc22	uc008tyn.1	NM_177667	tetratricopeptide repeat domain 22			10	25	47	5	11	23	20	16	0	0.06	0.06	0	No	Yes	Yes
chr4	114580491	114582491	Foxd2	uc008uec.1	NM_008593	forkhead box D2	Transcription factor		48	27	55	37	11	26	31	14	0	0	0	0	No	Yes	Yes
chr4	124557142	124559142	Epha10	uc008urh.1	NM_177671	Eph receptor A10	Receptor	Tyrosine protein kinase receptor	20	23	47	6	13	23	16	20	0	0	0	0	No	Yes	Yes
chr4	132351279	132353279	BC013712	uc008vbv.1	NM_001033308	basement membrane-induced protein			12	19	42	12	21	23	25	19	0	0.17	0.23	0.06	No	Yes	Yes
chr4	137951443	137953443	LOC625638	uc008vkx.1	NM_001081672	hypothetical protein LOC625638			10	30	77	9	28	45	55	33	0	0.17	0.29	0	No	Yes	Yes
chr4	147661074	147663074	Ptchd2	uc008vum.1	NM_001083342	patched domain containing 2	Receptor		14	45	75	11	17	25	16	20	0	0.11	0.11	0	No	Yes	Yes
chr5	21849523	21851523	Reln	uc008wpi.1	NM_011261	reelin precursor			14	44	82	14	21	39	48	33	0	0.34	0.11	0	No	Yes	Yes
chr5	28167486	28169486	Htr5a	uc008wtt.1	NM_008314	5-hydroxytryptamine receptor 5A	Receptor	G-protein coupled receptor	5	34	35	10	18	18	19	13	0	0	0	8.03	No	Yes	Yes
chr5	30889542	30891542	Kcnk3	uc008wvr.1	NM_010608	potassium channel, subfamily K, member 3	Ion channel	Voltage-gated ion channel	0	19	39	5	15	28	31	17	0	0.11	0	0	No	Yes	Yes
chr5	38107302	38109302	Stk32b	uc008xft.1	NM_022416	serine/threonine kinase 32B	Kinase	Protein kinase	6	17	43	2	13	21	18	19	0	0.17	0.23	0	No	Yes	Yes
chr5	38709747	38711747	Drd5	uc008xgn.1	NM_013503	dopamine receptor 5	Receptor	G-protein coupled receptor	8	23	42	10	27	43	48	30	0	0	0	0	No	Yes	Yes
chr5	42154459	42156459	Nkx3-2	uc008xhc.1	NM_007524	NK3 homeobox 2			10	25	47	10	22	42	48	31	0	0	0	0	No	Yes	Yes
chr5	53439426	53441426	AK087045	uc008xkz.1	AK087045	Mus musculus 0 day neonate lung cDNA, RIKEN full-length enriched library, clone:E030022I03 product:unclassifiable, full insert sequence.			1	25	30	2	20	50	37	26	0	0	0	0	No	Yes	Yes
chr5	71486088	71488088	Gabra2	uc008xqw.1	NM_008066	gamma-aminobutyric acid (GABA-A) receptor,			7	35	58	11	25	40	35	25	0	0.4	0	0	No	Yes	Yes
chr5	72090254	72092254	Gabrb1	uc008xrb.1	NM_008069	gamma-aminobutyric acid (GABA-A) receptor,	Receptor	Ligand-gated ion channel	7	22	37	4	21	29	31	22	0	0	0	0	No	Yes	Yes
chr5	75547315	75549315	Pdgfra	uc008xua.1	BC037467	platelet derived growth factor receptor, alpha	Receptor	Tyrosine protein kinase receptor	3	20	15	6	26	48	54	37	0	0	1.89	0	No	Yes	Yes
chr5	81448595	81450595	Lphn3	uc008xwi.1	AK159024	Mus musculus 12 days embryo spinal ganglion cDNA, RIKEN full-length enriched library, clone:D130075K09 product:CALCIUM-INDEPENDENT ALPHA-LATROTOXIN RECEPTOR 3 PRECURSOR (LATROPHILIN 3) (LRP3) (CIRL) (CL3) (LPH3) homolog [Rattus norvegicus], full insert sequence.	Receptor	G-protein coupled receptor	14	29	57	14	13	21	23	20	0	0	0	0	No	Yes	Yes
chr5	90311431	90313431	Adamts3	uc008yaq.1	NM_001081401	a disintegrin-like and metalloprotease	Protease	Metalloprotease	17	35	55	12	18	27	25	12	0	0.29	0	0	No	Yes	Yes
chr5	91187324	91189324	Cxcl5	uc008ybg.1	NM_009141	chemokine (C-X-C motif) ligand 5	Signaling molecule	Chemokine	17	20	47	11	16	26	22	17	0	0.17	0.11	0	No	Yes	Yes
chr5	106886185	106888185	Barhl2	uc008ylm.1	NM_001005477	BarH-like 2	Transcription factor	Homeobox transcription factor	22	20	52	19	17	36	43	28	0	0	0	0	No	Yes	Yes
chr5	128937937	128939937	Tmem132d	uc008zse.1	NM_172885	hypothetical protein LOC243274			6	37	63	12	24	39	29	23	0	0.06	0	0.06	No	Yes	Yes
chr5	147999271	148001271	Gsx1	uc009anw.1	NM_008178	GS homeobox 1	Transcription factor	Homeobox transcription factor	7	17	35	11	27	45	57	30	0	0.11	0.11	0	No	Yes	Yes
chr5	148080701	148082701	Pdx1	uc009any.1	NM_008814	pancreatic and duodenal homeobox 1	Transcription factor	Homeobox transcription factor	5	20	28	10	26	40	50	28	0	0	0.06	0	No	Yes	Yes
chr5	148211065	148213065	Flt3	uc009aob.1	NM_010229	FMS-like tyrosine kinase 3	Receptor	Tyrosine protein kinase receptor	6	23	54	15	29	58	60	39	0	0.06	0.06	0	No	Yes	Yes
chr5	151754273	151756273	Kl	uc009auk.1	AB010088	klotho	Hydrolase	Glycosidase	8	42	46	11	23	35	38	28	0	0	0	0	No	Yes	Yes
chr6	7504070	7506070	Tac1	uc009axc.1	NM_009311	tachykinin 1	Signaling molecule	Peptide hormone	6	17	16	2	40	51	53	31	0	0.17	0.17	0	No	Yes	Yes
chr6	22824501	22826501	Ptprz1	uc009bba.1	AJ133130	protein tyrosine phosphatase, receptor type Z,	Receptor		31	42	55	27	11	22	29	19	0	0.4	0.06	0.11	No	Yes	Yes
chr6	29382152	29384152	Flnc	uc009bdm.1	AK051985	Mus musculus 12 days embryo eyeball cDNA, RIKEN full-length enriched library, clone:D230030L22 product:weakly similar to CGABP260 ACTIN-BINDING DOMAIN (FRAGMENT) [Gallus gallus], full insert sequence.	Cytoskeletal protein	Actin binding cytoskeletal protein	7	22	87	0	24	47	45	32	0	2.47	0.06	0	No	Yes	Yes
chr6	52262491	52264491	Evx1	uc009byv.1	NM_007966	even skipped homeotic gene 1 homolog	Transcription factor	Homeobox transcription factor	4	17	26	6	33	62	75	40	0	2.24	0	0.17	No	Yes	Yes
chr6	63205850	63207850	Grid2	uc009cdx.1	AK045348	Mus musculus 16 days neonate cerebellum cDNA, RIKEN full-length enriched library, clone:9630045A19 product:glutamate receptor, ionotropic, delta 2, full insert sequence.	Receptor	Ligand-gated ion channel	29	40	82	9	15	23	24	17	0	0	0	0	No	Yes	Yes
chr6	82351468	82353468	Tacr1	uc009clh.1	NM_009313	tachykinin receptor 1	Receptor	G-protein coupled receptor	11	15	33	6	28	27	30	30	0	0	0	0	No	Yes	Yes
chr6	85075088	85077088	EG545861	uc009cpe.1	NM_001034902	hypothetical protein LOC545861			10	35	40	10	31	40	45	28	0	0.11	0.06	0	No	Yes	Yes
chr6	110594591	110596591	Grm7	uc009dds.1	AK053447	Mus musculus 10 days neonate cerebellum cDNA, RIKEN full-length enriched library, clone:B930030A02 product:glutamate receptor, metabotropic 7, full insert sequence.	Receptor	G-protein coupled receptor	5	27	66	5	20	32	28	18	0	0	0	0	No	Yes	Yes
chr6	114231767	114233767	Slc6a1	uc009dht.1	AK053831	Mus musculus GABA transporter 1 (Gat1) gene, 5'UTR, partial sequence.	Transporter		3	27	42	55	21	31	33	16	0	0.11	0.06	0.23	No	Yes	Yes
chr6	114346929	114348929	Hrh1	uc009dhw.1	NM_008285	histamine receptor H 1	Receptor	G-protein coupled receptor	10	31	52	17	25	37	32	27	0	0	0	0	No	Yes	Yes
chr6	119279751	119281751	Lrtm2	uc009dmb.1	NM_172492	leucine-rich repeats and transmembrane domains	Receptor	Extracellular matrix	4	20	36	5	26	39	35	21	0	0.23	0.11	0.06	No	Yes	Yes
chr6	126484430	126486430	Kcna5	uc009dva.1	NM_145983	potassium voltage-gated channel, shaker-related	Ion channel	Voltage-gated ion channel	4	19	29	2	17	25	16	15	0	0	0	0	No	Yes	Yes
chr6	127098406	127100406	AK043994	uc009dvt.1	AK043994	Mus musculus adult male diencephalon cDNA, RIKEN full-length enriched library, clone:9330179D12 product:unclassifiable, full insert sequence.			4	15	56	6	30	58	64	40	0	0	0	0	No	Yes	Yes
chr6	127836639	127838639	Tspan11	uc009ecn.1	NM_026743	tetraspanin 11	Signaling molecule	Cell adhesion molecule	13	17	42	29	16	21	15	15	0	0	0	0	No	Yes	Yes
chr6	137199985	137201985	Glepp1	uc009emu.1	AK045929	Mus musculus glomerular epithelial protein 1 precursor (Glepp1) mRNA, complete cds.	Receptor		8	22	58	10	19	36	39	24	0	0	0	0	No	Yes	Yes
chr6	141196789	141198789	Pde3a	uc009eon.1	AK004638	phosphodiesterase 3A, cGMP inhibited	Hydrolase	Phosphodiesterase	23	32	62	15	12	25	20	13	0	0.06	0	0	No	Yes	Yes
chr6	142518876	142520876	Kcnj8	uc009epk.1	NM_008428	potassium inwardly-rectifying channel J8	Ion channel	Voltage-gated ion channel	11	22	35	9	26	36	36	36	0	0.23	0.06	0	No	Yes	Yes
chr7	35970436	35972436	Slc7a10	uc009gjm.1	BC027516	Mus musculus mRNA for asc1, complete cds.	Transporter	Amino acid transporter	0	19	41	0	23	49	42	27	0	0	0	0.06	No	Yes	Yes
chr7	53630851	53632851	Myod1	uc009gym.1	NM_010866	myogenic differentiation 1	Transcription factor	Nucleic acid binding	0	20	32	0	26	46	45	28	0	0	0	0	No	Yes	Yes
chr7	53651911	53653911	Kcnc1	uc009gyn.1	AK162964	Mus musculus adult male brain UNDEFINED_CELL_LINE cDNA, RIKEN full-length enriched library, clone:M5C1050C11 product:potassium voltage gated channel, Shaw-related subfamily, member 1, full insert sequence.	Ion channel	Voltage-gated ion channel	12	32	51	8	16	31	30	17	0	0	0	0	No	Yes	Yes
chr7	64641241	64643241	Gabrg3	uc009hdz.1	NM_008074	gamma-aminobutyric acid (GABA-A) receptor,	Receptor	Ligand-gated ion channel	12	30	47	10	19	33	28	17	0	0.46	0.06	0	No	Yes	Yes
chr7	77504479	77506479	Nr2f2	uc009hni.1	NM_009697	nuclear receptor subfamily 2, group F, member 2	Receptor	Nuclear hormone receptor	34	23	57	40	15	21	29	10	0	0.11	0.4	1.32	No	Yes	Yes
chr7	86761534	86763534	Rhcg	uc009hyo.1	NM_019799	Rhesus blood group-associated C glycoprotein	Transporter	Cation transporter	5	17	37	2	25	40	34	25	0	0	0.69	2.24	No	Yes	Yes
chr7	89136185	89138185	Bnc1	uc009icu.1	NM_007562	basonuclin 1	Transcription factor	Nucleic acid binding	15	16	52	15	17	40	39	26	0	0.06	0	0	No	Yes	Yes
chr7	96780014	96782014	Me3	uc009igc.1	AK133593	malic enzyme 3, NADP(+)-dependent,	Oxidoreductase	Dehydrogenase	10	28	35	2	18	26	37	22	0	0	0	0	No	Yes	Yes
chr7	116312642	116314642	AK211336	uc009jdl.1	AK211336	Mus musculus cDNA, clone:Y0G0107E24, strand:unspecified.			14	27	48	12	24	48	42	19	0	0	0	0	No	Yes	Yes
chr7	118922491	118924491	Galntl4	uc009jgc.1	NM_173739	UDP-N-acetyl-alpha-D-galactosamine:polypeptide	Transferase	Glycosyltransferase	10	36	40	10	14	25	32	15	0	0.29	0.17	1.95	No	Yes	Yes
chr7	120908653	120910653	Spon1	uc009jhu.1	AK134774	spondin 1, (f-spondin) extracellular matrix	Extracellular matrix	Extracellular matrix glycoprotein	4	17	35	9	32	49	70	37	0	0.29	0	0	No	Yes	Yes
chr7	121557675	121559675	AK016693	uc009jia.1	AK016693	Mus musculus adult male testis cDNA, RIKEN full-length enriched library, clone:4933403D24 product:unclassifiable, full insert sequence.			107	112	114	88	11	25	23	12	0	0	0	0	No	Yes	Yes
chr7	126326888	126328888	Gpr139	uc009jky.1	NM_001024138	G protein-coupled receptor 139	Receptor	G-protein coupled receptor	11	41	61	8	24	31	36	19	0	0	0	0	No	Yes	Yes
chr7	128534372	128536372	Hs3st2	uc009jnq.1	AK043969	Heparan sulfate glucosamine 3-O-sulfotransferase 2 (EC 2.8.2.29) (Heparan sulfate D-glucosaminyl 3-O-sulfotransferase 2) (Heparan sulfate 3-O-sulfotransferase 2).	Transferase		5	22	32	6	20	29	29	21	0	0.06	0	0	No	Yes	Yes
chr7	128877020	128879020	Scnn1g	uc009jnv.1	NM_011326	sodium channel, nonvoltage-gated 1 gamma	Ion channel		5	22	22	5	26	32	34	23	0	0	0	0	No	Yes	Yes
chr7	138685476	138687476	Hmx3	uc009kbo.1	NM_008257	H6 homeo box 3	Transcription factor	Homeobox transcription factor	14	28	47	15	19	30	36	28	0	0	0	0	No	Yes	Yes
chr7	138696575	138698575	Hmx2	uc009kbp.1	NM_145998	H6 homeo box 2	Transcription factor	Homeobox transcription factor	6	16	30	7	38	54	81	43	0	0	0	0.06	No	Yes	Yes
chr7	139157142	139159142	Gpr26	uc009kbs.1	NM_173410	G protein-coupled receptor 26	Receptor	G-protein coupled receptor	2	16	37	2	17	36	36	25	0	0.06	0	0	No	Yes	Yes
chr7	139344853	139346853	AK042514	uc009kbw.1	AK042514	Mus musculus 3 days neonate thymus cDNA, RIKEN full-length enriched library, clone:A630098M21 product:unclassifiable, full insert sequence.			7	22	37	20	20	30	29	15	0	0.57	0	0.11	No	Yes	Yes
chr7	142728506	142730506	Ptpre	uc009kee.1	NM_011212	protein tyrosine phosphatase, receptor type, E	Phosphatase	Protein phosphatase	34	35	65	21	17	27	29	22	0	0.17	0.06	0.06	No	Yes	Yes
chr7	144505128	144507128	Ebf3	uc009ker.1	NM_010096	early B-cell factor 3			22	35	43	14	16	26	25	23	0	0.06	0.11	0.17	No	Yes	Yes
chr7	146373372	146375372	Stk32c	uc009kfl.1	NM_021302	serine/threonine kinase 32C	Kinase	Protein kinase	13	50	71	5	25	36	33	25	0	0.34	0.57	0.23	No	Yes	Yes
chr7	147339558	147341558	Sprn	uc009khe.1	NM_183147	shadow of prion protein			7	20	47	0	21	23	22	18	0	0.11	0	0	No	Yes	Yes
chr7	148476904	148478904	Drd4	uc009kkm.1	NM_007878	dopamine receptor 4	Receptor	G-protein coupled receptor	7	20	25	7	24	48	41	30	0	0.11	0.11	0	No	Yes	Yes
chr8	10152922	10154922	Myo16	uc009kur.1	NM_001081397	myosin XVI	Cytoskeletal protein	Actin binding motor protein	7	22	50	4	25	33	36	18	0	0	0	0	No	Yes	Yes
chr8	17534385	17536385	Csmd1	uc009kzp.1	NM_053171	CUB and Sushi multiple domains 1			8	22	52	13	23	47	50	24	0	0	0	0	No	Yes	Yes
chr8	30329108	30331108	Unc5d	uc009liz.1	NM_153135	netrin receptor Unc5h4	Receptor		30	40	80	17	16	31	28	22	0	0	0	0	No	Yes	Yes
chr8	32199133	32201133	Dusp26	uc009ljb.1	NM_025869	dual specificity phosphatase 26	Phosphatase	Protein phosphatase	11	26	45	6	31	50	51	36	0	0.17	0.17	0.06	No	Yes	Yes
chr8	36888613	36890613	Cldn23	uc009llc.1	NM_027998	claudin 23	Tight junction	Cell junction protein	14	45	79	8	26	33	27	30	0	0.11	0.52	0	No	Yes	Yes
chr8	41371061	41373061	Fgf20	uc009lml.1	NM_030610	fibroblast growth factor 20	Signaling molecule	Growth factor	6	32	42	23	24	42	34	18	0	0	0	0	No	Yes	Yes
chr8	46417550	46419550	Cyp4v3	uc009lou.1	NM_133969	family 4 cytochrome P450	Oxidoreductase	Oxygenase	7	32	56	15	20	31	32	20	0	0.23	0.06	0	No	Yes	Yes
chr8	47378141	47380141	Helt	uc009lqc.1	AK044070	Hey-like transcription factor	Transcription factor	Nucleic acid binding	7	20	20	5	28	48	63	37	0	0	0	0	No	Yes	Yes
chr8	47823869	47825869	AK144632	uc009lqn.1	AK144632	Mus musculus lung RCB-0558 LLC cDNA, RIKEN full-length enriched library, clone:G730015A06 product:unclassifiable, full insert sequence.			34	19	66	40	15	39	36	15	0	0	0	0	No	Yes	Yes
chr8	61389424	61391424	4930431L04Rik	uc009ltc.1	NM_175032	hypothetical protein LOC270049	Transferase	Glycosyltransferase	5	17	30	2	25	28	36	19	0	0	0	0	No	Yes	Yes
chr8	69210993	69212993	Npy5r	uc009lvr.2	NM_016708	neuropeptide Y receptor Y5	Receptor	G-protein coupled receptor	0	19	22	5	23	30	27	19	0	0	0	0	No	Yes	Yes
chr8	80247351	80249351	Ednra	uc009mhv.1	NM_010332	endothelin receptor type A	Receptor	G-protein coupled receptor	14	15	35	5	15	27	28	18	0	0.11	0	0	No	Yes	Yes
chr8	85386254	85388254	mKIAA1214	uc009mjq.1	AK220374	Mus musculus 3 days neonate thymus cDNA, RIKEN full-length enriched library, clone:A630007N06 product:hypothetical RING finger, Protease associated (PA) domain containing protein, full insert sequence.	Ligase	Ubiquitin-protein ligase	85	72	85	84	8	20	18	6	0	0.06	0	0.06	No	Yes	Yes
chr8	85813260	85815260	Ucp1	uc009mjx.1	NM_009463	uncoupling protein 1 (mitochondrial, proton	Transfer/carrier protein	Mitochondrial carrier protein	10	17	38	15	20	24	31	19	0	0	0.17	0	No	Yes	Yes
chr8	87536485	87538485	Best2	uc009mou.1	NM_145388	bestrophin 2	Ion channel	Anion channel	3	16	15	5	9	19	10	9	0	0.11	0.23	0	No	Yes	Yes
chr8	95197300	95199300	Irx6	uc009muc.1	AJ271055	Iroquois related homeobox 6	Transcription factor	Homeobox transcription factor	6	19	38	6	18	33	36	23	0	0	0	0	No	Yes	Yes
chr8	95483831	95485831	Slc6a2	uc009muh.1	AY525778	solute carrier family 6 member 2	Transporter		2	22	45	3	23	45	58	30	0	0.11	0.06	0	No	Yes	Yes
chr8	116371739	116373739	Adamts18	uc009nnr.1	NM_172466	a disintegrin-like and metalloprotease			9	27	61	16	21	41	41	26	0	0	0	0	No	Yes	Yes
chr8	123259275	123261275	Irf8	uc009nrj.1	AK172497	Mus musculus adult male colon cDNA, RIKEN full-length enriched library, clone:9030603A05 product:interferon concensus sequence binding protein, full insert sequence.	Transcription factor		13	32	65	8	30	40	38	33	0	0	0	0	No	Yes	Yes
chr8	123639482	123641482	Foxc2	uc009nrr.1	NM_013519	forkhead box C2	Transcription factor		48	32	59	28	17	34	47	25	0	0	0.11	0.11	No	Yes	Yes
chr8	124253462	124255462	Jph3	uc009nrz.1	NM_020605	junctophilin 3			12	50	61	22	20	37	29	22	0	0.4	0.4	0.23	No	Yes	Yes
chr8	128420813	128422813	AK043846	uc009nyp.1	AK043846	Mus musculus 10 days neonate cortex cDNA, RIKEN full-length enriched library, clone:A830039K17 product:unclassifiable, full insert sequence.			4	36	68	5	22	29	20	25	0	0.17	0	0	No	Yes	Yes
chr9	4794374	4796374	Gria4	uc009obo.1	AB022913	glutamate receptor, ionotropic, AMPA4 (alpha 4)	Receptor	Ligand-gated ion channel	33	36	84	27	16	21	17	12	0	0.86	0.11	0	No	Yes	Yes
chr9	8543141	8545141	Trpc6	uc009odk.1	BC068310	transient receptor potential cation channel,	Ion channel		31	39	60	30	16	43	40	11	0	0	0	0.06	No	Yes	Yes
chr9	24577746	24579746	Tbx20	uc009ope.1	NM_194263	T-box 20 isoform a	Transcription factor		14	20	57	8	25	46	35	33	0	4.42	0.06	0.06	No	Yes	Yes
chr9	27597853	27599853	Opcml	uc009oqq.1	AK013792	Mus musculus adult male hippocampus cDNA, RIKEN full-length enriched library, clone:2900075O15 product:unclassifiable, full insert sequence.	Cell adhesion molecule	CAM family adhesion molecule	7	23	37	2	23	38	39	30	0	0	0	0	No	Yes	Yes
chr9	40771195	40773195	4931429I11Rik	uc009pac.1	NM_001081121	hypothetical protein LOC70989			7	17	26	9	23	43	39	26	0	0	0	0	No	Yes	Yes
chr9	48643050	48645050	Zbtb16	uc009pil.1	NM_001033324	zinc finger and BTB domain containing 16	Transcription factor	Zinc finger transcription factor	42	34	83	26	17	34	35	23	0	0.06	0	0	No	Yes	Yes
chr9	54133292	54135292	Gldn	uc009pqx.1	NM_177350	gliomedin	Miscellaneous function	Structural protein	7	22	37	9	19	36	38	21	0	0	0	0	No	Yes	Yes
chr9	54873366	54875366	Chrna3	uc009prx.1	NM_145129	cholinergic receptor, nicotinic, alpha	Receptor	Ligand-gated ion channel	2	17	29	2	28	47	49	26	0	0	0	0	No	Yes	Yes
chr9	58335409	58337409	6030419C18Rik	uc009pwz.1	NM_176921	hypothetical protein LOC319477			55	77	92	54	14	27	26	10	0	0.29	1.2	0.8	No	Yes	Yes
chr9	66005073	66007073	DAPK2	uc009qem.1	AK158082	Mus musculus mRNA for Death-associated protein kinase 2, complete cds.	Kinase	Protein kinase	10	23	29	15	18	33	30	16	0	0	0	0	No	Yes	Yes
chr9	74708727	74710727	Onecut1	uc009qrh.1	NM_008262	one cut domain, family member 1			14	27	60	8	15	31	37	25	0	0.06	0	0	No	Yes	Yes
chr9	76170385	76172385	Hcrtr2	uc009qsz.1	NM_198962	hypocretin (orexin) receptor 2	Receptor	G-protein coupled receptor	12	23	37	25	16	23	24	5	0	0.06	0	0.11	No	Yes	Yes
chr9	78462583	78464583	Cd109	uc009quq.1	AK076475	Mus musculus 0 day neonate head cDNA, RIKEN full-length enriched library, clone:4831440K17 product:hypothetical Alpha-2-macroglobulin family containing protein, full insert sequence.			22	31	39	26	17	33	25	23	0	1.15	0	0	No	Yes	Yes
chr9	89516824	89518824	AF529169	uc009qzn.1	NM_153509	hypothetical protein LOC209743			7	25	32	9	19	29	24	18	0	0.4	0	0	No	Yes	Yes
chr9	89803612	89805612	Rasgrf1	uc009qzr.1	NM_001039655	RAS protein-specific guanine	Select regulatory molecule	G-protein modulator	8	16	47	3	23	37	45	26	0	0	0	0	No	Yes	Yes
chr9	92351215	92353215	Plscr4	uc009rar.1	AK035878	16 days neonate cerebellum cDNA, RIKEN full-length enriched library, clone:9630013D22 product:similar to PHOSPHOLIPID SCRAMBLASE 4 (PL SCRAMBLASE 4) (CA2+ DEPENDENT PHOSPHOLIPID SCRAMBLASE 4).	Transfer/carrier protein		8	15	28	7	10	22	19	10	0	0	0	0	No	Yes	Yes
chr9	102255963	102257963	Ephb1	uc009rfn.1	NM_173447	Eph receptor B1	Receptor	Tyrosine protein kinase receptor	17	23	52	21	17	27	29	17	0	0.23	0	0.11	No	Yes	Yes
chr9	102407467	102409467	Ky	uc009rfp.1	NM_024291	kyphoscoliosis			7	23	40	15	19	45	44	30	0	0	0	0	No	Yes	Yes
chr9	111591720	111593720	Stac	uc009rvw.1	NM_016853	src homology three (SH3) and cysteine rich			6	15	47	14	29	39	48	27	0	0	0	0	No	Yes	Yes
chr9	118834376	118836376	AK159035	uc009rzy.1	AK159035	Mus musculus visual cortex cDNA, RIKEN full-length enriched library, clone:K530041C23 product:unclassifiable, full insert sequence.			29	76	95	20	10	18	17	16	0	0	0	0	No	Yes	Yes
chr9	119487134	119489134	Scn5a	uc009sbc.1	NM_021544	voltage-gated sodium channel type V alpha			8	29	50	4	29	48	49	37	0	0.29	0.06	0	No	Yes	Yes
chr9	121549684	121551684	Lyzl4	uc009sdi.1	NM_026915	lysozyme-like 4	Hydrolase	Defense/immunity protein	10	17	39	10	31	48	37	26	0	0.06	0.4	0.06	No	Yes	Yes
chr9	121685865	121687865	Kbtbd5	uc009sdv.1	NM_028202	kelch repeat and BTB (POZ) domain containing 5			7	25	47	2	33	45	49	38	0	0.06	0	0	No	Yes	Yes
chrX	102958815	102960815	Fgf16	uc009uba.1	NM_030614	fibroblast growth factor 16	Signaling molecule	Growth factor	17	20	39	15	17	25	23	15	0	0	0	0	No	Yes	Yes
chrX	162675903	162677903	Gpm6b	uc009uwg.1	NM_023122	glycoprotein m6b	Miscellaneous function	Myelin protein	7	22	32	6	26	27	25	20	0	0.75	0.57	0.92	No	Yes	Yes
chr5	37258808	37260808	Ppp2r2c	uc008xfe.1	NM_172994	protein phosphatase 2 (formerly 2A), regulatory	Phosphatase	Protein phosphatase	52	12	59	102	19	48	43	25	9.35	3.33	2.18	8.38	Yes	No	Yes
chr15	102766283	102768283	Hoxc12	uc007xww.1	NM_010463	homeobox C12	Transcription factor	Homeobox transcription factor	34	11	30	105	20	81	84	2	5.34	0.11	0.23	3.56	Yes	No	Yes
chr12	74646382	74648382	Tmem30b	uc007nwm.1	NM_178715	transmembrane protein 30B			51	119	112	22	20	16	12	20	1.15	3.67	5.62	0.86	Yes	No	Yes
chr3	107562387	107564387	Csf1	uc008qxk.1	NM_007778	colony stimulating factor 1	Signaling molecule	Cytokine	19	13	52	19	24	48	43	27	0.52	5.62	2.75	0.17	Yes	No	Yes
chr11	96146959	96148959	Hoxb7	uc007lbr.1	NM_010460	homeo box B7	Transcription factor	Homeobox transcription factor	22	14	37	5	24	58	62	27	0.11	0.06	0.34	1.43	Yes	No	Yes
chr12	54348663	54350663	Npas3	uc007nno.1	NM_013780	neuronal PAS domain protein 3	Transcription factor	Nucleic acid binding	26	10	25	22	32	56	64	26	0.11	0.06	0.34	0.06	Yes	No	Yes
chr14	75414833	75416833	5031414D18Rik	uc007uqk.1	NM_198642	hypothetical protein LOC271221			22	12	42	20	23	25	33	24	0.06	0	0	0.23	Yes	No	Yes
chrX	68915941	68917941	Gpr50	uc009tke.1	NM_010340	G-protein-coupled receptor 50	Receptor	G-protein coupled receptor	17	10	12	26	20	26	26	14	0.06	0.23	0.17	0.29	Yes	No	Yes
chr11	94870192	94872192	Samd14	uc007kzt.1	NM_146025	sterile alpha motif domain containing 14 isoform			16	11	45	15	19	50	40	28	0	0.46	0.17	0.17	Yes	No	Yes
chr6	49771727	49773727	Npy	uc009bwt.1	NM_023456	neuropeptide Y	Signaling molecule	Peptide hormone	17	12	44	8	22	42	47	31	0	1.26	0.29	0.29	Yes	No	Yes
chr1	97563171	97565171	St8sia4	uc007cez.1	NM_009183	ST8 alpha-N-acetyl-neuraminide	Transferase	Glycosyltransferase	16	11	46	14	18	39	28	15	0	2.41	0.06	0	Yes	No	Yes
chr10	19431392	19433392	Il20ra	uc007eni.1	NM_172786	interleukin 20 receptor, alpha	Receptor	Cytokine receptor	17	14	22	17	24	42	41	31	0	0	0	0.17	Yes	No	Yes
chr12	14157844	14159844	AW125753	uc007nbn.1	NM_029007	expressed sequence AW125753			19	12	50	5	21	42	41	23	0	1.15	0.06	0.11	Yes	No	Yes
chr14	58690522	58692522	Fgf9	uc007udx.1	NM_013518	fibroblast growth factor 9	Signaling molecule	Growth factor	17	12	28	11	31	65	66	32	0	0.06	0	0	Yes	No	Yes
chr16	63862983	63864983	Epha3	uc007zpy.1	NM_010140	Eph receptor A3	Receptor	Tyrosine protein kinase receptor	15	11	35	7	20	46	41	28	0	0.11	0	0	Yes	No	Yes
chr3	5217553	5219553	Zfhx4	uc008ooa.1	NM_030708	zinc finger homeodomain 4	Transcription factor	Nucleic acid binding	15	13	53	5	24	35	27	28	0	0.8	0	0.06	Yes	No	Yes
chr3	26229831	26231831	Nlgn1	uc008otc.1	NM_138666	neuroligin 1			15	12	43	11	30	55	57	33	0	0	0.06	0	Yes	No	Yes
chr3	38784861	38786861	Fat4	uc008pbe.1	AK034552	FAT tumor suppressor homolog 4	Cell adhesion molecule	Cadherin	17	14	63	9	22	37	35	27	0	0.06	0	0	Yes	No	Yes
chr4	4064467	4066467	AK043612	uc008rxb.1	AK043612	Mus musculus 10 days neonate cortex cDNA, RIKEN full-length enriched library, clone:A830012C17 product:preproenkephalin, full insert sequence.			15	14	49	22	31	54	53	33	0	0.17	0	0	Yes	No	Yes
chr5	15439605	15441605	Cacna2d1	uc008wmw.1	AK164580	Mus musculus 16 days neonate heart cDNA, RIKEN full-length enriched library, clone:D830029A14 product:calcium channel, voltage-dependent, alpha2/delta subunit 1, full insert sequence.	Ion channel	Voltage-gated ion channel	35	96	81	12	19	16	20	20	0	0.17	0.06	0	Yes	No	Yes
chr9	34295288	34297288	Kirrel3	uc009osg.1	AK038385	membrane protein mKirre			17	14	47	12	28	56	47	28	0	0.06	0	0.06	Yes	No	Yes
chr11	3049541	3051541	BC025885	uc007hrz.1	BC025885	Mus musculus, Similar to eukaryotic translation elongation factor 2, clone IMAGE:5039544, mRNA.			70	160	125	46	150	120	66	160	34.94	44.58	29.78	47.27	Yes	Yes	No
chr11	117059974	117061974	40057	uc007mnd.1	AK141312	Septin-9 (SL3-3 integration site 1 protein).	Cytoskeletal protein	Select regulatory molecule	36	105	107	20	25	22	27	28	32.24	28.8	13.6	36.03	Yes	Yes	No
chr18	66617257	66619257	Pmaip1	uc008fft.1	NM_021451	phorbol-12-myristate-13-acetate-induced protein			57	171	100	35	24	23	20	34	23.98	15.83	18.99	1.61	Yes	Yes	No
chr11	3032889	3034889	BC049259	uc007hrv.1	BC049259	Mus musculus adult male tongue cDNA, RIKEN full-length enriched library, clone:2310047I15 product:hypothetical protein, full insert sequence.	Nucleic acid binding	Translation factor	51	132	90	28	106	146	114	129	22.66	8.38	46.76	17.1	Yes	Yes	No
chr11	69748400	69750400	Ybx2	uc007jsw.1	NM_016875	Y box protein 2	Transcription factor		40	72	60	16	20	36	45	25	22.55	2.64	33.45	5.11	Yes	Yes	No
chr11	69778002	69780002	Cldn7	uc007jtb.1	NM_016887	claudin 7	Tight junction	Cell junction protein	33	131	105	10	21	19	31	34	14.4	33.56	19.85	2.52	Yes	Yes	No
chr15	98636454	98638454	AK157795	uc007xnz.1	AK157795	Mus musculus 9.5 days embryo parthenogenote cDNA, RIKEN full-length enriched library, clone:B130046B21 product:hypothetical protein, full insert sequence.			22	19	32	19	19	48	58	22	13.6	8.95	15.32	11.7	Yes	Yes	No
chr1	184446655	184448655	Capn2	uc007dye.1	NM_009794	calpain 2	Protease	Cysteine protease	51	103	94	46	20	21	29	26	13.48	27.37	16.58	2.07	Yes	Yes	No
chr12	81213000	81215000	Zfp36l1	uc007oal.1	NM_007564	zinc finger protein 36, C3H type-like 1	Nucleic acid binding		165	370	310	359	23	23	11	10	11.93	24.5	16.01	13.31	Yes	Yes	No
chr11	3056939	3058939	Sfi1	uc007hrs.1	BC026390	Sfi1 homolog, spindle assembly associated			91	182	107	49	175	216	170	183	10.9	7.97	28	8.84	Yes	Yes	No
chr18	37844053	37846053	Pcdhga4	uc008eqp.1	NM_033587	protocadherin gamma subfamily A, 4	Cell adhesion molecule	Cadherin	25	20	31	19	23	45	36	10	8.2	11.65	5.62	18.42	Yes	Yes	No
chr6	117960557	117962557	Rasgef1a	uc009dlj.1	AK158756	Mus musculus adult male medulla oblongata cDNA, RIKEN full-length enriched library, clone:6330404M18 product:weakly similar to CDNA FLJ31695 FIS, CLONE NT2RI2005811, WEAKLY SIMILAR TO CELL DIVISION CONTROL PROTEIN 25 [Homo sapiens], full insert sequence.			21	30	39	15	25	51	48	26	8.03	0.75	1.84	4.13	Yes	Yes	No
chr5	149075792	149077792	C130038G02Rik	uc009aop.1	AK021162	C130038G02Rik protein.			15	23	39	11	19	29	25	19	7.34	1.26	3.04	7.29	Yes	Yes	No
chr5	77523280	77525280	Ob1	uc008xvv.1	BC024546	Mus musculus odd homeobox 1 protein (Ob1) mRNA, complete cds; alternatively spliced.			20	36	70	22	28	45	36	31	6.6	6.88	8.55	1.09	Yes	Yes	No
chr2	25561398	25563398	Bmyc	uc008itg.1	NM_023326	brain expressed myelocytomatosis oncogene	Transcription factor	Nucleic acid binding	82	72	130	104	19	34	21	11	6.31	6.43	4.42	11.36	Yes	Yes	No
chr7	19988416	19990416	Klc3	uc009flt.1	AK158094	kinesin light chain 3			42	60	68	25	20	38	36	18	6.14	7.06	14.11	10.38	Yes	Yes	No
chr1	186822358	186824358	Mark1	uc007dyt.1	NM_145515	MAP/microtubule affinity-regulating kinase 1	Cytoskeletal protein	Kinase	50	72	54	64	20	26	26	18	6.08	3.04	2.01	2.07	Yes	Yes	No
chr14	58617099	58619099	Efha1	uc007udv.1	NM_028643	Smhs2 homolog	Select calcium binding protein	Calmodulin related protein	57	54	86	38	21	34	19	12	5.91	5.62	8.15	3.5	Yes	Yes	No
chr2	11474703	11476703	Pfkfb3	uc008iih.1	AK143330	6-phosphofructo-2-kinase/fructose-2,			80	41	67	26	20	45	39	25	5.74	12.62	5.51	2.12	Yes	Yes	No
chr14	47450918	47452918	Cgrrf1	uc007thi.1	AK004156	Mus musculus 18-day embryo whole body cDNA, RIKEN full-length enriched library, clone:1110038G02 product:CELL GROWTH REGULATOR CGR19 homolog [Homo sapiens], full insert sequence.			81	145	115	19	23	22	23	25	5.68	2.01	2.18	0.86	Yes	Yes	No
chr11	100930190	100932190	Naglu	uc007lmz.1	AK158774	Mus musculus 12 days embryo whole body cDNA, RIKEN full-length enriched library, clone:E970027J08 product:alpha-N-acetylglucosaminidase (Sanfilippo disease IIIB), full insert sequence.	Oxidoreductase	Hydrolase	90	112	97	73	20	25	23	15	5.39	0.63	3.79	0.75	Yes	Yes	No
chr4	137219682	137221682	Rap1gap	uc008vjm.1	AK172955	Rap1 GTPase-activating protein	Select regulatory molecule	G-protein modulator	23	36	56	17	20	34	45	23	4.99	1.89	4.88	9.47	Yes	Yes	No
chr13	59657283	59659283	Nna1	uc007qum.1	BC042475	Mus musculus nuclear ATP/GTP-binding protein (Nna1) mRNA, complete cds.	Select regulatory molecule	G-protein	77	103	145	83	23	25	23	20	4.59	5.39	8.09	3.73	Yes	Yes	No
chr19	36421943	36423943	Pcgf5	uc008hhi.1	AK002387	polycomb group ring finger 5	Transcription factor	Zinc finger transcription factor	75	97	120	64	19	27	32	18	4.48	6.02	8.84	3.67	Yes	Yes	No
chr12	8953801	8955801	Matn3	uc007nag.1	NM_010770	matrilin 3	Extracellular matrix	Extracellular matrix structural protein	32	75	68	22	22	31	20	23	4.42	1.78	4.59	0.29	Yes	Yes	No
chr8	86534341	86536341	AK008705	uc009mlp.1	AK008705	Mus musculus adult male stomach cDNA, RIKEN full-length enriched library, clone:2210011C24 product:hypothetical protein, full insert sequence.			61	90	98	70	25	45	42	22	4.02	1.26	6.37	5.28	Yes	Yes	No
chr1	155032577	155034577	Lamc2	uc007czr.1	NM_008485	laminin, gamma 2	Extracellular matrix	Extracellular matrix linker protein	25	35	49	42	20	24	21	11	3.96	13.2	4.82	6.6	Yes	Yes	No
[truncated: 1,001 more rows]
