# Supplementary material for: The Transcriptional and Epigenomic Foundations of Ground State Pluripotency
Source: Cell. 2012 Apr 27;149(3):590–604. doi: 10.1016/j.cell.2012.03.026 (PMC3398752; doi:10.1016/j.cell.2012.03.026)
Supplement: Table S6. Primer Pairs Used for RT-qPCR and ChIP-qPCR, Related to Extended Experimental Procedures [file mmc6.xls]

## Sheet: Sheet1
Table S6: Primer pairs used for RT-qPCR and ChIP-qPCR. Related to Extended Experimental Procedures
RT-qPCR
Gene	Forward primer	Reverse primer
Gapdh	ttcaccaccatggagaaggc	cccttttggctccaccct
Prdm16	cctagccctgagcgatactg	gtgaccttgtctggggagaa
Sfpi	ggcagcaagaaaaagattcg	gcttggacgagaactggaag
Fgf10	gtcacaatggcaaatgatgc	ggattctgtgggccttacaa
Bmp7	tacgtcagcttccgagacct	ggtggcgttcatgtaggagt
Tert	agatggccaagagcgtctaa	gctggaggttgctgagtagg
Dazl	tgcattgtgacagcagagaa	taccagggagcaatcctgac
Kit	ctcacatagcagggagcaca	acaactcacccacacgcata
Sfrp1	agcagctgtctgtcccctta	acaggtccgcaacaaaactc
Tcl1	tgtacccacctgacctgtga	cttacaccgctctgcaatca
Myc	agtgctgcatgaggagacac	ggtttgcctcttctccacag
Mycn	caaggccctcagcacctc	acgcacagtgatcgtgaaag
Id1	tcctgcagcatgtaatcgac	gtggtcccgacttcagactc
Id2	ctccaagctcaaggaactgg	gtgctgcaggatttccatct
Id3	actcagcttagccaggtgga	cacctgaaggtcgaggatgt
Eras	aggcagctacccgagtacaa	ttggatagtggggtcatggt
Sox4	aaagaaggctctggggtgat	atgctcccctaagctcaaca
Sall 4	caatttctcctgctgcttcc	aggggttggaggcatactct
Lin28a	tgcggtcctcttctcaaagt	gaatgggagacacaggagga
Lin28b	tgggggaacttaaagtgcag	aagatggctcaaaccacacc
Crebbp	aagtcacccagctctcctca	ggctgattggccacatactt
Dppa2	taattgggccacaggaagac	ccaggccgaagtatgacatt
Wnt7a	atggggtcactggatggtta	ctgaggctcatccagaggtc
Nog	cggccagcactatctacaca	gcgtctcgttcagatccttc
Utf1	ctacgaggttccttcgacca	aagctttattggcgcaagtc
Zhx2	ggtggttgccctctttacaa	tcccaagagtgatggtgaca
Prdm1_A	gggaaacccaagagccttac	gcttgctagcatgtgtggaa
Prdm1_B	ttgctgttggcttgtttttg	ccagctttgtgcaattttga
Prdm14_A	tgtgttcaacctgtgggaaa	gcttgttcaggctggaagac
Prdm14_B	cagccaagcaatttgcacta	acctggcattttcattgctc
Nes_A	ctgcaggccactgaaaagtt	ttccaggatctgagcgatct
Nes_B	ctcgggagagtcgcttagag	gccttccaatctctgttcca
Gata6	gagctggtgctaccaagagg	tgcaaaagcccatctcttct
Pax9	tccaggaaacctggcataac	caaatgcctcattccacctt
Lhx1	cctaccctttgtgccatcat	ctcactggaagggtggtgac
ChIP-qPCR
Gene_locus	Forward primer	Reverse primer	Histone Modification
Gata6_prom	cgcagcacacaggtacagtt	gggatccaagcagattgaaa	H3K27me3
Pax9_prom	aggtgtgcgacagctaaagg	atcaacccggagtgatcaag	H3K27me3
Lhx1_prom	tgccaggcaccattacagt	aggcaaaggaaaaaccatga	H3K27me3
Hoxa2_prom	ccaatgacaatttgggcttt	tgaggcgttcctttctgact	H3K27me3
Hoxc9_prom	ttcttccctttggccttttt	agggtgtcttggctctctca	H3K27me3
Gata6_upstream	accaatatccctccctggtc	ccccctaccagtttacagca	H3K27me3 (negative)
b-Actin_prom	atgaagagttttggcgatgg	gagacattgaatggggcagt	H3K4me3
Pou5f1_prom	gaggtcaaggctagagggtgg	agggacggtttcacctctcc	H3K4me3
Nanog_prom	aaatctatcgccttgagccgt	caccaaccaaatcagcctatctg	H3K4me3
Sox2_prom	tgtataacatgatggagacggagc	cccgaagcttgctgcg	H3K4me3
Myoglobin_exon	agaagggacaacatgctgcc	ttgtgcttggtggcgtgt	H3K4me3 & H3K36me3 (negative)
b-Actin_exon	agtccgcctagaagcacttg	gtccaccttccagcagatgt	H3K36me3
Pou5f1_exon	agaaccgtgtgaggtggagt	tgattggcgatgtgagtgat	H3K36me3
Nanog_exon	agcagaagatgcggactgtgtt	ccttgagtgcacacagctgg	H3K36me3
Sox9_exon	ccttcagagttaacatggaggacg	tccaaacaggcagggagatt	H3K36me3 (negative)
